# Supplementary material for: How ice grows from premelting films and water droplets
Source: Nat Commun. 2021 Jan 11;12:239. doi: 10.1038/s41467-020-20318-6 (PMC7801427; doi:10.1038/s41467-020-20318-6)
Supplement: Supplementary file 10 — Supplementary Data 1 [file 41467_2020_20318_MOESM10_ESM.txt]

TITLE: 

Configuration of a bulk ice slab for the TIP4P/Ice model with random 
hydrogen network satisfying the ice rules.

END
POSITION
    1 water OW1        1    7.231324173    0.520428602    5.705198892
    1 water HW2        2    7.227487553    0.428103918    5.680223874
    1 water HW3        3    7.160850097    0.561735589    5.655304445
    1 water MW4        4    7.221323191    0.513562470    5.695122708
    2 water OW1        5    7.221769702    0.279739971    6.090971769
    2 water HW2        6    7.301184415    0.228115776    6.077167270
    2 water HW3        7    7.152423524    0.228762044    6.049082903
    2 water MW4        8    7.223124759    0.265931434    6.083476369
    3 water OW1        9    0.424701127    0.576365156    5.681108143
    3 water HW2       10    0.337106898    0.608341044    5.659495370
    3 water HW3       11    0.426523811    0.486773490    5.647458037
    3 water MW4       12    0.413157705    0.568611031    5.673670679
    4 water OW1       13    0.417479886    0.310557008    6.047552577
    4 water HW2       14    0.495902464    0.269699669    6.010907039
    4 water HW3       15    0.420637860    0.400947500    6.016217222
    4 water MW4       16    0.428459270    0.317223346    6.038403481
    5 water OW1       17    0.253151882    0.133547953    5.689994952
    5 water HW2       18    0.237717320    0.146258458    5.783603368
    5 water HW3       19    0.327461356    0.190466923    5.669978672
    5 water MW4       20    0.261075465    0.142918921    5.699899227
    6 water OW1       21    0.190268639    0.688859223    6.035974780
    6 water HW2       22    0.107990285    0.645446978    6.013436638
    6 water HW3       23    0.180427913    0.777913817    6.002288614
    6 water MW4       24    0.177870944    0.695001923    6.028407924
    7 water OW1       25    0.661605785    0.172668557    5.696623194
    7 water HW2       26    0.657320052    0.162190839    5.791671436
    7 water HW3       27    0.671518866    0.083568114    5.663079785
    7 water MW4       28    0.662363132    0.159266994    5.704900720
    8 water OW1       29    0.694962766    0.694901024    6.046931338
    8 water HW2       30    0.614578931    0.657797161    6.010543692
    8 water HW3       31    0.764543392    0.637523955    6.014857563
    8 water MW4       32    0.693508834    0.682185464    6.037717570
    9 water OW1       33    0.245967511    0.650640113    6.298458644
    9 water HW2       34    0.211495207    0.661605007    6.209837259
    9 water HW3       35    0.177069328    0.603565259    6.345355517
    9 water MW4       36    0.232055565    0.645780313    6.292843218
   10 water OW1       37    0.200725403    0.171154705    5.978973088
   10 water HW2       38    0.273926524    0.228822819    6.000843226
   10 water HW3       39    0.230303918    0.083912775    6.004978384
   10 water MW4       40    0.214557831    0.167174562    5.985416325
   11 water OW1       41    0.733641780    0.694476706    6.309027742
   11 water HW2       42    0.727089050    0.690188176    6.213628640
   11 water HW3       43    0.654308656    0.651143175    6.340504383
   11 water MW4       44    0.722082974    0.688067570    6.300424844
   12 water OW1       45    0.671329114    0.166558393    5.972798932
   12 water HW2       46    0.665600493    0.079036592    6.011132153
   12 water HW3       47    0.752673791    0.202836763    6.007859477
   12 water MW4       48    0.681505776    0.159661880    5.982676511
   13 water OW1       49    0.015952198    0.295739446    6.363341124
   13 water HW2       50    0.004289425    0.321324165    6.271844019
   13 water HW3       51   -0.063402547    0.246727357    6.384857581
   13 water MW4       52    0.003702756    0.292586512    6.353922895
   14 water OW1       53    7.223412497    0.523437791    5.974571524
   14 water HW2       54    7.206139408    0.513731300    5.880924620
   14 water HW3       55    7.219965845    0.434185729    6.008988212
   14 water MW4       56    7.220623965    0.510119617    5.966600124
   15 water OW1       57    0.459758207    0.297254139    6.325228293
   15 water HW2       58    0.443357283    0.288042151    6.231374856
   15 water HW3       59    0.477127898    0.390580470    6.337508690
   15 water MW4       60    0.459888587    0.308574529    6.314249919
   16 water OW1       61    0.445007458    0.579582251    5.968346870
   16 water HW2       62    0.452777174    0.588320247    5.873343726
   16 water HW3       63    0.361180469    0.620690982    5.989451999
   16 water MW4       64    0.434771416    0.586290791    5.958401428
   17 water OW1       65    0.014944549    0.556318108    6.419335960
   17 water HW2       66    0.007713080    0.461379298    6.429166857
   17 water HW3       67   -0.068176181    0.582763711    6.379916515
   17 water MW4       68    0.002784647    0.547100063    6.415353834
   18 water OW1       69    0.007738209    0.277650136    6.774311006
   18 water HW2       70    0.086241976    0.227384674    6.752565654
   18 water HW3       71   -0.000976817    0.268684999    6.869210918
   18 water MW4       72    0.017130612    0.269678683    6.784156392
   19 water OW1       73    0.483879159    0.566909341    6.401672483
   19 water HW2       74    0.401071878    0.593372056    6.361610066
   19 water HW3       75    0.466673990    0.568787359    6.495814788
   19 water MW4       76    0.470419149    0.570723532    6.408950736
   20 water OW1       77    0.465352955    0.301597862    6.813065791
   20 water HW2       78    0.392854429    0.256083163    6.770232460
   20 water HW3       79    0.543688064    0.268969364    6.768779109
   20 water MW4       80    0.466138462    0.291081089    6.801340889
   21 water OW1       81    0.259827549    0.153541973    6.443215224
   21 water HW2       82    0.180325177    0.203469283    6.424534888
   21 water HW3       83    0.330638453    0.206662191    6.406795770
   21 water MW4       84    0.258657822    0.167410455    6.435799710
   22 water OW1       85    0.231219273    0.682765572    6.814294879
   22 water HW2       86    0.159784948    0.638559073    6.768411973
   22 water HW3       87    0.310754528    0.643132665    6.778718280
   22 water MW4       88    0.232309524    0.671482184    6.803331786
   23 water OW1       89    0.679915357    0.142083877    6.425739843
   23 water HW2       90    0.604509565    0.179008354    6.379773899
   23 water HW3       91    0.690612248    0.054761564    6.388021034
   23 water MW4       92    0.671206616    0.135301168    6.414477268
   24 water OW1       93    0.679293316    0.651946925    6.798888019
   24 water HW2       94    0.680269146    0.744566980    6.774744871
   24 water HW3       95    0.769071864    0.622303171    6.783942163
   24 water MW4       96    0.691507344    0.660422487    6.793627290
   25 water OW1       97    0.212546115    0.658350539    7.091321995
   25 water HW2       98    0.215277265    0.668135811    6.996142650
   25 water HW3       99    0.131492514    0.610308556    7.108192085
   25 water MW4      100    0.202005217    0.653201823    7.080782873
   26 water OW1      101    0.238558925    0.160839870    6.719831495
   26 water HW2      102    0.263213804    0.162419677    6.627354689
   26 water HW3      103    0.239207506    0.068033438    6.743259338
   26 water MW4      104    0.241964349    0.148562285    6.710538654
   27 water OW1      105    0.649822481    0.672403098    7.084483705
   27 water HW2      106    0.636160263    0.655725505    6.991223209
   27 water HW3      107    0.579572173    0.624131471    7.128038987
   27 water MW4      108    0.638529252    0.663662015    7.077794210
   28 water OW1      109    0.659282971    0.158464404    6.695928124
   28 water HW2      110    0.664264608    0.157768246    6.600340379
   28 water HW3      111    0.740818128    0.200076422    6.723906267
   28 water MW4      112    0.670926691    0.163970997    6.686828998
   29 water OW1      113    7.230742888    0.225979370    7.047354085
   29 water HW2      114    7.226975279    0.313200009    7.086605629
   29 water HW3      115    7.311631109    0.187798165    7.081436483
   29 water MW4      116    7.241122039    0.232579261    7.057223612
   30 water OW1      117    7.250351526    0.555814870    6.704778645
   30 water HW2      118    7.252047813    0.572053871    6.610461435
   30 water HW3      119    7.259863660    0.460921318    6.712967144
   30 water MW4      120    7.251859993    0.545229277    6.693187154
   31 water OW1      121    0.448212643    0.268133917    7.084675920
   31 water HW2      122    0.467456775    0.273911275    6.991088507
   31 water HW3      123    0.526059193    0.227451308    7.122717456
   31 water MW4      124    0.461279432    0.263436252    7.077200369
   32 water OW1      125    0.449731846    0.560119088    6.706169744
   32 water HW2      126    0.441722983    0.467691667    6.729735573
   32 water HW3      127    0.532896159    0.587609323    6.744774181
   32 water MW4      128    0.459846519    0.551379624    6.714536826
   33 water OW1      129    0.007645335    0.501273254    7.155671218
   33 water HW2      130    0.009456714    0.492498501    7.250970961
   33 water HW3      131   -0.070282854    0.553938165    7.137896998
   33 water MW4      132   -0.002598720    0.507180138    7.166104863
   34 water OW1      133    7.219489912    0.213353539    7.557560576
   34 water HW2      134    7.233791064    0.296074503    7.511571038
   34 water HW3      135    7.137339315    0.179823242    7.521653514
   34 water MW4      136    7.210358506    0.219973784    7.546538658
   35 water OW1      137    0.451249969    0.526962701    7.193194166
   35 water HW2      138    0.381135856    0.575012963    7.149177103
   35 water HW3      139    0.443452400    0.437477935    7.160118600
   35 water MW4      140    0.440764354    0.521386307    7.182818783
   36 water OW1      141    0.399888443    0.263990409    7.551966969
   36 water HW2      142    0.482847986    0.223100368    7.527308561
   36 water HW3      143    0.394497813    0.252052410    7.646786501
   36 water MW4      144    0.410327927    0.256880634    7.561409488
   37 water OW1      145    0.214992967    0.135344783    7.147150647
   37 water HW2      146    0.297970854    0.179159823    7.128250093
   37 water HW3      147    0.208789114    0.135868693    7.242667954
   37 water MW4      148    0.225325474    0.141312068    7.157461985
   38 water OW1      149    0.217131093    0.627980331    7.517755523
   38 water HW2      150    0.205373868    0.625275435    7.612712196
   38 water HW3      151    0.302884811    0.588077723    7.503044981
   38 water MW4      152    0.227089789    0.622246071    7.528555317
   39 water OW1      153    0.677797893    0.136498411    7.171130688
   39 water HW2      154    0.689395427    0.051109083    7.129459616
   39 water HW3      155    0.755885438    0.186051226    7.146449272
   39 water MW4      156    0.689868012    0.131675413    7.162200749
   40 water OW1      157    0.683799021    0.672372803    7.532080589
   40 water HW2      158    0.607829630    0.623171594    7.500932378
   40 water HW3      159    0.683315857    0.752731441    7.480075068
   40 water MW4      160    0.673509780    0.676566074    7.520889481
   41 water OW1      161    0.205387440    0.649921820    7.798343589
   41 water HW2      162    0.293515978    0.615362825    7.812533550
   41 water HW3      163    0.215357102    0.744836551    7.805700086
   41 water MW4      164    0.218589825    0.658044698    7.801243384
   42 water OW1      165    0.198344086    0.108656083    7.430285633
   42 water HW2      166    0.119087192    0.124031379    7.481708036
   42 water HW3      167    0.262994871    0.168769614    7.467285063
   42 water MW4      168    0.196378347    0.118815622    7.442185740
   43 water OW1      169    0.675414565    0.631323237    7.799426592
   43 water HW2      170    0.679948059    0.645973604    7.704943088
   43 water HW3      171    0.587180698    0.597294082    7.814229284
   43 water MW4      172    0.664149888    0.628715174    7.788702881
   44 water OW1      173    0.631246991    0.131659117    7.458276408
   44 water HW2      174    0.632970929    0.136914779    7.362716352
   44 water HW3      175    0.709893327    0.178470079    7.486308639
   44 water MW4      176    0.642063492    0.138666418    7.449188288
   45 water OW1      177    7.219695913    0.253997227    7.856212369
   45 water HW2      178    7.220257741    0.259117186    7.760631049
   45 water HW3      179    7.245316034    0.341587759    7.885088425
   45 water MW4      180    7.223219567    0.266474516    7.847234951
   46 water OW1      181    0.014030835    0.462776625    7.438936142
   46 water HW2      182    0.092381167    0.513318404    7.460594225
   46 water HW3      183   -0.058519284    0.515374688    7.472584954
   46 water MW4      184    0.014811447    0.476657531    7.446379529
   47 water OW1      185    0.408030059    0.260435298    7.831834056
   47 water HW2      186    0.335283129    0.207576722    7.864639142
   47 water HW3      187    0.486407894    0.211339742    7.856509139
   47 water MW4      188    0.408787885    0.246713969    7.839569930
   48 water OW1      189    0.453498827    0.521076958    7.480891821
   48 water HW2      190    0.449022108    0.511263432    7.385781504
   48 water HW3      191    0.431571217    0.434378490    7.515022071
   48 water MW4      192    0.449945244    0.508088050    7.472684918
   49 water OW1      193    0.019471399    0.515069847    7.936074444
   49 water HW2      194    0.086442425    0.562834644    7.887128307
   49 water HW3      195   -0.063245506    0.554271617    7.908084209
   49 water MW4      196    0.017352266    0.526774099    7.925720090
   50 water OW1      197    7.237666045    0.231472770    8.296413207
   50 water HW2      198    7.238548753    0.239203555    8.391816427
   50 water HW3      199    7.250599377    0.320949210    8.264964614
   50 water MW4      200    7.239525454    0.244555244    8.305020434
   51 water OW1      201    0.433848895    0.534857843    7.871019184
   51 water HW2      202    0.445731152    0.441943447    7.851320314
   51 water HW3      203    0.429207044    0.538734457    7.966547942
   51 water MW4      204    0.434823333    0.522874840    7.881224624
   52 water OW1      205    0.449199686    0.257658232    8.285648209
   52 water HW2      206    0.370335375    0.210397962    8.259017291
   52 water HW3      207    0.518430992    0.222156191    8.229890252
   52 water MW4      208    0.447903244    0.246519803    8.274560038
   53 water OW1      209    0.213777362    0.114570754    7.913067786
   53 water HW2      210    0.126974569    0.146225859    7.888056831
   53 water HW3      211    0.214028851    0.118264614    8.008716155
   53 water MW4      212    0.202128998    0.119328136    7.922574405
   54 water OW1      213    0.237077834    0.631312952    8.280386973
   54 water HW2      214    0.165554240    0.579776855    8.243094553
   54 water HW3      215    0.316591549    0.587956305    8.249401674
   54 water MW4      216    0.238153171    0.618541969    8.271197928
   55 water OW1      217    0.670012859    0.155549256    7.899386155
   55 water HW2      218    0.691026904    0.069436113    7.863257844
   55 water HW3      219    0.743081261    0.211287133    7.872616469
   55 water MW4      220    0.682674790    0.151461251    7.890921131
   56 water OW1      221    0.665497114    0.620952488    8.271703405
   56 water HW2      222    0.666695600    0.716307595    8.263439891
   56 water HW3      223    0.751674919    0.593094245    8.240725628
   56 water MW4      224    0.677256508    0.630036442    8.266422180
   57 water OW1      225    0.218257411    0.664625869    8.551421990
   57 water HW2      226    0.222519674    0.649390637    8.457018393
   57 water HW3      227    0.291199290    0.614022990    8.587215135
   57 water MW4      228    0.228647803    0.655765155    8.543533999
   58 water OW1      229    0.220490937    0.109073216    8.191018645
   58 water HW2      230    0.150205151    0.168764346    8.216693448
   58 water HW3      231    0.191469394    0.023194564    8.221758287
   58 water MW4      232    0.207125824    0.105548811    8.198611091
   59 water OW1      233    0.657365296    0.657061165    8.553214328
   59 water HW2      234    0.659778940    0.648098988    8.457945383
   59 water HW3      235    0.745436864    0.632843286    8.581836203
   59 water MW4      236    0.669543099    0.652595682    8.544244743
   60 water OW1      237    0.683612835    0.174007650    8.166190216
   60 water HW2      238    0.673813752    0.171204976    8.071014372
   60 water HW3      239    0.685302718    0.082093289    8.192858792
   60 water MW4      240    0.682521472    0.161260314    8.156970278
   61 water OW1      241    7.232551524    0.249803156    8.580540690
   61 water HW2      242    7.232040217    0.340548024    8.610994359
   61 water HW3      243    7.313239506    0.212892718    8.616448735
   61 water MW4      244    7.243341969    0.257048374    8.589471872
   62 water OW1      245    0.011684333    0.490811057    8.213155163
   62 water HW2      246    0.014939890    0.485031814    8.117665268
   62 water HW3      247   -0.060388729    0.551191257    8.231100181
   62 water MW4      248    0.002422642    0.498159437    8.202718915
   63 water OW1      249    0.476383309    0.281957860    8.567224158
   63 water HW2      250    0.471653450    0.296544615    8.472740438
   63 water HW3      251    0.561774296    0.240934982    8.580928948
   63 water MW4      252    0.487238954    0.278399998    8.556352658
   64 water OW1      253    0.449038953    0.496956272    8.149517253
   64 water HW2      254    0.430742667    0.411684341    8.188966738
   64 water HW3      255    0.526504841    0.528733285    8.195902336
   64 water MW4      256    0.457002196    0.489756747    8.161069156
   65 water OW1      257    0.004553058    0.511444654    8.658736960
   65 water HW2      258    0.080819613    0.562347171    8.631265797
   65 water HW3      259   -0.004095014    0.529761791    8.752289147
   65 water MW4      260    0.013653380    0.520760467    8.667630365
   66 water OW1      261    0.003524794    0.276847779    9.016776817
   66 water HW2      262   -0.023118785    0.361120119    8.980026160
   66 water HW3      263   -0.072239864    0.219865455    9.003546178
   66 water MW4      264   -0.010257650    0.280520561    9.010050166
   67 water OW1      265    0.423994468    0.544016081    8.669849486
   67 water HW2      266    0.505408316    0.583606363    8.638757473
   67 water HW3      267    0.432805811    0.451120264    8.648517682
   67 water MW4      268    0.436137277    0.536842044    8.662794113
   68 water OW1      269    0.452982970    0.287823570    9.006475553
   68 water HW2      270    0.382906304    0.235334408    8.967791355
   68 water HW3      271    0.533673644    0.246551864    8.975686272
   68 water MW4      272    0.454411439    0.275204918    8.997125580
   69 water OW1      273    0.227279468    0.138440743    8.645363972
   69 water HW2      274    0.314262817    0.170886019    8.622050468
   69 water HW3      275    0.221329451    0.052950711    8.602721620
   69 water MW4      276    0.238185205    0.131301802    8.636487411
   70 water OW1      277    0.228026693    0.652859007    9.022219505
   70 water HW2      278    0.314933242    0.615746563    9.006980186
   70 water HW3      279    0.235471990    0.743916540    8.993664091
   70 water MW4      280    0.240724881    0.660119118    9.016325462
   71 water OW1      281    0.694378459    0.132571820    8.638294142
   71 water HW2      282    0.670142249    0.163952841    8.725415644
   71 water HW3      283    0.768962729    0.187006626    8.613068025
   71 water MW4      284    0.701154470    0.144121201    8.646624231
   72 water OW1      285    0.732358560    0.657381281    9.020043175
   72 water HW2      286    0.652183497    0.610644584    8.996591972
   72 water HW3      287    0.728184120    0.738833961    8.969939748
   72 water MW4      288    0.721006521    0.662053474    9.010143947
   73 water OW1      289    0.188821355    0.685160629    9.296820961
   73 water HW2      290    0.130350889    0.619071244    9.333911610
   73 water HW3      291    0.198130210    0.660100893    9.204909736
   73 water MW4      292    0.182205020    0.672893475    9.289443024
   74 water OW1      293    0.222686892    0.118290912    8.920308344
   74 water HW2      294    0.144360424    0.162950646    8.952445409
   74 water HW3      295    0.209277509    0.111353748    8.825786480
   74 water MW4      296    0.210340774    0.123367742    8.911912388
   75 water OW1      297    0.654253366    0.706468016    9.299962546
   75 water HW2      298    0.568588951    0.669732759    9.321744353
   75 water HW3      299    0.662027079    0.694733729    9.205283118
   75 water MW4      300    0.643770575    0.699944823    9.290151741
   76 water OW1      301    0.676099981    0.162923371    8.915561144
   76 water HW2      302    0.673743963    0.068523663    8.931228393
   76 water HW3      303    0.753229503    0.193278287    8.963435294
   76 water MW4      304    0.686163249    0.154304008    8.924112759
   77 water OW1      305    0.003011036    0.256720200    9.290072959
   77 water HW2      306    0.085667042    0.210128909    9.302704453
   77 water HW3      307    0.006285713    0.287255078    9.199413067
   77 water MW4      308    0.014575876    0.254559274    9.279571635
   78 water OW1      309    7.220296630    0.546778841    8.939441673
   78 water HW2      310    7.300072200    0.594443101    8.962382795
   78 water HW3      311    7.149102674    0.605381865    8.965120936
   78 water MW4      312    7.221451572    0.561080648    8.945985167
   79 water OW1      313    0.450702910    0.303695108    9.293196529
   79 water HW2      314    0.523460255    0.252895259    9.329086118
   79 water HW3      315    0.456594321    0.290502372    9.198573268
   79 water MW4      316    0.461287723    0.295082772    9.285291954
   80 water OW1      317    0.493447721    0.560047370    8.945537900
   80 water HW2      318    0.478010314    0.575917764    8.852413600
   80 water HW3      319    0.474185270    0.467058380    8.957551392
   80 water MW4      320    0.488777698    0.549668491    8.934621737
   81 water OW1      321    7.211821804    1.312571196    5.709219301
   81 water HW2      322    7.286397969    1.353463289    5.665304031
   81 water HW3      323    7.135036342    1.351029633    5.666943305
   81 water MW4      324    7.211524469    1.323250456    5.697619391
   82 water OW1      325    7.251314513    1.066560958    6.086606695
   82 water HW2      326    7.258295995    1.050521232    6.180714636
   82 water HW3      327    7.177305523    1.012747704    6.058515389
   82 water MW4      328    7.242293727    1.057159910    6.095491435
   83 water OW1      329    0.437781899    1.336282381    9.344541152
   83 water HW2      330    0.449299869    1.337022087    9.439562770
   83 water HW3      331    0.456788477    1.246079131    9.318764376
   83 water MW4      332    0.441889995    1.324242077    9.353860356
   84 water OW1      333    0.447007565    1.096741211    6.080975635
   84 water HW2      334    0.529400235    1.057814594    6.051675725
   84 water HW3      335    0.455225863    1.101454399    6.176225642
   84 water MW4      336    0.459202293    1.092136653    6.089851420
   85 water OW1      337    0.234417899    0.976599457    5.657240344
   85 water HW2      338    0.230716130    0.883811638    5.634023195
   85 water HW3      339    0.252477503    0.977115742    5.751239826
   85 water MW4      340    0.236350225    0.964181245    5.666766468
   86 water OW1      341    0.235650968    1.441624243    6.087135181
   86 water HW2      342    0.157657738    1.394729474    6.057466086
   86 water HW3      343    0.223701391    1.530928542    6.054820042
   86 water MW4      344    0.223546163    1.447331860    6.078793135
   87 water OW1      345    0.682850224    0.976325493    5.698718795
   87 water HW2      346    0.675935868    0.891043369    5.655806451
   87 water HW3      347    0.612435429    1.028405130    5.660095144
   87 water MW4      348    0.672443008    0.971856991    5.687745408
   88 water OW1      349    0.677991528    1.448241795    6.029201074
   88 water HW2      350    0.664571685    1.453895994    6.123806869
   88 water HW3      351    0.595944908    1.412324513    5.995428018
   88 water MW4      352    0.665143332    1.444168888    6.037388148
   89 water OW1      353    0.208212575    1.449969932    6.357778107
   89 water HW2      354    0.209925962    1.448860618    6.262079873
   89 water HW3      355    0.292933527    1.413751839    6.383718969
   89 water MW4      356    0.219845198    1.444946285    6.348389926
   90 water OW1      357    0.241865623    0.959850010    5.936628994
   90 water HW2      358    0.169790716    0.990169746    5.991839860
   90 water HW3      359    0.319138843    1.004304400    5.971485487
   90 water MW4      360    0.242565230    0.969913363    5.948750561
   91 water OW1      361    0.655562982    1.495471732    6.331241864
   91 water HW2      362    0.574697016    1.468819872    6.374976201
   91 water HW3      363    0.680464505    1.577134170    6.374525565
   91 water MW4      364    0.648031100    1.502875240    6.342953043
   92 water OW1      365    0.680616590    0.962148245    5.978333529
   92 water HW2      366    0.680952741    0.867186741    5.990355099
   92 water HW3      367    0.676788151    0.974315581    5.883467215
   92 water MW4      368    0.680146586    0.951005528    5.967184006
   93 water OW1      369    0.016277931    1.047570410    6.371545361
   93 water HW2      370    0.085440760    0.988209408    6.400787331
   93 water HW3      371   -0.064805910    1.006747444    6.401896879
   93 water MW4      372    0.014673561    1.034087316    6.379565653
   94 water OW1      373    7.222962499    1.322238381    5.984227543
   94 water HW2      374    7.231141053    1.319633544    5.888893160
   94 water HW3      375    7.235596556    1.231476886    6.011887080
   94 water MW4      376    7.225763530    1.309672827    5.975119635
   95 water OW1      377    0.456786848    1.090764719    6.354412014
   95 water HW2      378    0.395441148    1.022449842    6.381469379
   95 water HW3      379    0.543003385    1.056013135    6.377245204
   95 water MW4      380    0.460134048    1.076893690    6.361126451
   96 water OW1      381    0.443051942    1.332903526    5.928070422
   96 water HW2      382    0.445210130    1.259268675    5.989189725
   96 water HW3      383    0.371897248    1.388447786    5.959916350
   96 water MW4      384    0.433766161    1.330468834    5.940581993
   97 water OW1      385    7.237301122    1.313367755    6.450008375
   97 water HW2      386    7.312604181    1.359248360    6.412769445
   97 water HW3      387    7.248492630    1.222434635    6.422291302
   97 water MW4      388    7.248941851    1.307304437    6.441266378
   98 water OW1      389    7.200723865    0.998363334    6.807779069
   98 water HW2      390    7.201385471    1.010394352    6.902737667
   98 water HW3      391    7.203188061    1.087235452    6.772310875
   98 water MW4      392    7.201144546    1.011943216    6.815785487
   99 water OW1      393    0.446409277    1.367172888    6.431696300
   99 water HW2      394    0.471105920    1.281165539    6.397709094
   99 water HW3      395    0.435565848    1.353572537    6.525822645
   99 water MW4      396    0.448273689    1.353767350    6.439790027
  100 water OW1      397    0.401794269    1.063984925    6.766351162
  100 water HW2      398    0.325593705    1.012155261    6.740476882
  100 water HW3      399    0.399676308    1.063646955    6.862047131
  100 water MW4      400    0.391253899    1.056964030    6.775748000
  101 water OW1      401    0.257805957    0.893927240    6.417325542
  101 water HW2      402    0.264250126    0.809372806    6.372925782
  101 water HW3      403    0.237361826    0.871825181    6.508187277
  101 water MW4      404    0.255921795    0.879573052    6.423578550
  102 water OW1      405    0.192573813    1.455930623    6.784757367
  102 water HW2      406    0.208040836    1.443745608    6.878430282
  102 water HW3      407    0.121661082    1.395070694    6.764026422
  102 water MW4      408    0.185111744    1.446099990    6.794574142
  103 water OW1      409    0.697667938    0.936719489    6.436984504
  103 water HW2      410    0.703602051    0.848528808    6.400248848
  103 water HW3      411    0.777312383    0.980586328    6.407071612
  103 water MW4      412    0.709185387    0.930754238    6.428014720
  104 water OW1      413    0.646133100    1.453115968    6.809040120
  104 water HW2      414    0.579155936    1.407761009    6.757860969
  104 water HW3      415    0.727934171    1.409161503    6.785825722
  104 water MW4      416    0.648128151    1.441096406    6.799027987
  105 water OW1      417    0.210925290    1.437724475    7.061771087
  105 water HW2      418    0.135686911    1.382376832    7.082702957
  105 water HW3      419    0.286802181    1.386976584    7.090575036
  105 water MW4      420    0.211011223    1.423445782    7.068464699
  106 water OW1      421    0.187204646    0.912025761    6.689087525
  106 water HW2      422    0.210986280    0.827147112    6.726401961
  106 water HW3      423    0.113411490    0.941802049    6.742287725
  106 water MW4      424    0.180473928    0.904609901    6.701269288
  107 water OW1      425    0.661326587    1.430208257    7.087536763
  107 water HW2      426    0.645188237    1.431413764    6.993194732
  107 water HW3      427    0.674368564    1.522130336    7.110829606
  107 water MW4      428    0.660909867    1.442741680    7.077974724
  108 water OW1      429    0.677131749    0.908231092    6.713199920
  108 water HW2      430    0.588701853    0.940306088    6.730910552
  108 water HW3      431    0.684920377    0.910745306    6.617830457
  108 water MW4      432    0.666278777    0.912886223    6.702748333
  109 water OW1      433    7.209514808    1.011866791    7.075076083
  109 water HW2      434    7.216067964    1.105843131    7.092041406
  109 water HW3      435    7.293442082    0.976296891    7.104287610
  109 water MW4      436    7.221691967    1.019727326    7.081290719
  110 water OW1      437    7.227967759    1.276379023    6.719921124
  110 water HW2      438    7.242957244    1.296460491    6.627539479
  110 water HW3      439    7.155530970    1.333505408    6.745451618
  110 water MW4      440    7.220236308    1.286769915    6.710924073
  111 water OW1      441    0.401207748    1.053610291    7.050664933
  111 water HW2      442    0.405406783    1.142469956    7.086001122
  111 water HW3      443    0.339780314    1.007838517    7.108057731
  111 water MW4      444    0.393505759    1.059409204    7.063144710
  112 water OW1      445    0.404985499    1.329019564    6.693070360
  112 water HW2      446    0.384830549    1.235988307    6.703134227
  112 water HW3      447    0.329752080    1.374151954    6.731349837
  112 water MW4      448    0.392147812    1.322573174    6.699576569
  113 water OW1      449    7.231746102    1.303923676    7.156970049
  113 water HW2      450    7.233691626    1.294966670    7.252250191
  113 water HW3      451    7.158740546    1.363444338    7.139946601
  113 water MW4      452    7.222182605    1.310728702    7.167502097
  114 water OW1      453    7.224846704    1.017602689    7.542718394
  114 water HW2      454    7.231692120    1.033939887    7.636785150
  114 water HW3      455    7.218668943    1.104751012    7.503611830
  114 water MW4      456    7.224936559    1.031530117    7.550115121
  115 water OW1      457    0.438998989    1.285497891    7.170131274
  115 water HW2      458    0.520852345    1.322067723    7.136590343
  115 water HW3      459    0.449598728    1.286206725    7.265259932
  115 water MW4      460    0.451441636    1.290514979    7.178419956
  116 water OW1      461    0.474590658    0.989943958    7.559572366
  116 water HW2      462    0.390572742    0.960205963    7.524658761
  116 water HW3      463    0.538599722    0.964284038    7.493189186
  116 water MW4      464    0.471897800    0.982488321    7.545939505
  117 water OW1      465    0.203581914    0.925123977    7.191425224
  117 water HW2      466    0.211867971    0.832724860    7.167844238
  117 water HW3      467    0.203134430    0.925517070    7.287143370
  117 water MW4      468    0.204636856    0.912741498    7.201133686
  118 water OW1      469    0.237504512    1.386100134    7.524082190
  118 water HW2      470    0.314519660    1.347050806    7.482776800
  118 water HW3      471    0.227452772    1.470882992    7.480802310
  118 water MW4      472    0.246516672    1.392255106    7.512698421
  119 water OW1      473    0.639736713    0.951311423    7.152524248
  119 water HW2      474    0.628719263    0.865086638    7.112446565
  119 water HW3      475    0.553932368    0.992873973    7.144010298
  119 water MW4      476    0.626706111    0.945300630    7.145984624
  120 water OW1      477    0.674755870    1.395395730    7.545058383
  120 water HW2      478    0.671834519    1.482331005    7.505107886
  120 water HW3      479    0.766680923    1.369363887    7.539189289
  120 water MW4      480    0.686734286    1.403592318    7.538891829
  121 water OW1      481    0.236620493    1.452550081    7.810021777
  121 water HW2      482    0.233643744    1.432516547    7.716469039
  121 water HW3      483    0.313183260    1.405035839    7.842315088
  121 water MW4      484    0.246523946    1.443459275    7.801777278
  122 water OW1      485    0.219197030    0.906525023    7.465401815
  122 water HW2      486    0.211229792    0.812480127    7.481351708
  122 water HW3      487    0.134698874    0.942651746    7.492183149
  122 water MW4      488    0.206752728    0.898730201    7.471152726
  123 water OW1      489    0.673286682    1.424874985    7.837483684
  123 water HW2      490    0.670245379    1.427978223    7.741862354
  123 water HW3      491    0.652550494    1.514159027    7.865064269
  123 water MW4      492    0.670086628    1.437308775    7.828326533
  124 water OW1      493    0.701128433    0.906418148    7.411189868
  124 water HW2      494    0.689664787    0.928906255    7.318857921
  124 water HW3      495    0.765591839    0.969415806    7.443409159
  124 water MW4      496    0.708261318    0.917923109    7.403099704
  125 water OW1      497   -0.000779220    1.060600737    7.811502614
  125 water HW2      498    0.090079377    1.032298971    7.821800368
  125 water HW3      499   -0.052182775    0.992569437    7.854996694
  125 water MW4      500    0.004530772    1.047635910    7.818742098
  126 water OW1      501    7.236261203    1.257992695    7.427761120
  126 water HW2      502    7.318465873    1.295337856    7.459542400
  126 water HW3      503    7.170977815    1.325975366    7.444457051
  126 water MW4      504    7.238538526    1.272168068    7.434285345
  127 water OW1      505    0.505887667    0.996048452    7.834730044
  127 water HW2      506    0.508011077    0.976982981    7.740952022
  127 water HW3      507    0.486651066    1.089680863    7.839754295
  127 water MW4      508    0.503584517    1.006083920    7.822785264
  128 water OW1      509    0.459636260    1.243848547    7.442653167
  128 water HW2      510    0.463278137    1.161695054    7.491641520
  128 water HW3      511    0.544546965    1.285067837    7.458573620
  128 water MW4      512    0.471553964    1.238339485    7.451388811
  129 water OW1      513    0.006394500    1.325769742    7.881824163
  129 water HW2      514    0.079896270    1.377606915    7.849071826
  129 water HW3      515    0.014310744    1.241722565    7.836705168
  129 water MW4      516    0.017352009    1.321434812    7.871343978
  130 water OW1      517    7.214701884    1.002869939    8.284236791
  130 water HW2      518    7.228217380    1.012462930    8.378510989
  130 water HW3      519    7.208955983    1.092655082    8.251557574
  130 water MW4      520    7.215747542    1.016244581    8.292526451
  131 water OW1      521    0.447867776    1.281113685    7.896024892
  131 water HW2      522    0.522711999    1.339223161    7.882462098
  131 water HW3      523    0.446191398    1.265790825    7.990495618
  131 water MW4      524    0.457714950    1.286872051    7.906913753
  132 water OW1      525    0.428874542    0.980597033    8.258542180
  132 water HW2      526    0.336227587    0.963111326    8.242016136
  132 water HW3      527    0.433605407    0.998070148    8.352534880
  132 water MW4      528    0.417042500    0.980595338    8.268967903
  133 water OW1      529    0.239084067    0.947340967    7.870066451
  133 water HW2      530    0.329793388    0.975328165    7.857784182
  133 water HW3      531    0.232384075    0.928014086    7.963575276
  133 water MW4      532    0.250390324    0.948506502    7.880998193
  134 water OW1      533    0.205827533    1.419237823    8.218039657
  134 water HW2      534    0.127844536    1.371731349    8.189332420
  134 water HW3      535    0.276996454    1.355764056    8.209770198
  134 water MW4      536    0.204910472    1.404301730    8.213063208
  135 water OW1      537    0.738274234    0.875717734    7.932019008
  135 water HW2      538    0.720395389    0.791443806    7.890298865
  135 water HW3      539    0.656528673    0.924717814    7.923132284
  135 water MW4      540    0.724866448    0.870970461    7.925208167
  136 water OW1      541    0.642687829    1.410747014    8.275160222
  136 water HW2      542    0.637438838    1.488341645    8.219358432
  136 water HW3      543    0.729439156    1.374334948    8.257533903
  136 water MW4      544    0.653656686    1.416289501    8.265278021
  137 water OW1      545    0.246678191    1.448527167    8.499483142
  137 water HW2      546    0.233012092    1.426235289    8.407403674
  137 water HW3      547    0.177967221    1.400949582    8.546146773
  137 water MW4      548    0.235591609    1.439123900    8.493370926
  138 water OW1      549    0.192486389    0.886158193    8.143873779
  138 water HW2      550    0.210534285    0.795202430    8.167614904
  138 water HW3      551    0.121902043    0.912786442    8.202789862
  138 water MW4      552    0.185415857    0.877500780    8.154998063
  139 water OW1      553    0.681931280    1.456104910    8.546200514
  139 water HW2      554    0.677133660    1.472379522    8.451996277
  139 water HW3      555    0.667119074    1.541820308    8.586147822
  139 water MW4      556    0.679292124    1.469831067    8.538898435
  140 water OW1      557    0.682680233    0.887256019    8.199685735
  140 water HW2      558    0.596632714    0.929101549    8.197022210
  140 water HW3      559    0.712863032    0.888643969    8.108859579
  140 water MW4      560    0.675161772    0.893074525    8.187103581
  141 water OW1      561    0.013301270    1.056558565    8.560844770
  141 water HW2      562    0.011283851    1.151541408    8.572528431
  141 water HW3      563    0.089086779    1.027726074    8.611712858
  141 water MW4      564    0.023229227    1.065461301    8.569263193
  142 water OW1      565    7.230185361    1.260234637    8.152746709
  142 water HW2      566    7.234505227    1.264766143    8.057231670
  142 water HW3      567    7.164976992    1.325988348    8.176967287
  142 water MW4      568    7.221990783    1.269693857    8.143151660
  143 water OW1      569    0.436631559    1.042914386    8.535908041
  143 water HW2      570    0.428116451    1.135598358    8.558257369
  143 water HW3      571    0.521801419    1.017403078    8.571370504
  143 water MW4      572    0.446948012    1.051954708    8.543688546
  144 water OW1      573    0.429968498    1.253660006    8.180297362
  144 water HW2      574    0.432412892    1.161809210    8.207125978
  144 water HW3      575    0.507563918    1.292528986    8.220676461
  144 water MW4      576    0.440740524    1.246529536    8.189342401
  145 water OW1      577    0.013764749    1.333411815    8.616540737
  145 water HW2      578    0.012522950    1.332146175    8.712244313
  145 water HW3      579   -0.070580955    1.371401462    8.591945871
  145 water MW4      580    0.002246096    1.338354255    8.626110785
  146 water OW1      581    7.231141502    1.067882912    9.035289563
  146 water HW2      582    7.309294821    1.017147155    9.013374726
  146 water HW3      583    7.222230427    1.058468720    9.130127762
  146 water MW4      584    7.240460355    1.059787730    9.045103833
  147 water OW1      585    0.457304702    1.313406466    8.622599176
  147 water HW2      586    0.389124701    1.363715174    8.578070089
  147 water HW3      587    0.539181748    1.355464560    8.596339238
  147 water MW4      588    0.459148096    1.325837499    8.613072152
  148 water OW1      589    0.471384097    1.021012215    8.989765465
  148 water HW2      590    0.546995468    0.968093827    8.964370915
  148 water HW3      591    0.490295966    1.108148949    8.954953839
  148 water MW4      592    0.484105351    1.025617435    8.981662717
  149 water OW1      593    0.226351036    0.922680158    8.651721173
  149 water HW2      594    0.213016109    0.831080550    8.627348851
  149 water HW3      595    0.305170078    0.948934702    8.604175659
  149 water MW4      596    0.235164108    0.913885800    8.642042229
  150 water OW1      597    0.223941418    1.437608533    8.991319235
  150 water HW2      598    0.217265215    1.438700035    9.086799888
  150 water HW3      599    0.301108829    1.383926837    8.973269730
  150 water MW4      600    0.233428361    1.430530768    9.001740178
  151 water OW1      601    0.668665563    0.931357321    8.612938931
  151 water HW2      602    0.666395027    0.839726730    8.585352739
  151 water HW3      603    0.755701309    0.961952149    8.587423175
  151 water MW4      604    0.680073549    0.923142923    8.605792293
  152 water OW1      605    0.651333074    1.458202955    8.993262926
  152 water HW2      606    0.662395979    1.448220389    9.087815975
  152 water HW3      607    0.729170828    1.417214123    8.955533388
  152 water MW4      608    0.663297623    1.451343053    9.000910425
  153 water OW1      609    0.190917805    1.431048955    9.259267809
  153 water HW2      610    0.272514672    1.408487444    9.303936009
  153 water HW3      611    0.179265114    1.524511630    9.276334196
  153 water MW4      612    0.200331127    1.440591071    9.267576258
  154 water OW1      613    0.217635006    0.920132551    8.934757084
  154 water HW2      614    0.300380394    0.962170024    8.958174385
  154 water HW3      615    0.214854105    0.924211531    8.839164476
  154 water MW4      616    0.228396895    0.926339058    8.925043490
  155 water OW1      617    0.660923769    1.476893259    9.257090379
  155 water HW2      618    0.587606981    1.430858166    9.297928317
  155 water HW3      619    0.738430813    1.428215663    9.285116582
  155 water MW4      620    0.661487708    1.464146508    9.266358346
  156 water OW1      621    0.691292387    0.894448901    8.889355790
  156 water HW2      622    0.697715110    0.902906882    8.794226775
  156 water HW3      623    0.757881828    0.954239413    8.923315462
  156 water MW4      624    0.701118609    0.903634012    8.881123415
  157 water OW1      625    7.212016575    1.047469798    9.314906881
  157 water HW2      626    7.197595593    1.133328942    9.354688295
  157 water HW3      627    7.303273873    1.026727520    9.335011157
  157 water MW4      628    7.222357464    1.056233444    9.322966497
  158 water OW1      629    7.240780187    1.305000468    8.900152420
  158 water HW2      630    7.243250706    1.215727351    8.934598400
  158 water HW3      631    7.323232421    1.344142572    8.928994111
  158 water MW4      632    7.252209376    1.298253668    8.908669888
  159 water OW1      633    0.472499862    1.082183212    9.268101418
  159 water HW2      634    0.389740366    1.044330105    9.297771715
  159 water HW3      635    0.472281433    1.069030769    9.173289583
  159 water MW4      636    0.461332414    1.075318714    9.259334450
  160 water OW1      637    0.450618833    1.293932227    8.919608237
  160 water HW2      638    0.453915993    1.300770813    8.824189784
  160 water HW3      639    0.506274943    1.365322828    8.950722505
  160 water MW4      640    0.458552962    1.304460573    8.910953964
  161 water OW1      641    7.216010419    2.058755649    5.685530318
  161 water HW2      642    7.213731686    2.062612744    5.781145425
  161 water HW3      643    7.139306342    2.108775808    5.657659427
  161 water MW4      644    7.205380648    2.066006630    5.694647562
  162 water OW1      645    7.231364769    1.839728011    6.063655618
  162 water HW2      646    7.302815513    1.797023422    6.016396463
  162 water HW3      647    7.222590145    1.925300530    6.021671475
  162 water MW4      648    7.239799931    1.845497320    6.051644956
  163 water OW1      649    0.442295782    2.095717179    5.701969045
  163 water HW2      650    0.364923968    2.136317707    5.662885571
  163 water HW3      651    0.431914513    2.002237822    5.684188227
  163 water MW4      652    0.430485678    2.088600569    5.694316059
  164 water OW1      653    0.454117034    1.809269119    6.046512028
  164 water HW2      654    0.543068401    1.775508081    6.036016076
  164 water HW3      655    0.439821264    1.810222139    6.141153674
  164 water MW4      656    0.464164435    1.804853706    6.057836638
  165 water OW1      657    0.188540051    1.673323621    5.668524019
  165 water HW2      658    0.106767380    1.718090438    5.646810414
  165 water HW3      659    0.257163068    1.734998129    5.643039614
  165 water MW4      660    0.186770327    1.687648851    5.662171953
  166 water OW1      661    0.202360155    2.185329624    6.052275338
  166 water HW2      662    0.290235975    2.153286843    6.031942635
  166 water HW3      663    0.204687348    2.278154309    6.029027100
  166 water MW4      664    0.214499979    2.193509856    6.046410069
  167 water OW1      665    0.652544820    1.722095442    5.708496737
  167 water HW2      666    0.650184270    1.638823839    5.661352424
  167 water HW3      667    0.736894491    1.760676090    5.684853877
  167 water MW4      668    0.663579190    1.716080784    5.698969962
  168 water OW1      669    0.664801495    2.241358282    6.065034769
  168 water HW2      670    0.671901182    2.257080973    6.159187357
  168 water HW3      671    0.595720262    2.175611039    6.056824918
  168 water MW4      672    0.656459811    2.234625810    6.076601231
  169 water OW1      673    0.219705154    2.230624595    6.304078004
  169 water HW2      674    0.216432528    2.206094425    6.211612448
  169 water HW3      675    0.131588653    2.212585848    6.336825587
  169 water MW4      676    0.207405699    2.224895528    6.296040959
  170 water OW1      677    0.203362529    1.696133894    5.962329508
  170 water HW2      678    0.289974936    1.734083599    5.977176366
  170 water HW3      679    0.198721511    1.683257630    5.867593131
  170 water MW4      680    0.214394513    1.699508362    5.951577709
  171 water OW1      681    0.666153325    2.257941010    6.332480836
  171 water HW2      682    0.581441615    2.218502058    6.353236887
  171 water HW3      683    0.730112246    2.202004977    6.376557304
  171 water MW4      684    0.663360345    2.245105125    6.341206213
  172 water OW1      685    0.695654822    1.712440041    5.981687486
  172 water HW2      686    0.689924205    1.618842989    6.000898686
  172 water HW3      687    0.684090962    1.718224235    5.886844781
  172 water MW4      688    0.693327274    1.700621892    5.971508744
  173 water OW1      689   -0.000361611    1.885109940    6.341188788
  173 water HW2      690    0.011546073    1.871643894    6.247171815
  173 water HW3      691    0.076186208    1.843878656    6.381222912
  173 water MW4      692    0.011543027    1.877748590    6.333923594
  174 water OW1      693    7.209838706    2.081547034    5.954965286
  174 water HW2      694    7.289924981    2.123476068    5.986436911
  174 water HW3      695    7.139023221    2.134386863    5.991781558
  174 water MW4      696    7.211086400    2.094301345    5.964155700
  175 water OW1      697    0.442534088    1.838491333    6.320927149
  175 water HW2      698    0.425197316    1.931896878    6.332638635
  175 water HW3      699    0.369421386    1.794845311    6.364652152
  175 water MW4      700    0.430361095    1.845188136    6.328387978
  176 water OW1      701    0.442772097    2.080202635    5.983277554
  176 water HW2      702    0.446609951    2.093710280    5.888593170
  176 water HW3      703    0.447674027    1.985233022    5.994189117
  176 water MW4      704    0.443948326    2.069239210    5.972003127
  177 water OW1      705    7.214318819    2.151165550    6.411164787
  177 water HW2      706    7.223040212    2.062497975    6.376174546
  177 water HW3      707    7.222860566    2.140525684    6.505907334
  177 water MW4      708    7.216642150    2.137800422    6.419206453
  178 water OW1      709    7.216421980    1.851200565    6.799485425
  178 water HW2      710    7.288455732    1.795758918    6.769490746
  178 water HW3      711    7.137438526    1.801360462    6.778511716
  178 water MW4      712    7.215486666    1.837031395    6.792625928
  179 water OW1      713    0.438610126    2.108113738    6.400224490
  179 water HW2      714    0.357848115    2.144405768    6.363855485
  179 water HW3      715    0.432449878    2.125275235    6.494191787
  179 water MW4      716    0.426911837    2.115307693    6.407976261
  180 water OW1      717    0.420463634    1.833601448    6.763588628
  180 water HW2      718    0.420906248    1.849261795    6.858017840
  180 water HW3      719    0.438311902    1.919342281    6.724958754
  180 water MW4      720    0.422925283    1.847248358    6.771098290
  181 water OW1      721    0.216507622    1.714259253    6.428893015
  181 water HW2      722    0.218487638    1.623849475    6.397516750
  181 water HW3      723    0.198228859    1.706763320    6.522552058
  181 water MW4      724    0.214314082    1.701082774    6.437275240
  182 water OW1      725    0.219925376    2.217685713    6.810643644
  182 water HW2      726    0.226283111    2.227917889    6.905602584
  182 water HW3      727    0.243146551    2.303692472    6.775630321
  182 water MW4      728    0.223906205    2.230637871    6.818711326
  183 water OW1      729    0.688656097    1.739520637    6.436913329
  183 water HW2      730    0.601886832    1.758193761    6.401070235
  183 water HW3      731    0.678368507    1.750211491    6.531476480
  183 water MW4      732    0.675593861    1.743472540    6.444816070
  184 water OW1      733    0.639691692    2.251237152    6.801645500
  184 water HW2      734    0.627533155    2.262166228    6.895959039
  184 water HW3      735    0.653515319    2.340067914    6.768777253
  184 water MW4      736    0.639915785    2.264663166    6.809915013
  185 water OW1      737    0.231000536    2.213383413    7.096555115
  185 water HW2      738    0.144304892    2.181689971    7.121887101
  185 water HW3      739    0.233245429    2.304090787    7.127042017
  185 water MW4      740    0.219634871    2.221325706    7.104067407
  186 water OW1      741    0.189306063    1.714520127    6.694993624
  186 water HW2      742    0.189970402    1.627180941    6.734156663
  186 water HW3      743    0.276214103    1.749933619    6.713840259
  186 water MW4      744    0.201091847    1.707531793    6.702800759
  187 water OW1      745    0.656694294    2.231190482    7.087668897
  187 water HW2      746    0.662616436    2.309483718    7.142417556
  187 water HW3      747    0.728537124    2.175475379    7.117614739
  187 water MW4      748    0.667160164    2.234229123    7.099067366
  188 water OW1      749    0.659014948    1.722856937    6.703271449
  188 water HW2      750    0.651473553    1.631552680    6.731001906
  188 water HW3      751    0.577722202    1.763748897    6.732964134
  188 water MW4      752    0.647059351    1.716072281    6.710999648
  189 water OW1      753    0.003974004    1.857777443    7.083677825
  189 water HW2      754   -0.009586170    1.872068643    6.990007117
  189 water HW3      755   -0.063172278    1.794123295    7.108210348
  189 water MW4      756   -0.006887741    1.851134012    7.074372976
  190 water OW1      757    7.231072402    2.123834734    6.689809049
  190 water HW2      758    7.200486441    2.043390045    6.731707370
  190 water HW3      759    7.311233703    2.146474109    6.736967749
  190 water MW4      760    7.237744418    2.116055101    6.701794642
  191 water OW1      761    0.454359470    1.830542000    7.030855547
  191 water HW2      762    0.456561001    1.907303524    7.087996952
  191 water HW3      763    0.370736855    1.788340260    7.050568226
  191 water MW4      764    0.443401548    1.835193172    7.041198827
  192 water OW1      765    0.436494605    2.099136614    6.677372319
  192 water HW2      766    0.366480296    2.142750929    6.725932658
  192 water HW3      767    0.516955168    2.139769273    6.709581065
  192 water MW4      768    0.437900497    2.110474854    6.688242493
  193 water OW1      769    7.240011905    2.119008998    7.185850398
  193 water HW2      770    7.245236546    2.024478540    7.171743164
  193 water HW3      771    7.155967439    2.144359454    7.147690203
  193 water MW4      772    7.229404069    2.109698521    7.178816073
  194 water OW1      773    0.021062480    1.856748528    7.506480659
  194 water HW2      774    0.088399050    1.795571467    7.476723779
  194 water HW3      775    0.009625901    1.836541574    7.599341857
  194 water MW4      776    0.028585688    1.845795595    7.514973450
  195 water OW1      777    0.459049579    2.070111508    7.168685694
  195 water HW2      778    0.384544326    2.116660848    7.130679844
  195 water HW3      779    0.535664020    2.119396610    7.139299908
  195 water MW4      780    0.459333440    2.083009229    7.159615902
  196 water OW1      781    0.432731484    1.784067949    7.499321752
  196 water HW2      782    0.497117766    1.723620603    7.462405043
  196 water HW3      783    0.440169741    1.772166696    7.594007289
  196 water MW4      784    0.442397871    1.774331032    7.507096474
  197 water OW1      785    0.226601474    1.699932021    7.123492213
  197 water HW2      786    0.208862738    1.608964205    7.099564989
  197 water HW3      787    0.143102391    1.744887997    7.110485224
  197 water MW4      788    0.212976549    1.693739593    7.118521484
  198 water OW1      789    0.242685456    2.250783474    7.541641543
  198 water HW2      790    0.165803628    2.198487595    7.518911741
  198 water HW3      791    0.316255967    2.203421390    7.502827482
  198 water MW4      792    0.242239808    2.237371171    7.533358763
  199 water OW1      793    0.675869853    1.691763712    7.133102373
  199 water HW2      794    0.597131494    1.719930030    7.086527189
  199 water HW3      795    0.748002247    1.732369621    7.085035792
  199 water MW4      796    0.674980800    1.701019309    7.120365168
  200 water OW1      797    0.682461928    2.200186084    7.567883587
  200 water HW2      798    0.610201039    2.149770419    7.530481142
  200 water HW3      799    0.674654354    2.286727257    7.527734046
  200 water MW4      800    0.671686046    2.205047976    7.557446382
  201 water OW1      801    0.216365297    2.217592586    7.812410533
  201 water HW2      802    0.219147139    2.221765250    7.716821996
  201 water HW3      803    0.299629669    2.177351343    7.837108816
  201 water MW4      804    0.227945685    2.212738356    7.802869885
  202 water OW1      805    0.210927207    1.649752040    7.411813528
  202 water HW2      806    0.290448060    1.692842577    7.443149738
  202 water HW3      807    0.216910035    1.654778067    7.316412987
  202 water MW4      808    0.222434579    1.656227729    7.403191536
  203 water OW1      809    0.680525467    2.210640568    7.836236804
  203 water HW2      810    0.684281715    2.213800893    7.740642758
  203 water HW3      811    0.664968455    2.301318284    7.862653643
  203 water MW4      812    0.678937281    2.223269606    7.826926703
  204 water OW1      813    0.654937703    1.637916129    7.421073197
  204 water HW2      814    0.666599856    1.651928045    7.327105229
  204 water HW3      815    0.719015847    1.695973988    7.462129194
  204 water MW4      816    0.665131086    1.647615521    7.413952126
  205 water OW1      817    7.218157191    1.822503658    7.772135157
  205 water HW2      818    7.291540614    1.793245692    7.826182943
  205 water HW3      819    7.144438067    1.768404895    7.800439451
  205 water MW4      820    7.218112011    1.811285230    7.783218376
  206 water OW1      821    0.006797884    2.118164284    7.459613357
  206 water HW2      822    0.011140726    2.127615516    7.364460152
  206 water HW3      823    0.017502949    2.024284243    7.474918842
  206 water MW4      824    0.008823082    2.106801572    7.448867183
  207 water OW1      825    0.426407676    1.819093385    7.771933712
  207 water HW2      826    0.346205201    1.802331423    7.821420256
  207 water HW3      827    0.495202356    1.775533962    7.822254555
  207 water MW4      828    0.424872377    1.810975131    7.785366125
  208 water OW1      829    0.444407254    2.083147263    7.445638783
  208 water HW2      830    0.458714068    2.090608147    7.351288539
  208 water HW3      831    0.420007830    1.991565149    7.459044112
  208 water MW4      832    0.443048957    2.071825946    7.434744946
  209 water OW1      833    7.210690767    2.065916554    7.895743486
  209 water HW2      834    7.290558414    2.113422346    7.872794043
  209 water HW3      835    7.216833429    1.983722470    7.847074001
  209 water MW4      836    7.222266322    2.061248087    7.886104770
  210 water OW1      837    7.206781136    1.825859144    8.274323476
  210 water HW2      838    7.278097139    1.772542521    8.239199643
  210 water HW3      839    7.127641394    1.788855033    8.235209344
  210 water MW4      840    7.205728191    1.813703477    8.264332282
  211 water OW1      841    0.442464585    2.088070242    7.896887558
  211 water HW2      842    0.528879683    2.119269537    7.870029536
  211 water HW3      843    0.433987747    2.002218764    7.855414853
  211 water MW4      844    0.452953777    2.080714968    7.887691379
  212 water OW1      845    0.417407523    1.806479149    8.256978089
  212 water HW2      846    0.419205227    1.804435830    8.352659390
  212 water HW3      847    0.440274139    1.896660285    8.234465893
  212 water MW4      848    0.420726930    1.818341031    8.266825431
  213 water OW1      849    0.206458656    1.725904977    7.885577546
  213 water HW2      850    0.228174611    1.637013715    7.857486992
  213 water HW3      851    0.205358337    1.721267521    7.981178809
  213 water MW4      852    0.209233177    1.713317569    7.894663362
  214 water OW1      853    0.236118591    2.196972920    8.272687110
  214 water HW2      854    0.153671680    2.165324178    8.235765811
  214 water HW3      855    0.302181864    2.136173890    8.239499156
  214 water MW4      856    0.233913626    2.184530989    8.263251572
  215 water OW1      857    0.637942928    1.706937151    7.896044661
  215 water HW2      858    0.663375842    1.709328606    7.988293055
  215 water HW3      859    0.710771937    1.748609941    7.849983479
  215 water MW4      860    0.651167347    1.712867465    7.902260692
  216 water OW1      861    0.659520278    2.170858401    8.315437359
  216 water HW2      862    0.658601175    2.265763097    8.303004650
  216 water HW3      863    0.732269881    2.140262502    8.261273677
  216 water MW4      864    0.669187468    2.179513295    8.306474594
  217 water OW1      865    0.217903596    2.206434952    8.548000318
  217 water HW2      866    0.226126864    2.196282673    8.453176126
  217 water HW3      867    0.135307075    2.163196143    8.569692217
  217 water MW4      868    0.207894194    2.199249401    8.538157930
  218 water OW1      869    0.193138120    1.685137463    8.162637176
  218 water HW2      870    0.213043044    1.591509992    8.162732289
  218 water HW3      871    0.275558978    1.727219821    8.187095213
  218 water MW4      872    0.206909467    1.678200349    8.165941622
  219 water OW1      873    0.666468961    2.198035681    8.598830248
  219 water HW2      874    0.675527870    2.188987945    8.503970388
  219 water HW3      875    0.674454795    2.292068772    8.614840326
  219 water MW4      876    0.668762900    2.209473295    8.588218379
  220 water OW1      877    0.654141515    1.688764291    8.180543837
  220 water HW2      878    0.573981386    1.730719104    8.211792289
  220 water HW3      879    0.724603566    1.745928818    8.211033743
  220 water MW4      880    0.652836315    1.702104104    8.188852793
  221 water OW1      881    7.237758025    1.838213435    8.552815393
  221 water HW2      882    7.228332430    1.836037636    8.457585448
  221 water HW3      883    7.309451939    1.777523483    8.571228182
  221 water MW4      884    7.246138304    1.829752751    8.542477083
  222 water OW1      885    0.015883948    2.079538570    8.180156331
  222 water HW2      886   -0.018364526    2.077788698    8.090790239
  222 water HW3      887   -0.002714821    1.992227482    8.214698741
  222 water MW4      888    0.008771589    2.067552448    8.172777977
  223 water OW1      889    0.438078614    1.837561713    8.545251074
  223 water HW2      890    0.434401765    1.928176528    8.575873852
  223 water HW3      891    0.518896141    1.802757643    8.582927627
  223 water MW4      892    0.448460465    1.845072910    8.554443027
  224 water OW1      893    0.451638617    2.069138880    8.166316310
  224 water HW2      894    0.457108408    2.102040091    8.076595019
  224 water HW3      895    0.521506928    2.114987715    8.212992018
  224 water MW4      896    0.461777871    2.079737325    8.160523090
  225 water OW1      897    7.242134499    2.083560738    8.653072178
  225 water HW2      898    7.238179082    1.991730374    8.626354067
  225 water HW3      899    7.232816687    2.081267807    8.748309981
  225 water MW4      900    7.240348143    2.070893310    8.662293787
  226 water OW1      901    7.234252188    1.819287500    9.011921101
  226 water HW2      902    7.321574979    1.794738349    8.981353343
  226 water HW3      903    7.237948930    1.807777912    9.106874678
  226 water MW4      904    7.246501902    1.814434594    9.020586360
  227 water OW1      905    0.429349129    2.078981851    8.670972687
  227 water HW2      906    0.357868076    2.134013429    8.638967952
  227 water HW3      907    0.508762916    2.127962004    8.649601833
  227 water MW4      908    0.430416743    2.092980098    8.663789222
  228 water OW1      909    0.434130900    1.805057705    9.035911244
  228 water HW2      910    0.363064931    1.768731545    8.983068491
  228 water HW3      911    0.510303973    1.751489419    9.013765814
  228 water MW4      912    0.434818231    1.792959410    9.025819084
  229 water OW1      913    0.224014268    1.680929789    8.650670020
  229 water HW2      914    0.212021264    1.600701944    8.599856841
  229 water HW3      915    0.293892792    1.727933020    8.605172695
  229 water MW4      916    0.231804695    1.676458309    8.637708230
  230 water OW1      917    0.210715096    2.212830246    9.013937284
  230 water HW2      918    0.289150681    2.166225114    8.984986651
  230 water HW3      919    0.222472082    2.302093935    8.981439815
  230 water MW4      920    0.222853514    2.218571377    9.005667393
  231 water OW1      921    0.672444285    1.729443165    8.653029782
  231 water HW2      922    0.690984900    1.729973131    8.746935497
  231 water HW3      923    0.755924032    1.751950486    8.611958250
  231 water MW4      924    0.686174527    1.732543600    8.660140383
  232 water OW1      925    0.665556926    2.205862709    9.022813508
  232 water HW2      926    0.583038714    2.164128627    8.998088429
  232 water HW3      927    0.656169686    2.296616286    8.993865514
  232 water MW4      928    0.653187983    2.212459917    9.015590006
  233 water OW1      929    0.206177367    2.198081871    9.298971590
  233 water HW2      930    0.127317645    2.148735341    9.321518936
  233 water HW3      931    0.202416426    2.207137556    9.203755162
  233 water MW4      932    0.195058001    2.192659394    9.289191541
  234 water OW1      933    0.224197997    1.698267844    8.913279812
  234 water HW2      934    0.219352719    1.608519660    8.946205562
  234 water HW3      935    0.239514180    1.688555993    8.819293573
  234 water MW4      936    0.225607207    1.684882179    8.905062086
  235 water OW1      937    0.678693193    2.187560817    9.299675869
  235 water HW2      938    0.594341793    2.151011039    9.326345579
  235 water HW3      939    0.672342185    2.195625768    9.204507914
  235 water MW4      940    0.666486159    2.183727234    9.290457146
  236 water OW1      941    0.675423634    1.713703281    8.917714631
  236 water HW2      942    0.672127241    1.619869604    8.936334334
  236 water HW3      943    0.754137018    1.744353337    8.962737908
  236 water MW4      944    0.685573505    1.705199817    8.926279917
  237 water OW1      945    7.212055440    1.804667046    9.285159247
  237 water HW2      946    7.204565296    1.896038422    9.312681747
  237 water HW3      947    7.128617053    1.765098030    9.310351449
  237 water MW4      948    7.199817973    1.811638781    9.292253769
  238 water OW1      949    7.239184893    2.071420749    8.917302736
  238 water HW2      950    7.246510349    1.982776707    8.952670658
  238 water HW3      951    7.319234765    2.115385614    8.945963284
  238 water MW4      952    7.250944157    2.065407676    8.925919903
  239 water OW1      953    0.419679998    1.827207466    9.302287160
  239 water HW2      954    0.504007511    1.792143744    9.330952893
  239 water HW3      955    0.422107285    1.820521006    9.206831840
  239 water MW4      956    0.431355749    1.821588586    9.293298393
  240 water OW1      957    0.437719658    2.064121651    8.934696016
  240 water HW2      958    0.437204683    2.061066838    8.839026159
  240 water HW3      959    0.443643859    1.972452336    8.961602498
  240 water MW4      960    0.438447649    2.051373360    8.925441611
  241 water OW1      961    0.007336127    2.841016891    5.698531003
  241 water HW2      962    0.087162236    2.888347134    5.675079805
  241 water HW3      963   -0.063703294    2.895563593    5.664761546
  241 water MW4      964    0.008518669    2.854727831    5.690830056
  242 water OW1      965    7.214016084    2.590458250    6.079372907
  242 water HW2      966    7.234731559    2.605272274    6.171642795
  242 water HW3      967    7.218456475    2.677376352    6.039525138
  242 water MW4      968    7.217401645    2.604149700    6.086428052
  243 water OW1      969    0.443292785    2.896085075    5.685076828
  243 water HW2      970    0.445511412    2.892511959    5.780704381
  243 water HW3      971    0.443324715    2.804385192    5.657627807
  243 water MW4      972    0.443595673    2.883262915    5.694252523
  244 water OW1      973    0.443294836    2.623516366    6.066722869
  244 water HW2      974    0.379956790    2.561179360    6.031160135
  244 water HW3      975    0.528650278    2.585834804    6.045348427
  244 water MW4      976    0.446258011    2.610055532    6.059060073
  245 water OW1      977    0.202889521    2.471861650    5.694492256
  245 water HW2      978    0.204015577    2.383782712    5.657033596
  245 water HW3      979    0.115588813    2.505459494    5.674192265
  245 water MW4      980    0.191291848    2.464529401    5.686718904
  246 water OW1      981    0.225576819    2.978404973    6.067279613
  246 water HW2      982    0.241789313    2.972946540    6.161458586
  246 water HW3      983    0.231611578    3.071813974    6.047263155
  246 water MW4      984    0.228570929    2.990241655    6.077260652
  247 water OW1      985    0.663588562    2.474515849    5.673181007
  247 water HW2      986    0.673878337    2.379824576    5.663694084
  247 water HW3      987    0.661240499    2.489044174    5.767762891
  247 water MW4      988    0.664657384    2.463727251    5.684633371
  248 water OW1      989    0.699915986    2.990602741    6.101893008
  248 water HW2      990    0.626241420    2.938800611    6.069475170
  248 water HW3      991    0.777536645    2.942302647    6.073530133
  248 water MW4      992    0.700447064    2.977130648    6.093712936
  249 water OW1      993    0.235198270    2.976679634    6.343520046
  249 water HW2      994    0.161843575    2.927591061    6.380556773
  249 water HW3      995    0.313116605    2.931836512    6.376385619
  249 water MW4      996    0.235812460    2.964037992    6.352927731
  250 water OW1      997    0.215810856    2.447957008    5.986610231
  250 water HW2      998    0.137931528    2.500992061    6.003474747
  250 water HW3      999    0.220799962    2.442312727    5.891187123
  250 water MW4     1000    0.206001046    2.454335017    5.976037552
  251 water OW1     1001    0.687884148    2.984196416    6.375166771
  251 water HW2     1002    0.688602081    2.997360469    6.280359016
  251 water HW3     1003    0.676204652    3.071980461    6.411496776
  251 water MW4     1004    0.686408904    2.997782349    6.367296640
  252 water OW1     1005    0.680291129    2.484193319    5.955398597
  252 water HW2     1006    0.676379839    2.395795699    5.991907239
  252 water HW3     1007    0.754877348    2.525030893    5.999347508
  252 water MW4     1008    0.689802798    2.477792529    5.966226844
  253 water OW1     1009    7.242238145    2.611727021    6.347179460
  253 water HW2     1010    7.244797286    2.695190543    6.393972726
  253 water HW3     1011    7.317650959    2.563159290    6.380592052
  253 water MW4     1012    7.252731872    2.616423414    6.357973835
  254 water OW1     1013    0.003779200    2.850930361    5.971593295
  254 water HW2     1014    0.002151453    2.850263619    5.875889459
  254 water HW3     1015    0.081977933    2.901418464    5.993914316
  254 water MW4     1016    0.014084380    2.857635487    5.961717190
  255 water OW1     1017    0.435008251    2.598393175    6.340553049
  255 water HW2     1018    0.440440985    2.603752851    6.245137758
  255 water HW3     1019    0.348837477    2.560356161    6.357585419
  255 water MW4     1020    0.424142255    2.593995349    6.330004012
  256 water OW1     1021    0.460459710    2.872896674    5.962910413
  256 water HW2     1022    0.450510762    2.786962621    6.003882056
  256 water HW3     1023    0.383975101    2.922444406    5.992192581
  256 water MW4     1024    0.448827192    2.867999681    5.972365406
  257 water OW1     1025    7.244278249    2.860470937    6.462917680
  257 water HW2     1026    7.250692469    2.847533065    6.557542136
  257 water HW3     1027    7.156867434    2.897127878    6.449578396
  257 water MW4     1028    7.233377456    2.863663129    6.473857311
  258 water OW1     1029    0.027423319    2.564395907    6.797562931
  258 water HW2     1030    0.039584310    2.571794676    6.892218553
  258 water HW3     1031   -0.059150664    2.524820514    6.787510459
  258 water MW4     1032    0.017408569    2.560065469    6.808949107
  259 water OW1     1033    0.451111882    2.846936249    6.456533900
  259 water HW2     1034    0.536017016    2.884438274    6.433145126
  259 water HW3     1035    0.445010721    2.766937250    6.404329930
  259 water MW4     1036    0.461717585    2.841216864    6.446360375
  260 water OW1     1037    0.462798016    2.597713028    6.819873548
  260 water HW2     1038    0.448371967    2.611116962    6.913546074
  260 water HW3     1039    0.449694384    2.684178713    6.780959559
  260 water MW4     1040    0.459092979    2.611153816    6.827243135
  261 water OW1     1041    0.215740044    2.467999380    6.426631729
  261 water HW2     1042    0.211431677    2.380737047    6.387528768
  261 water HW3     1043    0.237935618    2.452115975    6.518378076
  261 water MW4     1044    0.218147364    2.454117681    6.433716652
  262 water OW1     1045    0.211595631    2.999114772    6.799787260
  262 water HW2     1046    0.203245574    3.006642517    6.894844758
  262 water HW3     1047    0.199465438    3.088399433    6.767485152
  262 water MW4     1048    0.208839330    3.012144110    6.808233090
  263 water OW1     1049    0.678897247    2.510402834    6.454235653
  263 water HW2     1050    0.701323913    2.422898805    6.422574824
  263 water HW3     1051    0.589056022    2.524445604    6.424341282
  263 water MW4     1052    0.669824369    2.500516171    6.445951348
  264 water OW1     1053    0.679188321    2.996278424    6.820476776
  264 water HW2     1054    0.671314012    2.979368096    6.914361569
  264 water HW3     1055    0.593550876    2.972967723    6.784627681
  264 water MW4     1056    0.666603196    2.990865343    6.828287416
  265 water OW1     1057    0.196644864    2.997848169    7.072957312
  265 water HW2     1058    0.275321678    2.952912390    7.103828870
  265 water HW3     1059    0.203902323    3.086304504    7.108805946
  265 water MW4     1060    0.208210187    3.003705312    7.081936739
  266 water OW1     1061    0.260827737    2.465867488    6.693918527
  266 water HW2     1062    0.178053025    2.504081749    6.723079045
  266 water HW3     1063    0.328036699    2.516624562    6.739404715
  266 water MW4     1064    0.258732846    2.477841548    6.703964731
  267 water OW1     1065    0.695204176    2.994132326    7.099586531
  267 water HW2     1066    0.610719649    2.955173974    7.122101635
  267 water HW3     1067    0.681496661    3.088376989    7.109197248
  267 water MW4     1068    0.681989162    3.001572943    7.103910132
  268 water OW1     1069    0.708138116    2.520881438    6.734244760
  268 water HW2     1070    0.619281260    2.537777575    6.765570435
  268 water HW3     1071    0.701136024    2.524931269    6.638867152
  268 water MW4     1072    0.695237098    2.523700417    6.725624436
  269 water OW1     1073    7.239240603    2.585674587    7.094348251
  269 water HW2     1074    7.250631519    2.672321314    7.133398349
  269 water HW3     1075    7.147701236    2.563504354    7.111417042
  269 water MW4     1076    7.228453956    2.594352050    7.101900920
  270 water OW1     1077    7.240796163    2.823384491    6.738152685
  270 water HW2     1078    7.244034576    2.729783678    6.757919293
  270 water HW3     1079    7.321253767    2.858723989    6.776100179
  270 water MW4     1080    7.252060253    2.815543488    6.745920041
  271 water OW1     1081    0.445430411    2.611571804    7.088542655
  271 water HW2     1082    0.381832321    2.554187578    7.131258598
  271 water HW3     1083    0.530525349    2.573632996    7.110492982
  271 water MW4     1084    0.448323529    2.598742911    7.097245659
  272 water OW1     1085    0.445496297    2.853837585    6.723329285
  272 water HW2     1086    0.451421275    2.864897199    6.628435143
  272 water HW3     1087    0.364076119    2.897932690    6.747592317
  272 water MW4     1088    0.435335900    2.861260492    6.713823513
  273 water OW1     1089    7.229794957    2.848618385    7.188690151
  273 water HW2     1090    7.298078121    2.903859555    7.150635704
  273 water HW3     1091    7.149380388    2.876078218    7.144624599
  273 water MW4     1092    7.228162272    2.859748563    7.177638166
  274 water OW1     1093    7.236628284    2.618730087    7.547539182
  274 water HW2     1094    7.234775604    2.618266334    7.643240128
  274 water HW3     1095    7.237506681    2.711507027    7.524002271
  274 water MW4     1096    7.236497162    2.631153905    7.557251260
  275 water OW1     1097    0.443461966    2.874432566    7.163848433
  275 water HW2     1098    0.447093505    2.781430181    7.141494757
  275 water HW3     1099    0.426429300    2.875830255    7.258030453
  275 water MW4     1100    0.441658398    2.862104099    7.173515331
  276 water OW1     1101    0.450341498    2.614092291    7.557415151
  276 water HW2     1102    0.365877332    2.575636987    7.533977730
  276 water HW3     1103    0.450710096    2.614681372    7.653132629
  276 water MW4     1104    0.439023634    2.608996128    7.567142844
  277 water OW1     1105    0.220606217    2.462300875    7.198629055
  277 water HW2     1106    0.137208677    2.496992706    7.166948689
  277 water HW3     1107    0.211957571    2.462347208    7.293957525
  277 water MW4     1108    0.208218333    2.466976053    7.207195030
  278 water OW1     1109    0.202184145    3.005587863    7.512777887
  278 water HW2     1110    0.223640156    3.004258053    7.606052693
  278 water HW3     1111    0.265220133    2.945669578    7.472795619
  278 water MW4     1112    0.213555361    2.997344889    7.519950174
  279 water OW1     1113    0.672448172    2.485683021    7.196361012
  279 water HW2     1114    0.669345125    2.492043488    7.291819034
  279 water HW3     1115    0.755637197    2.526453185    7.172284090
  279 water MW4     1116    0.683226411    2.492026019    7.205967720
  280 water OW1     1117    0.630539658    3.011015573    7.524033861
  280 water HW2     1118    0.646749686    3.006126011    7.618244506
  280 water HW3     1119    0.632498888    3.104631792    7.504172258
  280 water MW4     1120    0.632984938    3.022956704    7.534040004
  281 water OW1     1121    0.229877349    3.003125714    7.791540227
  281 water HW2     1122    0.150254316    2.970452539    7.833432407
  281 water HW3     1123    0.244259095    3.089097293    7.831092361
  281 water MW4     1124    0.221096958    3.010298792    7.802501276
  282 water OW1     1125    0.221738743    2.515083261    7.457073463
  282 water HW2     1126    0.226893325    2.423281383    7.483684812
  282 water HW3     1127    0.137223669    2.545064729    7.490549309
  282 water MW4     1128    0.211058142    2.506763263    7.465160199
  283 water OW1     1129    0.675576243    2.975672224    7.796423182
  283 water HW2     1130    0.679288077    3.059866411    7.841809076
  283 water HW3     1131    0.753615208    2.928908027    7.826177984
  283 water MW4     1132    0.686578539    2.980709677    7.806535868
  284 water OW1     1133    0.670538325    2.452277260    7.483553085
  284 water HW2     1134    0.593132810    2.504961602    7.503429325
  284 water HW3     1135    0.743354395    2.501219567    7.521825649
  284 water MW4     1136    0.669920662    2.465954515    7.491378946
  285 water OW1     1137    0.015576479    2.610298650    7.826073276
  285 water HW2     1138    0.092936845    2.574696046    7.869778500
  285 water HW3     1139   -0.055603803    2.551679728    7.851754161
  285 water MW4     1140    0.016408215    2.597618002    7.835411492
  286 water OW1     1141    7.196819414    2.888905659    7.462620829
  286 water HW2     1142    7.199861610    2.877316500    7.367653704
  286 water HW3     1143    7.282632847    2.924816933    7.485176395
  286 water MW4     1144    7.208777903    2.892179011    7.452875438
  287 water OW1     1145    0.458165723    2.618715315    7.848849054
  287 water HW2     1146    0.423770326    2.706221649    7.866791087
  287 water HW3     1147    0.390320416    2.559241269    7.880820456
  287 water MW4     1148    0.444405826    2.622487995    7.855566571
  288 water OW1     1149    0.411921739    2.860063078    7.433391631
  288 water HW2     1150    0.421649723    2.772144477    7.469970371
  288 water HW3     1151    0.491430291    2.906136605    7.460186006
  288 water MW4     1152    0.423931491    2.854431428    7.441920597
  289 water OW1     1153    0.008113927    2.883961364    7.902941825
  289 water HW2     1154    0.008319608    2.788389914    7.897615081
  289 water HW3     1155    0.024996972    2.902889398    7.995240313
  289 water MW4     1156    0.010413785    2.873646436    7.914646774
  290 water OW1     1157    7.233310734    2.626230410    8.296773474
  290 water HW2     1158    7.308754131    2.587069765    8.252761472
  290 water HW3     1159    7.240762146    2.597109478    8.387651227
  290 water MW4     1160    7.244466995    2.617040846    8.303080824
  291 water OW1     1161    0.444744402    2.890797616    7.928046388
  291 water HW2     1162    0.368925639    2.918595985    7.876654906
  291 water HW3     1163    0.520100839    2.911524054    7.872782109
  291 water MW4     1164    0.444682180    2.897328247    7.913692298
  292 water OW1     1165    0.451405385    2.579007388    8.274761729
  292 water HW2     1166    0.451161924    2.571660976    8.370199087
  292 water HW3     1167    0.458380347    2.672979784    8.257943372
  292 water MW4     1168    0.452311333    2.590665803    8.285342538
  293 water OW1     1169    0.251052799    2.462397001    7.919314052
  293 water HW2     1170    0.232063973    2.374928440    7.885387751
  293 water HW3     1171    0.241380779    2.453967627    8.014170344
  293 water MW4     1172    0.247195526    2.449490735    7.927514215
  294 water OW1     1173    0.234732698    3.005181309    8.306546855
  294 water HW2     1174    0.147065470    2.984604952    8.274090901
  294 water HW3     1175    0.254992448    3.090617869    8.268435765
  294 water MW4     1176    0.225660774    3.013910413    8.297049706
  295 water OW1     1177    0.669754714    2.464106627    7.922677068
  295 water HW2     1178    0.606508068    2.526706940    7.887415461
  295 water HW3     1179    0.755084044    2.499497802    7.897603404
  295 water MW4     1180    0.672726676    2.477294650    7.914556945
  296 water OW1     1181    0.668036775    3.012035891    8.302477799
  296 water HW2     1182    0.676415450    3.028083668    8.396470272
  296 water HW3     1183    0.592654675    2.953554941    8.294742431
  296 water MW4     1184    0.659019230    3.006325092    8.314086569
  297 water OW1     1185    0.216659137    3.004126209    8.580849333
  297 water HW2     1186    0.223550699    3.021923993    8.487051339
  297 water HW3     1187    0.137159133    2.951524641    8.589517824
  297 water MW4     1188    0.206887249    2.999442199    8.569392320
  298 water OW1     1189    0.201613698    2.466590650    8.183651153
  298 water HW2     1190    0.198531795    2.382897194    8.230000111
  298 water HW3     1191    0.287664752    2.502681681    8.204981225
  298 water MW4     1192    0.212779964    2.460184156    8.192759623
  299 water OW1     1193    0.663720927    3.053862985    8.572695184
  299 water HW2     1194    0.592428103    2.994086249    8.595198373
  299 water HW3     1195    0.743418062    3.003701875    8.589857587
  299 water MW4     1196    0.664852007    3.039067181    8.578033511
  300 water OW1     1197    0.667272868    2.431366612    8.196575784
  300 water HW2     1198    0.592148756    2.483709711    8.224484316
  300 water HW3     1199    0.667158285    2.438220988    8.101101585
  300 water MW4     1200    0.657146993    2.439333607    8.187482570
  301 water OW1     1201    0.019435305    2.588944797    8.577288388
  301 water HW2     1202    0.004897294    2.680822336    8.599860105
  301 water HW3     1203   -0.062164124    2.545104563    8.601410690
  301 water MW4     1204    0.006496806    2.595409819    8.583572627
  302 water OW1     1205    0.002235253    2.903883865    8.204802208
  302 water HW2     1206   -0.006622982    2.820154641    8.250335351
  302 water HW3     1207   -0.076137077    2.953008065    8.229437736
  302 water MW4     1208   -0.009504529    2.899226605    8.214245742
  303 water OW1     1209    0.457791786    2.582768675    8.561995870
  303 water HW2     1210    0.450073675    2.666791658    8.607194182
  303 water HW3     1211    0.381847459    2.532555401    8.591549290
  303 water MW4     1212    0.446532215    2.587318899    8.572056208
  304 water OW1     1213    0.457373314    2.850984407    8.206454831
  304 water HW2     1214    0.443346025    2.854301392    8.111826340
  304 water HW3     1215    0.381981586    2.896864689    8.243514318
  304 water MW4     1216    0.445339003    2.857605540    8.198707001
  305 water OW1     1217   -0.000752275    2.848972392    8.647222649
  305 water HW2     1218    0.003925259    2.861746075    8.741971117
  305 water HW3     1219   -0.072454665    2.905693235    8.618870725
  305 water MW4     1220   -0.009772705    2.858325198    8.656158518
  306 water OW1     1221    7.222560009    2.622614613    9.000675669
  306 water HW2     1222    7.291738454    2.572907149    8.957019866
  306 water HW3     1223    7.239705947    2.610653366    9.094084791
  306 water MW4     1224    7.234177834    2.614315032    9.007371638
  307 water OW1     1225    0.437267365    2.864979325    8.655016750
  307 water HW2     1226    0.356280742    2.910257238    8.631492383
  307 water HW3     1227    0.438977329    2.867015858    8.750699806
  307 water MW4     1228    0.426598047    2.871347061    8.664728109
  308 water OW1     1229    0.429548136    2.606910446    9.022758368
  308 water HW2     1230    0.434788818    2.614807490    9.118007990
  308 water HW3     1231    0.428248770    2.697276325    8.991220486
  308 water MW4     1232    0.430078571    2.620135000    9.031332907
  309 water OW1     1233    0.253355828    2.448224615    8.658983438
  309 water HW2     1234    0.232133271    2.367810022    8.611597632
  309 water HW3     1235    0.179767142    2.506761270    8.641081377
  309 water MW4     1236    0.240595813    2.445280209    8.650196777
  310 water OW1     1237    0.212424790    3.005503521    9.034965318
  310 water HW2     1238    0.207413643    3.002262639    9.130499100
  310 water HW3     1239    0.218904297    3.098768588    9.014423615
  310 water MW4     1240    0.212622406    3.017619278    9.045058003
  311 water OW1     1241    0.684055060    2.463237786    8.633080354
  311 water HW2     1242    0.607439627    2.515903221    8.610304360
  311 water HW3     1243    0.682927765    2.459338286    8.728714247
  311 water MW4     1244    0.673592183    2.469800869    8.642885814
  312 water OW1     1245    0.670604183    3.018884304    8.990109921
  312 water HW2     1246    0.690453453    3.025034879    9.083547041
  312 water HW3     1247    0.735608921    2.957597360    8.955749871
  312 water MW4     1248    0.682024120    3.011463867    8.998060710
  313 water OW1     1249    0.202986433    3.016833390    9.313899663
  313 water HW2     1250    0.289990040    2.982896613    9.334899327
  313 water HW3     1251    0.205631950    3.108428065    9.341571584
  313 water MW4     1252    0.215051712    3.024593183    9.320450048
  314 water OW1     1253    0.194328461    2.493250479    8.921764574
  314 water HW2     1254    0.262767815    2.540252011    8.969401002
  314 water HW3     1255    0.232119526    2.476932711    8.835347652
  314 water MW4     1256    0.208625307    2.497380003    8.916545365
  315 water OW1     1257    0.695775095    3.019665810    9.272036689
  315 water HW2     1258    0.618238524    2.968167435    9.294359678
  315 water HW3     1259    0.683738656    3.102512031    9.318447314
  315 water MW4     1260    0.683720059    3.023884708    9.281287089
  316 water OW1     1261    0.643468146    2.483007311    8.897646797
  316 water HW2     1262    0.572305430    2.529789769    8.941345628
  316 water HW3     1263    0.723267597    2.520231773    8.935179522
  316 water MW4     1264    0.644630507    2.494313244    8.908579211
  317 water OW1     1265    7.220162749    2.589790069    9.273291695
  317 water HW2     1266    7.210739172    2.680117595    9.303531614
  317 water HW3     1267    7.155976588    2.540537302    9.324444605
  317 water MW4     1268    7.210256104    2.595318048    9.284245816
  318 water OW1     1269    7.220396820    2.891906762    8.922081785
  318 water HW2     1270    7.230239635    2.800729726    8.949507787
  318 water HW3     1271    7.301124304    2.934491861    8.950924479
  318 water MW4     1272    7.232586074    2.885367096    8.929654616
  319 water OW1     1273    0.431198597    2.620922005    9.306713409
  319 water HW2     1274    0.354697210    2.569995844    9.333478728
  319 water HW3     1275    0.505958922    2.565514789    9.329146702
  319 water MW4     1276    0.430964279    2.606611303    9.313334723
  320 water OW1     1277    0.445502964    2.877017389    8.929915429
  320 water HW2     1278    0.377801546    2.924029461    8.978584738
  320 water HW3     1279    0.525153670    2.928172613    8.944100863
  320 water MW4     1280    0.447111139    2.890229073    8.938374632
  321 water OW1     1281   -0.001118232    3.680433331    5.736864640
  321 water HW2     1282    0.017431588    3.590141527    5.711065167
  321 water HW3     1283   -0.088300770    3.698068173    5.701501721
  321 water MW4     1284   -0.010355053    3.670654914    5.728633199
  322 water OW1     1285    0.025517200    3.423027205    6.055606776
  322 water HW2     1286    0.042776000    3.416616980    6.149539524
  322 water HW3     1287    0.027095240    3.516961532    6.037271824
  322 water MW4     1288    0.028052325    3.434806492    6.065780980
  323 water OW1     1289    0.466047817    3.628398039    5.691135058
  323 water HW2     1290    0.382592623    3.669035689    5.667765627
  323 water HW3     1291    0.531863548    3.694251413    5.668910273
  323 water MW4     1292    0.463673839    3.642729958    5.684998837
  324 water OW1     1293    0.462183479    3.364267116    6.081098324
  324 water HW2     1294    0.454438971    3.372760071    6.176125745
  324 water HW3     1295    0.446313100    3.452571251    6.047739228
  324 water MW4     1296    0.459005309    3.377294393    6.089397853
  325 water OW1     1297    0.228358497    3.275827765    5.715757528
  325 water HW2     1298    0.241373484    3.271499632    5.810489760
  325 water HW3     1299    0.313797917    3.301319179    5.680934952
  325 water MW4     1300    0.241608821    3.278675990    5.723820370
  326 water OW1     1301    0.259646545    3.816019582    6.073608475
  326 water HW2     1302    0.254887267    3.777817753    6.161245727
  326 water HW3     1303    0.321810386    3.760480214    6.026562181
  326 water MW4     1304    0.267372244    3.803403578    6.079071342
  327 water OW1     1305    0.688526971    3.265010860    5.716071375
  327 water HW2     1306    0.694143361    3.274666446    5.811137374
  327 water HW3     1307    0.764669911    3.312382628    5.682597702
  327 water MW4     1308    0.699530416    3.272685793    5.724360677
  328 water OW1     1309    0.630054517    3.799182155    6.048648048
  328 water HW2     1310    0.627382629    3.782562459    6.142876308
  328 water HW3     1311    0.710250524    3.756177071    6.018958290
  328 water MW4     1312    0.640487973    3.791157652    6.057333856
  329 water OW1     1313    0.232312635    3.744566526    6.344514572
  329 water HW2     1314    0.304113157    3.701211055    6.390637306
  329 water HW3     1315    0.240261743    3.836760510    6.368997204
  329 water MW4     1316    0.243045608    3.751139376    6.354016879
  330 water OW1     1317    0.225559234    3.239402761    5.994910519
  330 water HW2     1318    0.150406827    3.295546632    6.013944694
  330 water HW3     1319    0.299628775    3.283542575    6.036476110
  330 water MW4     1320    0.225413498    3.252899275    6.003066238
  331 water OW1     1321    0.672276184    3.759391009    6.331319684
  331 water HW2     1322    0.598438175    3.709436650    6.366174081
  331 water HW3     1323    0.675054475    3.838657531    6.384905297
  331 water MW4     1324    0.662712729    3.763335938    6.343222238
  332 water OW1     1325    0.692040747    3.242694852    5.998284081
  332 water HW2     1326    0.702463888    3.150064795    6.020040667
  332 water HW3     1327    0.607102942    3.266643867    6.035356070
  332 water MW4     1328    0.682012314    3.233451527    6.006201428
  333 water OW1     1329    0.004731668    3.386418565    6.325127898
  333 water HW2     1330   -0.012492939    3.477068168    6.350589257
  333 water HW3     1331   -0.078203640    3.341076319    6.340231995
  333 water MW4     1332   -0.008748189    3.392516181    6.330587332
  334 water OW1     1333    0.023218641    3.692116077    6.006241813
  334 water HW2     1334    0.003273644    3.687369063    5.912743250
  334 water HW3     1335    0.097289983    3.752475198    6.011945423
  334 water MW4     1336    0.030503146    3.699600541    5.994426074
  335 water OW1     1337    0.453364141    3.368363334    6.351937476
  335 water HW2     1338    0.375149698    3.322764131    6.383010487
  335 water HW3     1339    0.525116105    3.330053336    6.402398531
  335 water MW4     1340    0.452494399    3.357070553    6.362910604
  336 water OW1     1341    0.437278432    3.624711367    5.963465809
  336 water HW2     1342    0.441549117    3.622845309    5.867859337
  336 water HW3     1343    0.499285697    3.693041699    5.988929177
  336 water MW4     1344    0.446198340    3.633656352    5.954025716
  337 water OW1     1345    7.232837848    3.645095962    6.410293170
  337 water HW2     1346    7.323734566    3.664996904    6.387841943
  337 water HW3     1347    7.233303181    3.634913359    6.505468882
  337 water MW4     1348    7.245133659    3.646403888    6.420080674
  338 water OW1     1349    7.205844428    3.398321235    6.802886888
  338 water HW2     1350    7.287597530    3.354422178    6.779400266
  338 water HW3     1351    7.137199311    3.337651172    6.775150454
  338 water MW4     1352    7.207608544    3.384247973    6.795993118
  339 water OW1     1353    0.455071823    3.628815065    6.443758155
  339 water HW2     1354    0.445729693    3.536318013    6.420969155
  339 water HW3     1355    0.460619706    3.629546942    6.539314441
  339 water MW4     1356    0.454561181    3.616465000    6.453551420
  340 water OW1     1357    0.418834982    3.399070764    6.799548034
  340 water HW2     1358    0.502043959    3.351984544    6.794914187
  340 water HW3     1359    0.441768916    3.490184971    6.781257207
  340 water MW4     1360    0.433120051    3.404996198    6.796462756
  341 water OW1     1361    0.209504808    3.239945832    6.436975663
  341 water HW2     1362    0.205744810    3.149112589    6.407017311
  341 water HW3     1363    0.132512133    3.281299601    6.397933221
  341 water MW4     1364    0.198636843    3.233286718    6.427689304
  342 water OW1     1365    0.218763551    3.787953833    6.774607351
  342 water HW2     1366    0.210376865    3.799243806    6.869288491
  342 water HW3     1367    0.211167932    3.876523866    6.739111234
  342 water MW4     1368    0.216612599    3.801393328    6.782572670
  343 water OW1     1369    0.676180631    3.265288382    6.472665636
  343 water HW2     1370    0.686939784    3.277453548    6.566997856
  343 water HW3     1371    0.750489959    3.311505085    6.433878285
  343 water MW4     1372    0.687629432    3.273145610    6.480141051
  344 water OW1     1373    0.706539532    3.784560390    6.821947944
  344 water HW2     1374    0.706058086    3.778198819    6.917455101
  344 water HW3     1375    0.780682105    3.730513335    6.794669507
  344 water MW4     1376    0.716453093    3.776430395    6.831130394
  345 water OW1     1377    0.205582870    3.788897095    7.069590227
  345 water HW2     1378    0.124675015    3.743572654    7.093295340
  345 water HW3     1379    0.191801738    3.879176048    7.098262677
  345 water MW4     1380    0.192839309    3.794947224    7.076639376
  346 water OW1     1381    0.193914604    3.248338370    6.719446513
  346 water HW2     1382    0.274638407    3.295504349    6.739973480
  346 water HW3     1383    0.194647688    3.239873594    6.624104347
  346 water MW4     1384    0.204877345    3.253546907    6.709377633
  347 water OW1     1385    0.674549225    3.779131927    7.101934098
  347 water HW2     1386    0.589087054    3.743928265    7.126818590
  347 water HW3     1387    0.679379898    3.863899832    7.146131214
  347 water MW4     1388    0.663697568    3.785802449    7.111231333
  348 water OW1     1389    0.669522590    3.277777885    6.754365204
  348 water HW2     1390    0.678833750    3.188158756    6.786676696
  348 water HW3     1391    0.754968309    3.317955489    6.770084863
  348 water MW4     1392    0.682275288    3.271123879    6.760829398
  349 water OW1     1393    7.227817902    3.398711706    7.105629487
  349 water HW2     1394    7.234304244    3.385162422    7.011095564
  349 water HW3     1395    7.296537209    3.343269506    7.142590787
  349 water MW4     1396    7.237939330    3.389426601    7.097881172
  350 water OW1     1397    0.000006180    3.647024389    6.685204644
  350 water HW2     1398   -0.002223632    3.565502139    6.735319204
  350 water HW3     1399    0.083640016    3.687287280    6.708584110
  350 water MW4     1400    0.010961806    3.641471566    6.695095717
  351 water OW1     1401    0.421934469    3.380307520    7.072789369
  351 water HW2     1402    0.424182218    3.399530466    6.979046399
  351 water HW3     1403    0.508871855    3.345269320    7.092193850
  351 water MW4     1404    0.433937303    3.378179050    7.062784646
  352 water OW1     1405    0.466918177    3.655296115    6.727759820
  352 water HW2     1406    0.390567745    3.703067673    6.760175993
  352 water HW3     1407    0.541838369    3.701098819    6.765857008
  352 water MW4     1408    0.466725691    3.667889653    6.737249744
  353 water OW1     1409    7.224073677    3.660501291    7.170420036
  353 water HW2     1410    7.223232122    3.569573680    7.140523886
  353 water HW3     1411    7.140282305    3.696215136    7.140994779
  353 water MW4     1412    7.212683494    3.653070437    7.162436362
  354 water OW1     1413    7.232269946    3.405171330    7.572130579
  354 water HW2     1414    7.302484045    3.360021800    7.525292362
  354 water HW3     1415    7.233160754    3.494116744    7.536771873
  354 water MW4     1416    7.241839482    3.411065527    7.561068242
  355 water OW1     1417    0.432118243    3.653745446    7.152437368
  355 water HW2     1418    0.356708759    3.696676605    7.112031383
  355 water HW3     1419    0.419878504    3.560754089    7.133329391
  355 water MW4     1420    0.420322117    3.647008177    7.144427781
  356 water OW1     1421    0.428001618    3.346960292    7.546440143
  356 water HW2     1422    0.432192662    3.362311425    7.640828153
  356 water HW3     1423    0.428275309    3.434553792    7.507844520
  356 water MW4     1424    0.428602497    3.360814926    7.553948871
  357 water OW1     1425    0.213054374    3.243552843    7.189360712
  357 water HW2     1426    0.287683874    3.299234530    7.167172747
  357 water HW3     1427    0.202833335    3.253704742    7.283990451
  357 water MW4     1428    0.221722680    3.252412948    7.199110168
  358 water OW1     1429    0.233584733    3.781926572    7.541255570
  358 water HW2     1430    0.165021113    3.732364606    7.496478790
  358 water HW3     1431    0.227626457    3.869986317    7.504211022
  358 water MW4     1432    0.223555327    3.787107732    7.530243781
  359 water OW1     1433    0.652182813    3.267688440    7.151591617
  359 water HW2     1434    0.653189118    3.282202870    7.246199423
  359 water HW3     1435    0.729548362    3.313948539    7.119390787
  359 water MW4     1436    0.662730360    3.275867680    7.159990557
  360 water OW1     1437    0.653419822    3.759653565    7.510988629
  360 water HW2     1438    0.585218799    3.702378381    7.475910258
  360 water HW3     1439    0.734581500    3.710270784    7.499307810
  360 water MW4     1440    0.655164111    3.745299179    7.504695620
  361 water OW1     1441    0.214829170    3.762318055    7.825442586
  361 water HW2     1442    0.202863254    3.774605586    7.731271721
  361 water HW3     1443    0.307432514    3.740131804    7.835174465
  361 water MW4     1444    0.225681625    3.760985852    7.814078505
  362 water OW1     1445    0.184214797    3.264419918    7.455632610
  362 water HW2     1446    0.192472253    3.170313246    7.471062032
  362 water HW3     1447    0.268326495    3.300752648    7.483335919
  362 water MW4     1448    0.196646147    3.256644507    7.461437556
  363 water OW1     1449    0.694656200    3.763575120    7.791396117
  363 water HW2     1450    0.709153656    3.748622353    7.697969371
  363 water HW3     1451    0.765651569    3.716085204    7.834601255
  363 water MW4     1452    0.706162111    3.755171375    7.784637125
  364 water OW1     1453    0.666363263    3.276003551    7.427109781
  364 water HW2     1454    0.593580501    3.305563844    7.481801435
  364 water HW3     1455    0.744794567    3.302089584    7.475383665
  364 water MW4     1456    0.667123463    3.283492620    7.440967227
  365 water OW1     1457    0.007338486    3.371225303    7.840377032
  365 water HW2     1458    0.005244827    3.380153802    7.745097355
  365 water HW3     1459   -0.072761996    3.323383413    7.861763590
  365 water MW4     1460   -0.003723477    3.365988209    7.830432248
  366 water OW1     1461    7.255814565    3.655788322    7.449049472
  366 water HW2     1462    7.250108804    3.664623313    7.353909020
  366 water HW3     1463    7.175836883    3.696929004    7.481811233
  366 water MW4     1464    7.244283000    3.662514215    7.440654339
  367 water OW1     1465    0.473234617    3.386183681    7.810955840
  367 water HW2     1466    0.463795230    3.478817030    7.833143201
  367 water HW3     1467    0.395618565    3.344509878    7.848390595
  367 water MW4     1468    0.461518404    3.393041988    7.818979985
  368 water OW1     1469    0.435334494    3.605577104    7.428004522
  368 water HW2     1470    0.411344112    3.629078389    7.338369318
  368 water HW3     1471    0.371094856    3.650806521    7.482684382
  368 water MW4     1472    0.423460202    3.614827112    7.423300114
  369 water OW1     1473    7.219124562    3.628646758    7.914468659
  369 water HW2     1474    7.300254205    3.666164323    7.880223489
  369 water HW3     1475    7.222814155    3.536391097    7.889217950
  369 water MW4     1476    7.230539819    3.621279922    7.906461504
  370 water OW1     1477    0.052634431    3.380877146    8.262425832
  370 water HW2     1478    0.055967998    3.390599381    8.357592443
  370 water HW3     1479   -0.034812293    3.346116546    8.244901858
  370 water MW4     1480    0.041314200    3.377507399    8.272875238
  371 water OW1     1481    0.462785222    3.646915920    7.883581130
  371 water HW2     1482    0.536883395    3.685117121    7.836544469
  371 water HW3     1483    0.482623280    3.662081087    7.975986690
  371 water MW4     1484    0.475427475    3.654098145    7.889687029
  372 water OW1     1485    0.479209294    3.401198910    8.291898209
  372 water HW2     1486    0.566282081    3.365525349    8.274346994
  372 water HW3     1487    0.470609875    3.474557707    8.231014261
  372 water MW4     1488    0.489770503    3.406270715    8.281342142
  373 water OW1     1489    0.250862484    3.256717441    7.905431633
  373 water HW2     1490    0.175541784    3.315379947    7.898516363
  373 water HW3     1491    0.260431827    3.240916865    7.999352278
  373 water MW4     1492    0.242013446    3.262485944    7.917141107
  374 water OW1     1493    0.235999020    3.806311635    8.295936510
  374 water HW2     1494    0.235197732    3.807020426    8.391650532
  374 water HW3     1495    0.148681033    3.775694357    8.271432023
  374 water MW4     1496    0.224139633    3.802286451    8.305520128
  375 water OW1     1497    0.675402419    3.244020357    7.941522185
  375 water HW2     1498    0.601604987    3.292757113    7.904902708
  375 water HW3     1499    0.752148821    3.297132845    7.920276674
  375 water MW4     1500    0.675799301    3.257727570    7.933734520
  376 water OW1     1501    0.686921477    3.771197560    8.289312402
  376 water HW2     1502    0.679870331    3.858976225    8.251795664
  376 water HW3     1503    0.775975098    3.743159007    8.268202908
  376 water MW4     1504    0.697957645    3.779237584    8.281422287
  377 water OW1     1505    0.247190566    3.790022512    8.559519464
  377 water HW2     1506    0.324268342    3.741946786    8.589686657
  377 water HW3     1507    0.255267040    3.876286055    8.600209636
  377 water MW4     1508    0.258650911    3.795161956    8.569055686
  378 water OW1     1509    0.266703625    3.239013037    8.171231119
  378 water HW2     1510    0.184739424    3.284188536    8.191315000
  378 water HW3     1511    0.334667589    3.294390959    8.209656419
  378 water MW4     1512    0.264819426    3.252545853    8.179105481
  379 water OW1     1513    0.706222061    3.781489346    8.564861105
  379 water HW2     1514    0.703613018    3.789977160    8.469553874
  379 water HW3     1515    0.722532310    3.870368664    8.596432629
  379 water MW4     1516    0.708066015    3.794593341    8.556283340
  380 water OW1     1517    0.709837810    3.267022318    8.212754913
  380 water HW2     1518    0.690120392    3.180135788    8.247744524
  380 water HW3     1519    0.702436117    3.256924849    8.117857208
  380 water MW4     1520    0.706188029    3.253969886    8.204692281
  381 water OW1     1521    0.017565815    3.398798852    8.550941339
  381 water HW2     1522    0.089824072    3.358652937    8.599204867
  381 water HW3     1523   -0.060959180    3.372187226    8.598774015
  381 water MW4     1524    0.016722416    3.389814399    8.563874288
  382 water OW1     1525    7.238692139    3.670740713    8.187888921
  382 water HW2     1526    7.230738526    3.658666890    8.093267141
  382 water HW3     1527    7.260586590    3.583800202    8.221419488
  382 water MW4     1528    7.240568344    3.657415032    8.179667060
  383 water OW1     1529    0.417839113    3.388042915    8.564730175
  383 water HW2     1530    0.435495154    3.384662593    8.470713390
  383 water HW3     1531    0.492938916    3.344298839    8.604839948
  383 water MW4     1532    0.430322505    3.381700755    8.557475188
  384 water OW1     1533    0.445642887    3.657451940    8.173927641
  384 water HW2     1534    0.373539245    3.711116216    8.206844637
  384 water HW3     1535    0.523389228    3.692388767    8.217484993
  384 water MW4     1536    0.446402300    3.669376173    8.184219816
  385 water OW1     1537    0.020369741    3.661501780    8.646062099
  385 water HW2     1538    0.103978015    3.706124772    8.632617271
  385 water HW3     1539    0.033364457    3.574384849    8.608590828
  385 water MW4     1540    0.033370895    3.655782803    8.639209639
  386 water OW1     1541    0.018436067    3.423983563    9.068189542
  386 water HW2     1542    0.091582685    3.366850258    9.044787060
  386 water HW3     1543    0.032007543    3.502991091    9.015883290
  386 water MW4     1544    0.030106879    3.426927469    9.058000406
  387 water OW1     1545    0.470478918    3.644490806    8.671186872
  387 water HW2     1546    0.544891614    3.683410265    8.625248384
  387 water HW3     1547    0.457420133    3.559886996    8.628361860
  387 water MW4     1548    0.478736133    3.638342453    8.659240782
  388 water OW1     1549    0.464478114    3.381071262    9.029943089
  388 water HW2     1550    0.479736851    3.384514552    9.124376311
  388 water HW3     1551    0.473706666    3.471784613    9.000818530
  388 water MW4     1552    0.467773695    3.393743178    9.038732549
  389 water OW1     1553    0.222269162    3.260806927    8.695846589
  389 water HW2     1554    0.230125927    3.167012175    8.678435837
  389 water HW3     1555    0.290212224    3.301033715    8.641736846
  389 water MW4     1556    0.232470556    3.253597571    8.686221121
  390 water OW1     1557    0.251647201    3.774126846    9.033251848
  390 water HW2     1558    0.183712325    3.719957538    8.993091457
  390 water HW3     1559    0.333590120    3.741032148    8.996476619
  390 water MW4     1560    0.253532450    3.762382564    9.022897594
  391 water OW1     1561    0.665135161    3.301775847    8.666398816
  391 water HW2     1562    0.659628406    3.209444750    8.641762206
  391 water HW3     1563    0.678972782    3.300559628    8.761105518
  391 water MW4     1564    0.666256357    3.289185936    8.675829084
  392 water OW1     1565    0.701982814    3.836597922    9.022267172
  392 water HW2     1566    0.718506758    3.922790180    8.984054972
  392 water HW3     1567    0.782876107    3.787720596    9.007114595
  392 water MW4     1568    0.715093552    3.841619891    9.015085163
  393 water OW1     1569    0.233127583    3.768726438    9.315714849
  393 water HW2     1570    0.145282054    3.746770981    9.346754170
  393 water HW3     1571    0.221870432    3.786337694    9.222304792
  393 water MW4     1572    0.219790012    3.768141781    9.307320787
  394 water OW1     1573    0.230319871    3.280314084    8.980388600
  394 water HW2     1574    0.313437526    3.322602930    9.001962365
  394 water HW3     1575    0.215743439    3.301660656    8.888224779
  394 water MW4     1576    0.239544378    3.288878352    8.970888354
  395 water OW1     1577    0.663408260    3.795683612    9.287771854
  395 water HW2     1578    0.660995665    3.801091774    9.192235214
  395 water HW3     1579    0.671191039    3.886574366    9.316765261
  395 water MW4     1580    0.664130998    3.808643843    9.278816241
  396 water OW1     1581    0.697196238    3.294146675    8.943056000
  396 water HW2     1582    0.708682397    3.202061692    8.966523905
  396 water HW3     1583    0.610185492    3.316636631    8.976005208
  396 water MW4     1584    0.687031886    3.284780343    8.950648804
  397 water OW1     1585    7.231188141    3.398431567    9.340168288
  397 water HW2     1586    7.311707885    3.360431067    9.375308737
  397 water HW3     1587    7.249640575    3.412042752    9.247235184
  397 water MW4     1588    7.244508148    3.395149172    9.332390359
  398 water OW1     1589    0.015227385    3.649282319    8.926533517
  398 water HW2     1590    0.001891487    3.643562515    8.831919797
  398 water HW3     1591   -0.065445796    3.688615530    8.959805949
  398 water MW4     1592    0.002575328    3.653806124    8.918278001
  399 water OW1     1593    0.469992860    3.373646307    9.297092262
  399 water HW2     1594    0.456822294    3.461396651    9.332991172
  399 water HW3     1595    0.551362796    3.343233558    9.337295703
  399 water MW4     1596    0.479171360    3.381362993    9.307334371
  400 water OW1     1597    0.489128797    3.645155806    8.951566686
  400 water HW2     1598    0.480296903    3.637058019    8.856599629
  400 water HW3     1599    0.551732142    3.716516093    8.963848747
  400 water MW4     1600    0.496365539    3.653669885    8.940438663
  401 water OW1     1601    7.247625585    4.482659337    5.688213902
  401 water HW2     1602    7.242635639    4.485709315    5.783755078
  401 water HW3     1603    7.171194877    4.532093151    5.658600338
  401 water MW4     1604    7.236667721    4.489722781    5.697086661
  402 water OW1     1605    0.022248941    4.238199015    6.030596730
  402 water HW2     1606    0.101690817    4.186497308    6.017246066
  402 water HW3     1607   -0.048912246    4.180390564    6.003090604
  402 water MW4     1608    0.023363384    4.223460771    6.025098086
  403 water OW1     1609    0.479128968    4.462742263    5.682884390
  403 water HW2     1610    0.480095786    4.449282702    5.777648434
  403 water HW3     1611    0.484421997    4.374546557    5.646062931
  403 water MW4     1612    0.479971439    4.449061156    5.690682499
  404 water OW1     1613    0.485566652    4.225511663    6.093993957
  404 water HW2     1614    0.552336226    4.168945070    6.055207838
  404 water HW3     1615    0.489533720    4.306107318    6.042506859
  404 water MW4     1616    0.495086627    4.228745575    6.081844685
  405 water OW1     1617    0.237750698    4.043040685    5.698602162
  405 water HW2     1618    0.235911536    3.947589082    5.691679193
  405 water HW3     1619    0.253543798    4.060067582    5.791462171
  405 water MW4     1620    0.239628666    4.032486025    5.710167857
  406 water OW1     1621    0.279596376    4.561612905    6.042705677
  406 water HW2     1622    0.194046527    4.531061821    6.012536605
  406 water HW3     1623    0.274183499    4.657041161    6.037561066
  406 water MW4     1624    0.267354308    4.570344292    6.037953043
  407 water OW1     1625    0.689555446    4.069006713    5.699744150
  407 water HW2     1626    0.691497058    4.073712559    5.795328686
  407 water HW3     1627    0.765990137    4.119330946    5.671681221
  407 water MW4     1628    0.700103592    4.076412845    5.708831434
  408 water OW1     1629    0.718553394    4.590484287    6.098849234
  408 water HW2     1630    0.700163129    4.595337922    6.192660527
  408 water HW3     1631    0.721448967    4.681772528    6.070206764
  408 water MW4     1632    0.716468067    4.603423383    6.107619872
  409 water OW1     1633    0.207091344    4.572933606    6.308543358
  409 water HW2     1634    0.217077057    4.564061384    6.213759986
  409 water HW3     1635    0.227939410    4.664634779    6.326391925
  409 water MW4     1636    0.211241057    4.584081003    6.298189214
  410 water OW1     1637    0.258479416    4.077206629    5.992572399
  410 water HW2     1638    0.269601759    3.995963763    6.041950618
  410 water HW3     1639    0.335644246    4.129405659    6.014553497
  410 water MW4     1640    0.270361400    4.073297812    6.002176174
  411 water OW1     1641    0.676746044    4.588656102    6.368171962
  411 water HW2     1642    0.592731905    4.542847886    6.370527861
  411 water HW3     1643    0.741608882    4.520806615    6.386922370
  411 water MW4     1644    0.674168598    4.573359667    6.371012520
  412 water OW1     1645    0.668091675    4.061903035    5.982111185
  412 water HW2     1646    0.678935873    3.970121854    6.007029785
  412 water HW3     1647    0.745291722    4.105762174    6.017872158
  412 water MW4     1648    0.679940965    4.055453526    5.990277645
  413 water OW1     1649    0.040348925    4.167456965    6.293596282
  413 water HW2     1650    0.032469662    4.195472411    6.202407629
  413 water HW3     1651    0.030964078    4.248061366    6.344362154
  413 water MW4     1652    0.038025463    4.182075388    6.288156049
  414 water OW1     1653    0.020228354    4.500235827    5.954614326
  414 water HW2     1654    0.020383894    4.408479504    5.981873665
  414 water HW3     1655   -0.057294358    4.537592635    5.996531105
  414 water MW4     1656    0.009816021    4.492914558    5.963924280
  415 water OW1     1657    0.424649627    4.204174075    6.377317234
  415 water HW2     1658    0.453663331    4.205243775    6.286106603
  415 water HW3     1659    0.350353668    4.143827442    6.378161476
  415 water MW4     1660    0.418555390    4.196196386    6.365155424
  416 water OW1     1661    0.509726364    4.445822169    5.941829765
  416 water HW2     1662    0.435522020    4.498990694    5.970624588
  416 water HW3     1663    0.585029209    4.482713094    5.987991001
  416 water MW4     1664    0.509874204    4.457942671    5.951917604
  417 water OW1     1665    0.005255030    4.424502163    6.427911450
  417 water HW2     1666    0.078234461    4.478796943    6.398105446
  417 water HW3     1667   -0.072143987    4.479450174    6.415565334
  417 water MW4     1668    0.004660227    4.439204424    6.422238476
  418 water OW1     1669    0.042933726    4.173072434    6.808185139
  418 water HW2     1670    0.032079725    4.266096876    6.788412375
  418 water HW3     1671   -0.039942320    4.133100377    6.781801166
  418 water MW4     1672    0.030319222    4.180212402    6.801973210
  419 water OW1     1673    0.423591219    4.458874189    6.433967638
  419 water HW2     1674    0.344831237    4.494802476    6.393122299
  419 water HW3     1675    0.430616189    4.370185717    6.398650175
  419 water MW4     1676    0.413936881    4.451773546    6.423717393
  420 water OW1     1677    0.448217286    4.189282644    6.789546739
  420 water HW2     1678    0.532174494    4.156955401    6.756859509
  420 water HW3     1679    0.454375459    4.180188841    6.884634583
  420 water MW4     1680    0.460345316    4.183708061    6.797944822
  421 water OW1     1681    0.229184483    4.004436293    6.390611637
  421 water HW2     1682    0.170280855    4.062731059    6.342711728
  421 water HW3     1683    0.216581044    4.027851078    6.482563905
  421 water MW4     1684    0.219560823    4.015433038    6.396540350
  422 water OW1     1685    0.193646095    4.598393598    6.831967363
  422 water HW2     1686    0.262820543    4.539364061    6.802088809
  422 water HW3     1687    0.200095000    4.674240803    6.773933481
  422 water MW4     1688    0.203823739    4.600656976    6.820135813
  423 water OW1     1689    0.642750665    4.028474647    6.433655096
  423 water HW2     1690    0.557805258    4.064340430    6.407959923
  423 water HW3     1691    0.655738816    4.059412398    6.523301523
  423 water MW4     1692    0.633066416    4.037465291    6.442261870
  424 water OW1     1693    0.666211194    4.573953177    6.790117019
  424 water HW2     1694    0.575359072    4.548634080    6.773772183
  424 water HW3     1695    0.671410403    4.664933353    6.760827188
  424 water MW4     1696    0.654683738    4.582790065    6.783975352
  425 water OW1     1697    0.234420625    4.612918490    7.102450229
  425 water HW2     1698    0.211017624    4.617608667    7.009753843
  425 water HW3     1699    0.153718617    4.585859572    7.146237433
  425 water MW4     1700    0.220409824    4.609908030    7.095867867
  426 water OW1     1701    0.239295489    4.060477664    6.665083981
  426 water HW2     1702    0.171653150    4.096366695    6.722519248
  426 water HW3     1703    0.317753166    4.111266362    6.685753270
  426 water MW4     1704    0.240751054    4.072143043    6.675595555
  427 water OW1     1705    0.721650371    4.592302375    7.083738563
  427 water HW2     1706    0.727340910    4.586620849    6.988356927
  427 water HW3     1707    0.704941717    4.684900372    7.101309854
  427 water MW4     1708    0.720167516    4.603999885    7.073266586
  428 water OW1     1709    0.689326236    4.062665654    6.715081994
  428 water HW2     1710    0.685989189    3.968750611    6.733279443
  428 water HW3     1711    0.771092262    4.092008603    6.755276853
  428 water MW4     1712    0.699881471    4.053975325    6.722940625
  429 water OW1     1713    0.017971578    4.220656937    7.072023800
  429 water HW2     1714    0.025216676    4.194104877    6.980346021
  429 water HW3     1715   -0.061466648    4.177394466    7.103332669
  429 water MW4     1716    0.008255585    4.211261063    7.063899150
  430 water OW1     1717    7.241418471    4.430573556    6.719657183
  430 water HW2     1718    7.260771323    4.418017012    6.626758751
  430 water HW3     1719    7.309417671    4.490491119    6.750451873
  430 water MW4     1720    7.253174603    4.436947561    6.711299053
  431 water OW1     1721    0.467695040    4.196334704    7.076319341
  431 water HW2     1722    0.468663028    4.282343646    7.118317475
  431 water HW3     1723    0.379758407    4.162438105    7.093067104
  431 water MW4     1724    0.455990508    4.203348158    7.084225561
  432 water OW1     1725    0.417226519    4.467028480    6.708314439
  432 water HW2     1726    0.408623948    4.471458210    6.613084760
  432 water HW3     1727    0.438441679    4.375430379    6.726259450
  432 water MW4     1728    0.418923964    4.455297068    6.697913209
  433 water OW1     1729    0.012660098    4.478075405    7.175567044
  433 water HW2     1730    0.014163772    4.387945677    7.143369380
  433 water HW3     1731    0.001923662    4.469541622    7.270299414
  433 water MW4     1732    0.011417522    4.464796939    7.183983173
  434 water OW1     1733    0.031027957    4.211257553    7.548313099
  434 water HW2     1734    0.034016789    4.203785159    7.643694170
  434 water HW3     1735   -0.047449439    4.162708429    7.522884784
  434 water MW4     1736    0.020868453    4.203717990    7.557727575
  435 water OW1     1737    0.466025738    4.457362424    7.174107407
  435 water HW2     1738    0.409281640    4.516768653    7.124981797
  435 water HW3     1739    0.551278896    4.500875607    7.175013211
  435 water MW4     1740    0.469862583    4.471213663    7.167617824
  436 water OW1     1741    0.439327634    4.157537697    7.579969714
  436 water HW2     1742    0.520314554    4.119911487    7.545506611
  436 water HW3     1743    0.433002387    4.243362198    7.538059516
  436 water MW4     1744    0.449375852    4.164024384    7.569691139
  437 water OW1     1745    0.220368599    4.077405984    7.161646072
  437 water HW2     1746    0.150269420    4.139783093    7.142737882
  437 water HW3     1747    0.216701207    4.065215213    7.256515740
  437 water MW4     1748    0.210440847    4.084160230    7.171869222
  438 water OW1     1749    0.214829630    4.603975031    7.580011891
  438 water HW2     1750    0.145719404    4.557431911    7.532896787
  438 water HW3     1751    0.295737025    4.560541434    7.552996445
  438 water MW4     1752    0.216417332    4.591865663    7.570035154
  439 water OW1     1753    0.690462514    4.035423478    7.171469427
  439 water HW2     1754    0.621932753    4.088366205    7.130688820
  439 water HW3     1755    0.675571860    4.045202167    7.265517096
  439 water MW4     1756    0.679235515    4.043864737    7.178638287
  440 water OW1     1757    0.666387879    4.558507456    7.507078615
  440 water HW2     1758    0.669621916    4.559985535    7.602732547
  440 water HW3     1759    0.672166801    4.650550238    7.481445654
  440 water MW4     1760    0.667600873    4.571093807    7.516502272
  441 water OW1     1761    0.240442860    4.563440343    7.848253074
  441 water HW2     1762    0.219570231    4.578530459    7.756063379
  441 water HW3     1763    0.159725506    4.528122024    7.885664884
  441 water MW4     1764    0.226770540    4.560717964    7.840880883
  442 water OW1     1765    0.217014423    4.046571016    7.441641012
  442 water HW2     1766    0.140608124    4.084097994    7.485414541
  442 water HW3     1767    0.291973036    4.086857096    7.485465165
  442 water MW4     1768    0.216819588    4.057043358    7.453430201
  443 water OW1     1769    0.694495116    4.569483687    7.791085497
  443 water HW2     1770    0.621325678    4.525260916    7.834130800
  443 water HW3     1771    0.703945359    4.652040191    7.838597969
  443 water MW4     1772    0.685919573    4.574642770    7.803273065
  444 water OW1     1773    0.655962993    4.058575792    7.452534850
  444 water HW2     1774    0.664134613    3.967255589    7.480033276
  444 water HW3     1775    0.735779028    4.100540298    7.484639353
  444 water MW4     1776    0.667804666    4.051933337    7.460556411
  445 water OW1     1777    0.016648991    4.198952440    7.827573004
  445 water HW2     1778    0.092827810    4.152289284    7.861948224
  445 water HW3     1779   -0.058548765    4.150342394    7.861406112
  445 water MW4     1780    0.016781026    4.186130253    7.836752709
  446 water OW1     1781    0.017346310    4.469055273    7.457066103
  446 water HW2     1782    0.023976306    4.377293503    7.483488426
  446 water HW3     1783   -0.069070977    4.496642208    7.487616584
  446 water MW4     1784    0.006608269    4.460418408    7.464733694
  447 water OW1     1785    0.452989178    4.162309011    7.842783581
  447 water HW2     1786    0.452889923    4.171814293    7.747536755
  447 water HW3     1787    0.366536839    4.126793936    7.863447341
  447 water MW4     1788    0.441340774    4.158808526    7.832745942
  448 water OW1     1789    0.426790736    4.439432485    7.480572633
  448 water HW2     1790    0.408180464    4.446697695    7.386960707
  448 water HW3     1791    0.514721107    4.475938970    7.490464286
  448 water MW4     1792    0.436120067    4.445323427    7.469305279
  449 water OW1     1793    7.241275961    4.472496588    7.914772253
  449 water HW2     1794    7.246545076    4.383788299    7.879199872
  449 water HW3     1795    7.248805419    4.460859885    8.009483461
  449 water MW4     1796    7.242998436    4.458991823    7.922731354
  450 water OW1     1797    0.017428382    4.185582883    8.304082092
  450 water HW2     1798    0.015534381    4.275057127    8.270124902
  450 water HW3     1799   -0.056424421    4.142148090    8.261403050
  450 water MW4     1800    0.007234124    4.191779027    8.293768132
  451 water OW1     1801    0.483487732    4.446677920    7.926969536
  451 water HW2     1802    0.397980081    4.479804221    7.899521252
  451 water HW3     1803    0.479536036    4.352650111    7.909491732
  451 water MW4     1804    0.471447993    4.438481591    7.920923232
  452 water OW1     1805    0.475862540    4.189714630    8.285070021
  452 water HW2     1806    0.397131837    4.146440618    8.252037388
  452 water HW3     1807    0.466811095    4.280753313    8.256921346
  452 water MW4     1808    0.464048524    4.196142959    8.276836036
  453 water OW1     1809    0.223921985    4.025290648    7.909499373
  453 water HW2     1810    0.233977203    3.935846847    7.876926111
  453 water HW3     1811    0.234094468    4.017569667    8.004363621
  453 water MW4     1812    0.226644296    4.012213886    7.917882704
  454 water OW1     1813    0.253529220    4.601288102    8.275876365
  454 water HW2     1814    0.258327672    4.595926943    8.371325572
  454 water HW3     1815    0.257601811    4.695013545    8.256869159
  454 water MW4     1816    0.254723115    4.613180463    8.286164185
  455 water OW1     1817    0.708556697    4.009401722    7.903414788
  455 water HW2     1818    0.703735055    3.922931737    7.862647008
  455 water HW3     1819    0.633854395    4.057146996    7.867327765
  455 water MW4     1820    0.697854098    4.004190021    7.893071411
  456 water OW1     1821    0.699059175    4.600549046    8.317911131
  456 water HW2     1822    0.616894184    4.554552050    8.300720757
  456 water HW3     1823    0.764847373    4.551323227    8.268808684
  456 water MW4     1824    0.696855132    4.587733641    8.308989220
  457 water OW1     1825    0.267231682    4.591595114    8.552301572
  457 water HW2     1826    0.185997505    4.543468763    8.568023568
  457 water HW3     1827    0.250247643    4.679259013    8.586782026
  457 water MW4     1828    0.254013146    4.596916210    8.559057987
  458 water OW1     1829    0.254792249    4.056487291    8.188519831
  458 water HW2     1830    0.254712482    3.971474124    8.232509302
  458 water HW3     1831    0.178133544    4.101767865    8.223668529
  458 water MW4     1832    0.244464528    4.051139946    8.199170512
  459 water OW1     1833    0.707110991    4.614169199    8.593084184
  459 water HW2     1834    0.712319279    4.606021689    8.497853882
  459 water HW3     1835    0.629989421    4.562937343    8.617371604
  459 water MW4     1836    0.697432661    4.606177725    8.583536452
  460 water OW1     1837    0.677238040    4.031993383    8.188371768
  460 water HW2     1838    0.616157904    4.094192089    8.227904744
  460 water HW3     1839    0.659790598    4.037639051    8.094424806
  460 water MW4     1840    0.666669536    4.041124106    8.181048551
  461 water OW1     1841    0.024459831    4.183974986    8.587358549
  461 water HW2     1842    0.015214783    4.173190320    8.492698428
  461 water HW3     1843   -0.042528847    4.126696036    8.624694287
  461 water MW4     1844    0.014200040    4.174814756    8.579643641
  462 water OW1     1845    0.020333743    4.447545261    8.189400730
  462 water HW2     1846    0.101985450    4.492962046    8.210200556
  462 water HW3     1847   -0.048357027    4.504900977    8.223374520
  462 water MW4     1848    0.022078069    4.461376729    8.196772346
  463 water OW1     1849    0.471735415    4.173552298    8.559903020
  463 water HW2     1850    0.488831928    4.179864742    8.465933979
  463 water HW3     1851    0.471571865    4.264279267    8.590413816
  463 water MW4     1852    0.474014310    4.186612187    8.551362596
  464 water OW1     1853    0.491560547    4.461806098    8.209915163
  464 water HW2     1854    0.487438483    4.463975286    8.114308566
  464 water HW3     1855    0.416316461    4.513684188    8.238363532
  464 water MW4     1856    0.480879185    4.469079962    8.200876785
  465 water OW1     1857    0.039897422    4.447691499    8.661678201
  465 water HW2     1858    0.026511675    4.353267940    8.653472604
  465 water HW3     1859    0.030212048    4.465259219    8.755272470
  465 water MW4     1860    0.036792433    4.437347982    8.673170095
  466 water OW1     1861    0.023434682    4.198216753    9.038411157
  466 water HW2     1862    0.098199931    4.143282812    9.014858279
  466 water HW3     1863    0.021184195    4.195953515    9.134077930
  466 water MW4     1864    0.033193962    4.190518965    9.048116486
  467 water OW1     1865    0.492704706    4.465215624    8.673645484
  467 water HW2     1866    0.412432735    4.502375238    8.637068274
  467 water HW3     1867    0.479632349    4.468441119    8.768413771
  467 water MW4     1868    0.480142113    4.470650788    8.681477035
  468 water OW1     1869    0.473515272    4.185026346    9.012447225
  468 water HW2     1870    0.398629263    4.129991569    8.989521750
  468 water HW3     1871    0.483527294    4.173766697    9.106973931
  468 water MW4     1872    0.464784314    4.176104220    9.022083558
  469 water OW1     1873    0.243730017    4.043929342    8.697663749
  469 water HW2     1874    0.168086053    4.088969004    8.660090647
  469 water HW3     1875    0.319269323    4.083602274    8.654279534
  469 water MW4     1876    0.243715932    4.055330246    8.686768242
  470 water OW1     1877    0.248066405    4.588329585    9.015433497
  470 water HW2     1878    0.269682788    4.592733639    9.108576691
  470 water HW3     1879    0.329177757    4.559918235    8.973290143
  470 water MW4     1880    0.261891848    4.585098603    9.022297226
  471 water OW1     1881    0.706373536    4.038839367    8.645209756
  471 water HW2     1882    0.627103886    4.084259083    8.616649461
  471 water HW3     1883    0.777457888    4.099738546    8.625194180
  471 water MW4     1884    0.705271931    4.053148120    8.638672253
  472 water OW1     1885    0.719566376    4.621106064    9.034671614
  472 water HW2     1886    0.727279464    4.604218921    9.128573962
  472 water HW3     1887    0.801003471    4.587284664    8.997436806
  472 water MW4     1888    0.731564506    4.614281538    9.042298122
  473 water OW1     1889    0.253577291    4.611920618    9.303646073
  473 water HW2     1890    0.174875804    4.567489929    9.335178728
  473 water HW3     1891    0.325047763    4.551696966    9.324319771
  473 water MW4     1892    0.252604117    4.597835886    9.310672178
  474 water OW1     1893    0.232799071    4.044300366    8.970890695
  474 water HW2     1894    0.214626446    3.952563052    8.991295090
  474 water HW3     1895    0.226236006    4.049431630    8.875533920
  474 water MW4     1896    0.229470059    4.032644634    8.960803352
  475 water OW1     1897    0.715748409    4.598816234    9.317102540
  475 water HW2     1898    0.643425342    4.545755431    9.350512772
  475 water HW3     1899    0.793678302    4.562240585    9.358953131
  475 water MW4     1900    0.716502994    4.586752660    9.327231393
  476 water OW1     1901    0.719036915    4.100288256    8.925410754
  476 water HW2     1902    0.636350128    4.131545079    8.962128934
  476 water HW3     1903    0.698855097    4.080950112    8.833862686
  476 water MW4     1904    0.705192514    4.101892312    8.918031564
  477 water OW1     1905    0.011863400    4.199896454    9.305827237
  477 water HW2     1906    0.006962532    4.289055435    9.340308767
  477 water HW3     1907    0.093489720    4.164835241    9.341466731
  477 water MW4     1908    0.022189369    4.207177113    9.315264360
  478 water OW1     1909    0.010590740    4.470566667    8.937559049
  478 water HW2     1910    0.018959024    4.379811236    8.966812116
  478 water HW3     1911    0.096044274    4.509641225    8.955812565
  478 water MW4     1912    0.023217594    4.463611282    8.943952644
  479 water OW1     1913    0.475442286    4.189327522    9.288458120
  479 water HW2     1914    0.396728041    4.141010528    9.313594826
  479 water HW3     1915    0.547207664    4.141652000    9.330160562
  479 water MW4     1916    0.474507084    4.176408528    9.297453557
  480 water OW1     1917    0.490864064    4.472909498    8.943863529
  480 water HW2     1918    0.497636439    4.377586625    8.949341057
  480 water HW3     1919    0.560125985    4.505239934    9.001481649
  480 water MW4     1920    0.501097015    4.464431765    8.952355153
  481 water OW1     1921    7.242263192    5.279133738    5.742187551
  481 water HW2     1922    7.318953123    5.317158247    5.699349371
  481 water HW3     1923    7.244108592    5.186770045    5.717130395
  481 water MW4     1924    7.252832740    5.271820589    5.733049969
  482 water OW1     1925    0.026648643    4.968642837    6.071649760
  482 water HW2     1926    0.100783273    4.916530162    6.040817243
  482 water HW3     1927    0.036709904    5.053060564    6.027664118
  482 water MW4     1928    0.037980008    4.972990559    6.061580482
  483 water OW1     1929    0.456265862    5.238792418    5.726172725
  483 water HW2     1930    0.461939044    5.229524260    5.821273907
  483 water HW3     1931    0.451257669    5.148938992    5.693559871
  483 water MW4     1932    0.456355359    5.225452303    5.734582614
  484 water OW1     1933    0.463477818    4.944528556    6.050271698
  484 water HW2     1934    0.541993742    4.915785132    6.003673591
  484 water HW3     1935    0.450235565    5.034866851    6.021532289
  484 water MW4     1936    0.472262567    4.952818200    6.040132523
  485 water OW1     1937    0.225973779    4.868327371    5.713370313
  485 water HW2     1938    0.235608186    4.776041212    5.689859435
  485 water HW3     1939    0.136283791    4.890280845    5.688149897
  485 water MW4     1940    0.215199631    4.858861763    5.706811893
  486 water OW1     1941    0.246811879    5.411863261    6.082254316
  486 water HW2     1942    0.249895477    5.406272166    6.177761118
  486 water HW3     1943    0.170692901    5.359331244    6.057584357
  486 water MW4     1944    0.236982533    5.404040858    6.091787776
  487 water OW1     1945    0.713654913    4.857403868    5.719662932
  487 water HW2     1946    0.708668901    4.769969317    5.681028008
  487 water HW3     1947    0.796584862    4.893030172    5.687792751
  487 water MW4     1948    0.724144869    4.850431340    5.710174119
  488 water OW1     1949    0.702907642    5.360348224    6.064238146
  488 water HW2     1950    0.707242884    5.449541601    6.029769819
  488 water HW3     1951    0.774192099    5.314099271    6.020171389
  488 water MW4     1952    0.713084795    5.366127828    6.053668630
  489 water OW1     1953    0.249506524    5.385482076    6.369192686
  489 water HW2     1954    0.172938653    5.335096718    6.396778830
  489 water HW3     1955    0.324298741    5.334070466    6.399611250
  489 water MW4     1956    0.249267551    5.371781899    6.376999154
  490 water OW1     1957    0.241563024    4.815626703    6.003582417
  490 water HW2     1958    0.320401825    4.867407564    6.019876722
  490 water HW3     1959    0.231871057    4.815986094    5.908355032
  490 water MW4     1960    0.250869037    4.822643913    5.992959338
  491 water OW1     1961    0.701683428    5.338871877    6.332855988
  491 water HW2     1962    0.705005547    5.352131531    6.238117064
  491 water HW3     1963    0.784987086    5.296800795    6.354136094
  491 water MW4     1964    0.713341815    5.334994339    6.322969653
  492 water OW1     1965    0.702209379    4.830138506    5.988226935
  492 water HW2     1966    0.705419254    4.837365249    5.892834119
  492 water HW3     1967    0.780719837    4.875826048    6.018410953
  492 water MW4     1968    0.713207575    4.837259888    5.979450917
  493 water OW1     1969    0.048434234    4.987201487    6.350448016
  493 water HW2     1970    0.033481476    4.982010612    6.256045749
  493 water HW3     1971   -0.025928477    4.940959770    6.389103021
  493 water MW4     1972    0.036413859    4.980279516    6.342945364
  494 water OW1     1973    0.028908060    5.258461519    6.006523300
  494 water HW2     1974    0.017571824    5.280618586    5.914095640
  494 water HW3     1975   -0.047405406    5.296644063    6.049889953
  494 water MW4     1976    0.017111870    5.266582226    5.999920505
  495 water OW1     1977    0.461472044    4.982591747    6.337114682
  495 water HW2     1978    0.458511223    4.965981026    6.242893473
  495 water HW3     1979    0.542692124    4.941156455    6.366247713
  495 water MW4     1980    0.472004437    4.974779720    6.328354896
  496 water OW1     1981    0.460573073    5.229700469    6.004135835
  496 water HW2     1982    0.390675070    5.294589335    6.012261267
  496 water HW3     1983    0.540035221    5.276738639    6.029344884
  496 water MW4     1984    0.461860248    5.244763985    6.008622102
  497 water OW1     1985    0.019210743    5.249809795    6.425688055
  497 water HW2     1986    0.023960386    5.159387145    6.394647700
  497 water HW3     1987    0.047927725    5.245414006    6.516892935
  497 water MW4     1988    0.023714794    5.237048812    6.433785197
  498 water OW1     1989    0.018373925    4.986707041    6.833512452
  498 water HW2     1990    0.086179038    4.935834628    6.789051428
  498 water HW3     1991   -0.064028089    4.950641525    6.800778601
  498 water MW4     1992    0.016409425    4.975006643    6.823123307
  499 water OW1     1993    0.468266444    5.228171499    6.467160832
  499 water HW2     1994    0.538119081    5.264945781    6.413026003
  499 water HW3     1995    0.451809925    5.141678483    6.429604746
  499 water MW4     1996    0.475452673    5.221480185    6.454820761
  500 water OW1     1997    0.437740279    4.966974349    6.817027976
  500 water HW2     1998    0.427025755    4.963082135    6.912066746
  500 water HW3     1999    0.446447953    5.060309386    6.797661363
  500 water MW4     2000    0.437470190    4.979011864    6.827212187
  501 water OW1     2001    0.248745155    4.820948198    6.423743373
  501 water HW2     2002    0.169798921    4.874536779    6.416122712
  501 water HW3     2003    0.317603219    4.873782398    6.383377141
  501 water MW4     2004    0.247387455    4.835270932    6.417285137
  502 water OW1     2005    0.256544791    5.358484504    6.806239144
  502 water HW2     2006    0.259143086    5.352176337    6.901715708
  502 water HW3     2007    0.233151340    5.449656437    6.788839621
  502 water MW4     2008    0.253746109    5.369905754    6.816747012
  503 water OW1     2009    0.669334137    4.854875525    6.450350080
  503 water HW2     2010    0.660989286    4.765312034    6.417622983
  503 water HW3     2011    0.755118200    4.883869255    6.419321441
  503 water MW4     2012    0.679756166    4.846723843    6.441769620
  504 water OW1     2013    0.732871766    5.385620457    6.783683150
  504 water HW2     2014    0.659402518    5.327443106    6.764189976
  504 water HW3     2015    0.701415752    5.472821431    6.759833041
  504 water MW4     2016    0.718750573    5.389526554    6.777849866
  505 water OW1     2017    0.230549432    5.366974285    7.083486376
  505 water HW2     2018    0.313586751    5.328677245    7.111778756
  505 water HW3     2019    0.233529792    5.457112262    7.115557873
  505 water MW4     2020    0.242125979    5.373951212    7.091610348
  506 water OW1     2021    0.214481806    4.844782717    6.696644378
  506 water HW2     2022    0.290927353    4.878625880    6.743260225
  506 water HW3     2023    0.241772806    4.841555677    6.604954106
  506 water MW4     2024    0.228443018    4.848903137    6.690578110
  507 water OW1     2025    0.732366870    5.348938883    7.085608335
  507 water HW2     2026    0.733402267    5.361687596    6.990746769
  507 water HW3     2027    0.647283864    5.308907268    7.103515601
  507 water MW4     2028    0.721055461    5.345267059    7.075251567
  508 water OW1     2029    0.682849900    4.836025517    6.718399430
  508 water HW2     2030    0.606958612    4.890010978    6.740499221
  508 water HW3     2031    0.682835219    4.832613032    6.622740280
  508 water MW4     2032    0.672634221    4.842831798    6.708499566
  509 water OW1     2033    0.023964278    4.988130542    7.109128926
  509 water HW2     2034    0.028526130    4.984822142    7.013574948
  509 water HW3     2035   -0.057411310    4.942653752    7.130858942
  509 water MW4     2036    0.013626428    4.981564868    7.099193449
  510 water OW1     2037    0.026686938    5.226379213    6.695535122
  510 water HW2     2038    0.014078170    5.140763342    6.736440625
  510 water HW3     2039    0.103754917    5.262704417    6.739162230
  510 water MW4     2040    0.035362075    5.219745510    6.706911804
  511 water OW1     2041    0.435357599    4.985771629    7.089092834
  511 water HW2     2042    0.376981652    4.938196793    7.148179231
  511 water HW3     2043    0.521834568    4.948067837    7.105293954
  511 water MW4     2044    0.439139529    4.974294545    7.099225280
  512 water OW1     2045    0.482664445    5.228732516    6.733181969
  512 water HW2     2046    0.493087525    5.210032834    6.639886740
  512 water HW3     2047    0.400627392    5.277727064    6.738818872
  512 water MW4     2048    0.473026396    5.232809700    6.721384618
  513 water OW1     2049    0.025387169    5.231187555    7.223939234
  513 water HW2     2050    0.092532623    5.278769075    7.175053598
  513 water HW3     2051    0.024714600    5.143779712    7.184929811
  513 water MW4     2052    0.034333313    5.225827595    7.212110023
  514 water OW1     2053    7.209439665    4.984455467    7.552870713
  514 water HW2     2054    7.291234457    4.943551367    7.524607926
  514 water HW3     2055    7.223012657    5.078033595    7.537997039
  514 water MW4     2056    7.222274581    4.991544514    7.547065264
  515 water OW1     2057    0.469798847    5.249963889    7.165315757
  515 water HW2     2058    0.448121357    5.164389923    7.128308984
  515 water HW3     2059    0.472768213    5.235178329    7.259840296
  515 water MW4     2060    0.467281045    5.236457168    7.173056691
  516 water OW1     2061    0.483256525    4.951645700    7.569805750
  516 water HW2     2062    0.393482511    4.920332727    7.558740377
  516 water HW3     2063    0.493408865    4.962484313    7.664366698
  516 water MW4     2064    0.472540773    4.948890192    7.581042863
  517 water OW1     2065    0.250292186    4.845525883    7.235272093
  517 water HW2     2066    0.254643641    4.762266153    7.188248688
  517 water HW3     2067    0.175120253    4.890788337    7.197025406
  517 water MW4     2068    0.240760929    4.840412082    7.223796158
  518 water OW1     2069    0.257263838    5.362237376    7.574488362
  518 water HW2     2070    0.274147406    5.368323579    7.668510814
  518 water HW3     2071    0.245337436    5.452940174    7.546326653
  518 water MW4     2072    0.257930990    5.375263564    7.583352121
  519 water OW1     2073    0.661478008    4.856336431    7.159102336
  519 water HW2     2074    0.678342886    4.855119764    7.253317059
  519 water HW3     2075    0.740521050    4.894647547    7.121065849
  519 water MW4     2076    0.674385617    4.861328727    7.166662991
  520 water OW1     2077    0.690083557    5.353526554    7.541043584
  520 water HW2     2078    0.617310013    5.297426810    7.514226644
  520 water HW3     2079    0.767475269    5.312561447    7.502382218
  520 water MW4     2080    0.690705086    5.340463241    7.532231294
  521 water OW1     2081    0.283720398    5.359712397    7.859081777
  521 water HW2     2082    0.218966925    5.292625757    7.880731002
  521 water HW3     2083    0.368178424    5.317556810    7.874958387
  521 water MW4     2084    0.286372303    5.345010212    7.864132129
  522 water OW1     2085    0.220103856    4.877451479    7.517069476
  522 water HW2     2086    0.213431295    4.785886663    7.544156001
  522 water HW3     2087    0.244228103    4.873405747    7.424527750
  522 water MW4     2088    0.222452562    4.864583891    7.508260296
  523 water OW1     2089    0.740308724    5.348300439    7.826282409
  523 water HW2     2090    0.719426024    5.360594727    7.733680672
  523 water HW3     2091    0.661958687    5.307701763    7.863367955
  523 water MW4     2092    0.726953650    5.344491140    7.818810854
  524 water OW1     2093    0.694948623    4.822266977    7.431270003
  524 water HW2     2094    0.622836387    4.877300183    7.461823072
  524 water HW3     2095    0.773878897    4.867048326    7.461716037
  524 water MW4     2096    0.695866218    4.835700354    7.439479467
  525 water OW1     2097    0.001898221    4.966335906    7.834414590
  525 water HW2     2098   -0.017284443    4.963884342    7.740668477
  525 water HW3     2099   -0.069124778    4.916430320    7.874756684
  525 water MW4     2100   -0.010241959    4.959289505    7.827227299
  526 water OW1     2101    0.033665543    5.238229525    7.480819989
  526 water HW2     2102    0.030922538    5.231348746    7.385387032
  526 water HW3     2103    0.117541814    5.280425133    7.499437729
  526 water MW4     2104    0.044584730    5.242982313    7.470481939
  527 water OW1     2105    0.471703566    4.949520164    7.833089726
  527 water HW2     2106    0.396908217    4.894280556    7.855817679
  527 water HW3     2107    0.546323141    4.907772894    7.876117659
  527 water MW4     2108    0.471679909    4.936467345    7.841939374
  528 water OW1     2109    0.462680659    5.197824991    7.453904966
  528 water HW2     2110    0.467022438    5.114451977    7.500728122
  528 water HW3     2111    0.384431605    5.240739395    7.488513607
  528 water MW4     2112    0.452733970    5.192379936    7.464864331
  529 water OW1     2113    0.045126880    5.220928310    7.922802724
  529 water HW2     2114    0.034303808    5.131576859    7.890222089
  529 water HW3     2115    0.039976376    5.212543521    8.018015569
  529 water MW4     2116    0.042977103    5.207774640    7.931231976
  530 water OW1     2117    0.038873701    4.962777895    8.286343264
  530 water HW2     2118    0.024236797    5.052911449    8.257637481
  530 water HW3     2119   -0.035488922    4.913959252    8.250998408
  530 water MW4     2120    0.026895847    4.968338194    8.277723114
  531 water OW1     2121    0.504810015    5.206513003    7.913429814
  531 water HW2     2122    0.497578817    5.116014805    7.883096591
  531 water HW3     2123    0.493670973    5.200975144    8.008338045
  531 water MW4     2124    0.502337686    5.193588149    7.922120534
  532 water OW1     2125    0.488848843    4.981225466    8.338893032
  532 water HW2     2126    0.407444640    4.948771402    8.300390983
  532 water HW3     2127    0.477242097    4.969292843    8.433154447
  532 water MW4     2128    0.476331118    4.975251757    8.346397314
  533 water OW1     2129    0.231949333    4.832069926    7.910937150
  533 water HW2     2130    0.215874679    4.740135464    7.889677363
  533 water HW3     2131    0.156248953    4.878541143    7.875269281
  533 water MW4     2132    0.219597942    4.825951331    7.903275637
  534 water OW1     2133    0.252880485    5.381064951    8.290091155
  534 water HW2     2134    0.244846716    5.386691556    8.385307321
  534 water HW3     2135    0.243718821    5.471420038    8.259853091
  534 water MW4     2136    0.250566266    5.393982489    8.298836125
  535 water OW1     2137    0.694589531    4.835611478    7.922288681
  535 water HW2     2138    0.716805547    4.841664502    8.015197928
  535 water HW3     2139    0.764469533    4.883507184    7.877734163
  535 water MW4     2140    0.706984122    4.842872079    7.928796422
  536 water OW1     2141    0.681163001    5.351299296    8.308137967
  536 water HW2     2142    0.613447097    5.306604483    8.257351663
  536 water HW3     2143    0.686390206    5.438707703    8.269475775
  536 water MW4     2144    0.672753062    5.357047835    8.296099687
  537 water OW1     2145    0.198841062    5.353767424    8.577371867
  537 water HW2     2146    0.127110617    5.296959555    8.605477516
  537 water HW3     2147    0.278169680    5.306576227    8.602715103
  537 water MW4     2148    0.199863650    5.339770881    8.584565196
  538 water OW1     2149    0.275208489    4.869006583    8.192455104
  538 water HW2     2150    0.199466024    4.914972733    8.228683688
  538 water HW3     2151    0.260013445    4.868478063    8.097950342
  538 water MW4     2152    0.262969814    4.875121732    8.184612101
  539 water OW1     2153    0.687329531    5.346051852    8.583151100
  539 water HW2     2154    0.689696803    5.338916356    8.487726788
  539 water HW3     2155    0.765815355    5.299861268    8.612625219
  539 water MW4     2156    0.698211012    5.338875050    8.574275302
  540 water OW1     2157    0.690934375    4.847988778    8.206512166
  540 water HW2     2158    0.683403892    4.763786486    8.251407426
  540 water HW3     2159    0.638137803    4.908044469    8.259125419
  540 water MW4     2160    0.682815358    4.844739048    8.219635188
  541 water OW1     2161    0.010569509    4.965206755    8.557318753
  541 water HW2     2162    0.022882524    4.972915292    8.462707513
  541 water HW3     2163   -0.012407991    5.053650808    8.585814410
  541 water MW4     2164    0.009134247    4.978147293    8.548420695
  542 water OW1     2165    0.037189936    5.220274530    8.219298400
  542 water HW2     2166    0.115214472    5.271907441    8.239510593
  542 water HW3     2167   -0.035954535    5.275534172    8.246840674
  542 water MW4     2168    0.037846712    5.234660488    8.225725356
  543 water OW1     2169    0.468027896    4.957628077    8.625992293
  543 water HW2     2170    0.466908688    5.049795612    8.651803362
  543 water HW3     2171    0.379993928    4.925965924    8.646236971
  543 water MW4     2172    0.456029363    4.965771094    8.632190630
  544 water OW1     2173    0.464750186    5.219027562    8.183847103
  544 water HW2     2174    0.477718282    5.139248360    8.235125032
  544 water HW3     2175    0.385094589    5.258020241    8.219859257
  544 water MW4     2176    0.455775159    5.213538375    8.195594895
  545 water OW1     2177    7.219232091    5.210625304    8.665567342
  545 water HW2     2178    7.222374350    5.223715035    8.760336025
  545 water HW3     2179    7.149848033    5.269322652    8.635520840
  545 water MW4     2180    7.210317048    5.220286650    8.674277869
  546 water OW1     2181    7.242556428    4.977336829    9.065358357
  546 water HW2     2182    7.318172794    4.930884326    9.029488472
  546 water HW3     2183    7.166969117    4.926653064    9.035693012
  546 water MW4     2184    7.242560338    4.964263905    9.056538406
  547 water OW1     2185    0.443251165    5.231910158    8.658996839
  547 water HW2     2186    0.528500942    5.264142129    8.629741173
  547 water HW3     2187    0.438921734    5.256068208    8.751516907
  547 water MW4     2188    0.454141696    5.239499316    8.667511174
  548 water OW1     2189    0.472109568    4.977530945    9.011804232
  548 water HW2     2190    0.555518491    4.949882946    8.973845595
  548 water HW3     2191    0.488652657    4.981182511    9.106013100
  548 water MW4     2192    0.485561445    4.974301424    9.019374576
  549 water OW1     2193    0.222908490    4.827297860    8.677043432
  549 water HW2     2194    0.148479541    4.875999107    8.641676238
  549 water HW3     2195    0.214035132    4.835523535    8.771995631
  549 water MW4     2196    0.211697387    4.834959276    8.685062583
  550 water OW1     2197    0.225301522    5.384347686    9.046806290
  550 water HW2     2198    0.216912946    5.376901493    9.141866820
  550 water HW3     2199    0.305678323    5.336712672    9.026002596
  550 water MW4     2200    0.234989938    5.376934673    9.056800024
  551 water OW1     2201    0.725646426    4.872945715    8.657248875
  551 water HW2     2202    0.724187616    4.778456350    8.642018965
  551 water HW3     2203    0.636887192    4.902006680    8.636282781
  551 water MW4     2204    0.713504579    4.864140141    8.652377494
  552 water OW1     2205    0.670946918    5.398516513    9.018356944
  552 water HW2     2206    0.674930868    5.415634887    9.112449493
  552 water HW3     2207    0.747470647    5.343807016    9.000656428
  552 water MW4     2208    0.681781911    5.393457374    9.028638040
  553 water OW1     2209    0.234761201    5.377365560    9.317928739
  553 water HW2     2210    0.314277340    5.337421040    9.353198235
  553 water HW3     2211    0.234262422    5.465933689    9.354229651
  553 water MW4     2212    0.245395622    5.383909488    9.327560926
  554 water OW1     2213    0.218154750    4.855364362    8.952501404
  554 water HW2     2214    0.204109689    4.764050574    8.977538316
  554 water HW3     2215    0.309296579    4.872917364    8.975897506
  554 water MW4     2216    0.228530691    4.845437388    8.959019681
  555 water OW1     2217    0.679098331    5.370475444    9.291737003
  555 water HW2     2218    0.606031841    5.335378220    9.342646643
  555 water HW3     2219    0.756972682    5.331640246    9.331608437
  555 water MW4     2220    0.679745389    5.360525371    9.303954624
  556 water OW1     2221    0.725872939    4.868875305    8.920426089
  556 water HW2     2222    0.700151182    4.783754682    8.955854737
  556 water HW3     2223    0.714086204    4.860057724    8.825844688
  556 water MW4     2224    0.720824921    4.856232787    8.912465113
  557 water OW1     2225    7.239782588    5.019444250    9.336307266
  557 water HW2     2226    7.232738181    5.015370877    9.240933777
  557 water HW3     2227    7.153810974    4.991672872    9.367929259
  557 water MW4     2228    7.227264180    5.015158477    9.327727376
  558 water OW1     2229    0.002316082    5.236293241    8.953149889
  558 water HW2     2230    0.023698744    5.152074291    8.993302952
  558 water HW3     2231    0.076121652    5.292983033    8.975540150
  558 water MW4     2232    0.015126834    5.232588275    8.961567178
  559 water OW1     2233    0.465419407    4.983591865    9.286290362
  559 water HW2     2234    0.390500892    4.936979155    9.323395480
  559 water HW3     2235    0.541117909    4.948621135    9.333291459
  559 water MW4     2236    0.465524380    4.972612093    9.297609658
  560 water OW1     2237    0.449837571    5.257136384    8.958708128
  560 water HW2     2238    0.470685511    5.167966619    8.986572707
  560 water HW3     2239    0.530961565    5.306100524    8.972262796
  560 water MW4     2240    0.463561295    5.251725376    8.964282470
  561 water OW1     2241    0.028533611    6.018981054    5.698929300
  561 water HW2     2242    0.109087303    6.054521049    5.661374942
  561 water HW3     2243    0.021532844    5.931018194    5.661836943
  561 water MW4     2244    0.038432610    6.011925809    5.688883095
  562 water OW1     2245    0.045842742    5.761758948    6.120463889
  562 water HW2     2246    0.046798708    5.757130766    6.216067156
  562 water HW3     2247    0.048096758    5.855441326    6.100948518
  562 water MW4     2248    0.046274752    5.773744160    6.130704052
  563 water OW1     2249    0.520912728    6.032940436    5.669034348
  563 water HW2     2250    0.521836999    6.033320015    5.764749133
  563 water HW3     2251    0.432908813    6.062541920    5.645766739
  563 water MW4     2252    0.509193258    6.036975388    5.678784532
  564 water OW1     2253    0.472002790    5.790332992    6.079924679
  564 water HW2     2254    0.396918854    5.733562688    6.062550747
  564 water HW3     2255    0.546586138    5.743710433    6.042162533
  564 water MW4     2256    0.471935419    5.776418034    6.072504280
  565 water OW1     2257    0.251792765    5.644755279    5.691633355
  565 water HW2     2258    0.246678722    5.659758117    5.786031871
  565 water HW3     2259    0.173844824    5.687599504    5.656266575
  565 water MW4     2260    0.240614005    5.652540530    5.699578044
  566 water OW1     2261    0.254424439    6.182514502    6.055870993
  566 water HW2     2262    0.250477133    6.193908462    6.150828429
  566 water HW3     2263    0.184956774    6.119625555    6.036337889
  566 water MW4     2264    0.244544006    6.175584134    6.066021852
  567 water OW1     2265    0.686317791    5.619298656    5.719225440
  567 water HW2     2266    0.699845267    5.537856646    5.670784498
  567 water HW3     2267    0.605824148    5.655922293    5.682594837
  567 water MW4     2268    0.677305260    5.613266849    5.707776228
  568 water OW1     2269    0.704036579    6.171976242    6.039872462
  568 water HW2     2270    0.709256801    6.158931662    6.134555653
  568 water HW3     2271    0.626567788    6.122552655    6.013072951
  568 water MW4     2272    0.694313124    6.163569067    6.049008475
  569 water OW1     2273    0.239863358    6.174123834    6.338809315
  569 water HW2     2274    0.240698399    6.253364175    6.392499068
  569 water HW3     2275    0.314691569    6.123221423    6.369986256
  569 water MW4     2276    0.250046372    6.177937648    6.350230960
  570 water OW1     2277    0.248766505    5.654048069    5.965502315
  570 water HW2     2278    0.245529714    5.564121183    5.998136602
  570 water HW3     2279    0.177059453    5.698560718    6.010658059
  570 water MW4     2280    0.238680311    5.647936069    5.975971557
  571 water OW1     2281    0.684807792    6.144214558    6.330940467
  571 water HW2     2282    0.603595410    6.100075115    6.355811677
  571 water HW3     2283    0.754064610    6.083435489    6.356857957
  571 water MW4     2284    0.683198772    6.130094273    6.337775780
  572 water OW1     2285    0.683619367    5.624763024    5.990028963
  572 water HW2     2286    0.683571613    5.617020508    5.894622625
  572 water HW3     2287    0.758908480    5.680558649    6.009540913
  572 water MW4     2288    0.693745601    5.631230173    5.979814842
  573 water OW1     2289    0.066233810    5.769641697    6.408265561
  573 water HW2     2290    0.036974449    5.860543922    6.414822513
  573 water HW3     2291   -0.014480939    5.718234182    6.410436988
  573 water MW4     2292    0.051433126    5.774957027    6.409440255
  574 water OW1     2293    0.038080560    6.014618910    6.001932322
  574 water HW2     2294    0.043985213    5.998982028    5.907682965
  574 water HW3     2295   -0.047000101    6.056791046    6.013978504
  574 water MW4     2296    0.027424787    6.018190114    5.990869143
  575 water OW1     2297    0.513645818    5.742561101    6.348571544
  575 water HW2     2298    0.502600649    5.759139737    6.254947448
  575 water HW3     2299    0.438832895    5.687735436    6.372225116
  575 water MW4     2300    0.502090749    5.737413688    6.339154676
  576 water OW1     2301    0.476875576    6.036434863    5.944419387
  576 water HW2     2302    0.462297647    5.952688277    5.988422930
  576 water HW3     2303    0.412756613    6.095664922    5.983698861
  576 water MW4     2304    0.466284284    6.033135347    5.955627896
  577 water OW1     2305    0.005314022    6.052033561    6.461790031
  577 water HW2     2306    0.081627108    6.096476755    6.424865329
  577 water HW3     2307   -0.069700384    6.095056591    6.420751315
  577 water MW4     2308    0.005488803    6.063805058    6.451297453
  578 water OW1     2309    0.026002683    5.783857285    6.806946938
  578 water HW2     2310    0.027733969    5.879543723    6.808798074
  578 water HW3     2311   -0.062359153    5.762022055    6.777320479
  578 water MW4     2312    0.014343653    5.793796428    6.803208842
  579 water OW1     2313    0.445557108    6.011070996    6.422415488
  579 water HW2     2314    0.448048819    5.917901144    6.400609791
  579 water HW3     2315    0.462611024    6.014150340    6.516553684
  579 water MW4     2316    0.448187624    5.998946314    6.432150239
  580 water OW1     2317    0.459288127    5.793368500    6.838071389
  580 water HW2     2318    0.382886894    5.767550600    6.786509717
  580 water HW3     2319    0.530925138    5.740476012    6.802959544
  580 water MW4     2320    0.458646942    5.782775392    6.826406577
  581 water OW1     2321    0.294547077    5.627746922    6.466152738
  581 water HW2     2322    0.272532099    5.544008800    6.425341144
  581 water HW3     2323    0.225076631    5.687220479    6.437884887
  581 water MW4     2324    0.282234662    5.624481315    6.456855796
  582 water OW1     2325    0.266048466    6.176048145    6.822020218
  582 water HW2     2326    0.270616317    6.160444651    6.916349345
  582 water HW3     2327    0.328486904    6.114021763    6.784383960
  582 water MW4     2328    0.275066397    6.165600456    6.829650134
  583 water OW1     2329    0.721651829    5.594125541    6.434689438
  583 water HW2     2330    0.727189329    5.508193910    6.392887415
  583 water HW3     2331    0.642318690    5.633439472    6.398316559
  583 water MW4     2332    0.711720164    5.587851575    6.424168398
  584 water OW1     2333    0.672707774    6.182726940    6.813442643
  584 water HW2     2334    0.675984045    6.269908949    6.774061407
  584 water HW3     2335    0.759130998    6.145352312    6.796223995
  584 water MW4     2336    0.684779833    6.189430185    6.805825240
  585 water OW1     2337    0.215694092    6.130650139    7.092244636
  585 water HW2     2338    0.194308251    6.216418551    7.128969882
  585 water HW3     2339    0.295013515    6.103792914    7.138606656
  585 water MW4     2340    0.223490987    6.138578604    7.103426799
  586 water OW1     2341    0.245621700    5.645113960    6.729436606
  586 water HW2     2342    0.160267689    5.685990856    6.743792466
  586 water HW3     2343    0.254526992    5.640950776    6.634222730
  586 water MW4     2344    0.235332975    5.650055015    6.718554464
  587 water OW1     2345    0.698595466    6.152919770    7.082778252
  587 water HW2     2346    0.684630695    6.168407057    6.989357444
  587 water HW3     2347    0.615199324    6.117825488    7.114015944
  587 water MW4     2348    0.685492308    6.150280995    7.074409441
  588 water OW1     2349    0.683008825    5.661213838    6.706827563
  588 water HW2     2350    0.683470812    5.641459694    6.613169254
  588 water HW3     2351    0.755086292    5.723077422    6.718662010
  588 water MW4     2352    0.692771428    5.666881067    6.695815433
  589 water OW1     2353    7.211177035    5.726365104    7.069086401
  589 water HW2     2354    7.247170443    5.714298424    6.981216110
  589 water HW3     2355    7.228821022    5.818123728    7.089855683
  589 water MW4     2356    7.218395735    5.737090313    7.060055722
  590 water OW1     2357    7.246569277    6.048095923    6.744188171
  590 water HW2     2358    7.250897145    6.050623726    6.648599477
  590 water HW3     2359    7.322098657    6.099357904    6.772995123
  590 water MW4     2360    7.257316733    6.055335132    6.735200460
  591 water OW1     2361    0.450951932    5.745609329    7.108184318
  591 water HW2     2362    0.471490448    5.779744264    7.021148154
  591 water HW3     2363    0.532320849    5.704791516    7.137770192
  591 water MW4     2364    0.464666976    5.744709925    7.100452466
  592 water OW1     2365    0.474044679    6.030014890    6.701288326
  592 water HW2     2366    0.488242813    5.946371560    6.745611285
  592 water HW3     2367    0.542733363    6.087250422    6.735468391
  592 water MW4     2368    0.485199865    6.026460840    6.711853525
  593 water OW1     2369    7.251293792    5.974654595    7.182533186
  593 water HW2     2370    7.319198304    6.016023101    7.129242078
  593 water HW3     2371    7.172571069    6.026364361    7.165470025
  593 water MW4     2372    7.249837841    5.987181381    7.173064673
  594 water OW1     2373    7.252934008    5.749269068    7.557769709
  594 water HW2     2374    7.243032778    5.747928846    7.652966808
  594 water HW3     2375    7.236237396    5.840258428    7.533183575
  594 water MW4     2376    7.249354381    5.761334350    7.567272769
  595 water OW1     2377    0.466207552    6.015248751    7.185112840
  595 water HW2     2378    0.448470941    5.925324165    7.157521176
  595 water HW3     2379    0.480496844    6.008998346    7.279553651
  595 water MW4     2380    0.465743600    6.002305198    7.194109621
  596 water OW1     2381    0.469480889    5.752657655    7.531630251
  596 water HW2     2382    0.382569640    5.716327386    7.514634230
  596 water HW3     2383    0.529389575    5.694423949    7.484917264
  596 water MW4     2384    0.465846794    5.739930919    7.523056079
  597 water OW1     2385    0.205581575    5.622575034    7.183150033
  597 water HW2     2386    0.128439807    5.664189172    7.144682778
  597 water HW3     2387    0.279056323    5.676452014    7.153806364
  597 water MW4     2388    0.205088055    5.635426549    7.174023811
  598 water OW1     2389    0.246704022    6.133504252    7.530817451
  598 water HW2     2390    0.225583665    6.219400105    7.494236702
  598 water HW3     2391    0.175380961    6.076764247    7.501561491
  598 water MW4     2392    0.234262677    6.137428144    7.521956926
  599 water OW1     2393    0.695513712    5.615408519    7.142767016
  599 water HW2     2394    0.716962192    5.525180156    7.119078971
  599 water HW3     2395    0.685482991    5.613497068    7.237940801
  599 water MW4     2396    0.697050352    5.603008034    7.152387807
  600 water OW1     2397    0.711192339    6.163447933    7.536663246
  600 water HW2     2398    0.688861799    6.254177163    7.515881708
  600 water HW3     2399    0.632531995    6.113665062    7.514380194
  600 water MW4     2400    0.697600647    6.168958632    7.530867470
  601 water OW1     2401    0.224007453    6.129504153    7.822660612
  601 water HW2     2402    0.210711028    6.215761359    7.861969873
  601 water HW3     2403    0.239900004    6.147545636    7.730009383
  601 water MW4     2404    0.224356848    6.143541020    7.815481671
  602 water OW1     2405    0.234267234    5.623979090    7.471789880
  602 water HW2     2406    0.152142406    5.669053270    7.491440563
  602 water HW3     2407    0.235518615    5.616907963    7.376339622
  602 water MW4     2408    0.223383015    5.629093668    7.461588519
  603 water OW1     2409    0.715157678    6.166049586    7.797436767
  603 water HW2     2410    0.707765046    6.157579726    7.702379264
  603 water HW3     2411    0.634072774    6.128083705    7.831291582
  603 water MW4     2412    0.703250075    6.159800109    7.789199905
  604 water OW1     2413    0.664308689    5.588739716    7.414139895
  604 water HW2     2414    0.660577859    5.505411251    7.461094833
  604 water HW3     2415    0.733916643    5.637811146    7.457832525
  604 water MW4     2416    0.673174653    5.584129290    7.426339549
  605 water OW1     2417    0.016969553    5.744952556    7.829977796
  605 water HW2     2418    0.009364161    5.828564487    7.875950847
  605 water HW3     2419    0.095424424    5.704348965    7.866835630
  605 water MW4     2420    0.026504713    5.750740762    7.841125455
  606 water OW1     2421    0.006364797    6.001527616    7.467491370
  606 water HW2     2422    0.014115570    5.989373598    7.372863026
  606 water HW3     2423   -0.072590393    6.054511803    7.478494661
  606 water MW4     2424   -0.003218132    6.007022677    7.456236830
  607 water OW1     2425    0.461368992    5.768778472    7.840154282
  607 water HW2     2426    0.454051350    5.756321574    7.745530837
  607 water HW3     2427    0.540186020    5.720332296    7.864713648
  607 water MW4     2428    0.470991619    5.760581932    7.830724822
  608 water OW1     2429    0.485387484    6.023079889    7.454964573
  608 water HW2     2430    0.467024393    5.931040896    7.473777842
  608 water HW3     2431    0.403798149    6.068580715    7.475825390
  608 water MW4     2432    0.471935552    6.016816626    7.460304046
  609 water OW1     2433    7.244349073    6.001735567    7.916791952
  609 water HW2     2434    7.323096537    6.048669615    7.889253788
  609 water HW3     2435    7.246792719    6.004806854    8.012431454
  609 water MW4     2436    7.255276045    6.008465453    7.925957259
  610 water OW1     2437    0.019119673    5.744085215    8.343571690
  610 water HW2     2438    0.089797104    5.691968210    8.305481838
  610 water HW3     2439   -0.058878696    5.718287922    8.294448657
  610 water MW4     2440    0.018134397    5.733599248    8.331834288
  611 water OW1     2441    0.476192265    6.035479629    7.893198982
  611 water HW2     2442    0.393120042    6.071187043    7.861793494
  611 water HW3     2443    0.475596753    5.944258964    7.864203222
  611 water MW4     2444    0.464931981    6.028008469    7.885069979
  612 water OW1     2445    0.481718671    5.771624728    8.277433429
  612 water HW2     2446    0.482931909    5.791951192    8.370962469
  612 water HW3     2447    0.467941276    5.856151370    8.234681252
  612 water MW4     2448    0.480027745    5.785736211    8.284267148
  613 water OW1     2449    0.242282179    5.625589974    7.922084606
  613 water HW2     2450    0.266441550    5.547207005    7.872741384
  613 water HW3     2451    0.316230921    5.685188577    7.910172070
  613 water MW4     2452    0.255485898    5.623061911    7.913840601
  614 water OW1     2453    0.219220526    6.117974001    8.291321119
  614 water HW2     2454    0.146742874    6.060232641    8.267336881
  614 water HW3     2455    0.296401298    6.077191670    8.252049648
  614 water MW4     2456    0.219853488    6.104714352    8.282807954
  615 water OW1     2457    0.692261211    5.629648046    7.908291375
  615 water HW2     2458    0.712160942    5.540173058    7.880713387
  615 water HW3     2459    0.681368438    5.623646429    8.003199997
  615 water MW4     2460    0.693473398    5.616798485    7.917352958
  616 water OW1     2461    0.676496860    6.172002045    8.233938260
  616 water HW2     2462    0.678124853    6.166940504    8.329510477
  616 water HW3     2463    0.750780462    6.118588848    8.205808289
  616 water MW4     2464    0.686713297    6.164132319    8.243014864
  617 water OW1     2465    0.228996058    6.146639302    8.563255273
  617 water HW2     2466    0.232980633    6.141367242    8.467763667
  617 water HW3     2467    0.308922939    6.103204158    8.593044539
  617 water MW4     2468    0.240289143    6.140084123    8.554412832
  618 water OW1     2469    0.251935657    5.641216344    8.209912089
  618 water HW2     2470    0.331889646    5.691791495    8.224466542
  618 water HW3     2471    0.241944143    5.638979334    8.114741276
  618 water MW4     2472    0.261351441    5.647721853    8.199062469
  619 water OW1     2473    0.706079547    6.137925863    8.519466179
  619 water HW2     2474    0.705232425    6.226474158    8.555808994
  619 water HW3     2475    0.626458478    6.097211863    8.553600822
  619 water MW4     2476    0.695249868    6.144363563    8.528951272
  620 water OW1     2477    0.692572421    5.613033900    8.179962795
  620 water HW2     2478    0.618610116    5.657607437    8.221255600
  620 water HW3     2479    0.769365194    5.662627957    8.208346202
  620 water MW4     2480    0.692953355    5.625707290    8.189340054
  621 water OW1     2481    7.243241351    5.759878022    8.605130552
  621 water HW2     2482    7.251813771    5.748739833    8.510448068
  621 water HW3     2483    7.156470596    5.725052632    8.625632908
  621 water MW4     2484    7.232717157    5.753692089    8.595147140
  622 water OW1     2485    7.242876002    5.957996317    8.180926073
  622 water HW2     2486    7.254045848    5.876182455    8.229341412
  622 water HW3     2487    7.172137672    6.003472433    8.226646199
  622 water MW4     2488    7.234859076    5.953105861    8.193595139
  623 water OW1     2489    0.447731497    5.734988409    8.572941223
  623 water HW2     2490    0.369976369    5.689342193    8.605079695
  623 water HW3     2491    0.519953170    5.674686685    8.590549476
  623 water MW4     2492    0.446986786    5.720729580    8.579636304
  624 water OW1     2493    0.451190400    6.022816956    8.177627641
  624 water HW2     2494    0.455197481    6.029281806    8.082210308
  624 water HW3     2495    0.530188122    6.067497209    8.208047261
  624 water MW4     2496    0.462361464    6.029700236    8.168880031
  625 water OW1     2497    0.005501701    6.016991289    8.679739732
  625 water HW2     2498    0.069970785    6.072781798    8.636225657
  625 water HW3     2499    0.026528642    5.928426980    8.650133159
  625 water MW4     2500    0.017008043    6.012580481    8.669898910
  626 water OW1     2501   -0.002878690    5.743589269    9.013323070
  626 water HW2     2502    0.079953906    5.706753921    8.982594637
  626 water HW3     2503   -0.000115104    5.835199164    8.985713141
  626 water MW4     2504    0.008641131    5.750961011    9.005471697
  627 water OW1     2505    0.474036959    6.001914723    8.637078235
  627 water HW2     2506    0.473399976    5.907646047    8.620485183
  627 water HW3     2507    0.460160494    6.009763501    8.731461278
  627 water MW4     2508    0.472083691    5.990284043    8.647547473
  628 water OW1     2509    0.453434318    5.762032729    8.968584975
  628 water HW2     2510    0.373222933    5.714319991    8.947325934
  628 water HW3     2511    0.464430628    5.749683925    9.062865972
  628 water MW4     2512    0.444119121    5.753949446    8.978412515
  629 water OW1     2513    0.225230872    5.604458843    8.668537799
  629 water HW2     2514    0.217859188    5.511563046    8.646666639
  629 water HW3     2515    0.143595985    5.643122335    8.636864496
  629 water MW4     2516    0.213252069    5.597160078    8.661331605
  630 water OW1     2517    0.228349725    6.141199995    9.012517081
  630 water HW2     2518    0.229183592    6.235114551    8.994032513
  630 water HW3     2519    0.141075531    6.112274547    8.985892809
  630 water MW4     2520    0.216716296    6.149946447    9.006446181
  631 water OW1     2521    0.688712725    5.615155689    8.615645557
  631 water HW2     2522    0.683089630    5.520928351    8.599773952
  631 water HW3     2523    0.696383283    5.623060909    8.710729670
  631 water MW4     2524    0.688988279    5.603538169    8.626306243
  632 water OW1     2525    0.694756283    6.170173113    8.981807929
  632 water HW2     2526    0.609523889    6.129479435    8.966258588
  632 water HW3     2527    0.757265368    6.112459389    8.937943835
  632 water MW4     2528    0.691698104    6.156929115    8.973811870
  633 water OW1     2529    0.274607582    6.114422347    9.288152331
  633 water HW2     2530    0.264498750    6.206713067    9.311445099
  633 water HW3     2531    0.266483137    6.112709211    9.192793132
  633 water MW4     2532    0.272153687    6.126612582    9.278453389
  634 water OW1     2533    0.226324490    5.648094118    8.941261907
  634 water HW2     2534    0.234381378    5.566305104    8.990332899
  634 water HW3     2535    0.213930237    5.620477650    8.850454244
  634 water MW4     2536    0.225740753    5.633369961    8.935644847
  635 water OW1     2537    0.710834596    6.210955022    9.270529494
  635 water HW2     2538    0.647178209    6.147349780    9.303157026
  635 water HW3     2539    0.714689604    6.194851608    9.176252575
  635 water MW4     2540    0.702786326    6.200227564    9.262232513
  636 water OW1     2541    0.694620301    5.646498940    8.899774799
  636 water HW2     2542    0.687689590    5.560648462    8.941535775
  636 water HW3     2543    0.611155199    5.689288010    8.918879527
  636 water MW4     2544    0.682454530    5.640703591    8.907966310
  637 water OW1     2545    0.021590205    5.757758479    9.286284649
  637 water HW2     2546    0.013465018    5.749144925    9.191299880
  637 water HW3     2547   -0.066646908    5.741255115    9.319513693
  637 water MW4     2548    0.008621444    5.754378160    9.277973357
  638 water OW1     2549   -0.011550876    6.028721543    8.948359856
  638 water HW2     2550   -0.005633916    6.034068510    8.852972657
  638 water HW3     2551   -0.090977886    6.077451649    8.970246958
  638 water MW4     2552   -0.021444105    6.035999417    8.938467966
  639 water OW1     2553    0.479655027    5.753889658    9.254911417
  639 water HW2     2554    0.508093803    5.832949763    9.300770485
  639 water HW3     2555    0.405199365    5.722021656    9.305932031
  639 water MW4     2556    0.473461920    5.760240929    9.267949808
  640 water OW1     2557    0.454876946    6.035812502    8.918622551
  640 water HW2     2558    0.451671550    5.947834230    8.956197377
  640 water HW3     2559    0.371515919    6.075648808    8.943649060
  640 water MW4     2560    0.443226547    6.029333395    8.927047649
  641 water OW1     2561    0.914100892    0.569697393    5.688194583
  641 water HW2     2562    0.832945033    0.615379633    5.666077216
  641 water HW3     2563    0.899266313    0.479424018    5.660034836
  641 water MW4     2564    0.901182177    0.563696169    5.681428121
  642 water OW1     2565    0.905116525    0.273010613    6.081494731
  642 water HW2     2566    0.979301640    0.219357347    6.053562416
  642 water HW3     2567    0.911133632    0.352066158    6.027863271
  642 water MW4     2568    0.915910409    0.276429337    6.070517604
  643 water OW1     2569    1.341034113    0.522083948    5.700103817
  643 water HW2     2570    1.335423981    0.515385123    5.795424175
  643 water HW3     2571    1.255346990    0.555268878    5.673293453
  643 water MW4     2572    1.328747023    0.525648537    5.709324122
  644 water OW1     2573    1.392777108    0.266618243    6.065232425
  644 water HW2     2574    1.317719980    0.209935306    6.047461926
  644 water HW3     2575    1.393471896    0.276372804    6.160451563
  644 water MW4     2576    1.382769175    0.260302465    6.075655723
  645 water OW1     2577    1.131523551    0.157398845    5.712005215
  645 water HW2     2578    1.217340394    0.197665404    5.698723949
  645 water HW3     2579    1.135467137    0.075600302    5.662449540
  645 water MW4     2580    1.143603810    0.151809332    5.703548409
  646 water OW1     2581    1.133291699    0.652066890    6.053875893
  646 water HW2     2582    1.125693494    0.654640664    6.149259128
  646 water HW3     2583    1.216271458    0.607209378    6.037613001
  646 water MW4     2584    1.143436801    0.646376203    6.064524174
  647 water OW1     2585    1.598118379    0.148704058    5.737829340
  647 water HW2     2586    1.598065863    0.064964179    5.691461805
  647 water HW3     2587    1.674210390    0.195287717    5.703155328
  647 water MW4     2588    1.608352029    0.143703450    5.726922497
  648 water OW1     2589    1.607343554    0.645437510    6.040849033
  648 water HW2     2590    1.602976655    0.649501027    6.136382988
  648 water HW3     2591    1.688534351    0.598165716    6.022525541
  648 water MW4     2592    1.617682772    0.639622395    6.051240276
  649 water OW1     2593    1.139502602    0.655981712    6.327924043
  649 water HW2     2594    1.063299362    0.617885146    6.371559309
  649 water HW3     2595    1.214662628    0.615122826    6.370864006
  649 water MW4     2596    1.139362203    0.645355623    6.339575627
  650 water OW1     2597    1.163564769    0.135929766    5.981900763
  650 water HW2     2598    1.161505448    0.147994884    5.886966520
  650 water HW3     2599    1.155597275    0.041344733    5.994250212
  650 water MW4     2600    1.162215327    0.124823959    5.970786225
  651 water OW1     2601    1.602586290    0.667311530    6.309861853
  651 water HW2     2602    1.604058237    0.754694604    6.348904780
  651 water HW3     2603    1.682482458    0.625394476    6.341828732
  651 water MW4     2604    1.613537084    0.673430500    6.319418590
  652 water OW1     2605    1.636956205    0.141314901    6.004541494
  652 water HW2     2606    1.566019796    0.190854927    6.045482062
  652 water HW3     2607    1.612806870    0.136820989    5.912026994
  652 water MW4     2608    1.624159247    0.147377358    5.997600502
  653 water OW1     2609    0.909869848    0.279430427    6.361450208
  653 water HW2     2610    0.831619472    0.231961494    6.389484074
  653 water HW3     2611    0.911844138    0.268426043    6.266385367
  653 water MW4     2612    0.899604357    0.271560892    6.352428955
  654 water OW1     2613    0.909113985    0.520467920    5.957533406
  654 water HW2     2614    0.923109823    0.534234222    5.863848168
  654 water HW3     2615    0.993047386    0.542647913    5.997851522
  654 water MW4     2616    0.922293630    0.525305693    5.950351080
  655 water OW1     2617    1.363479285    0.288038722    6.350080774
  655 water HW2     2618    1.279989881    0.242656785    6.361583706
  655 water HW3     2619    1.426107682    0.236261745    6.400668785
  655 water MW4     2620    1.360671741    0.274962750    6.358437181
  656 water OW1     2621    1.358205945    0.510590263    5.977484317
  656 water HW2     2622    1.386383595    0.425371850    6.010743309
  656 water HW3     2623    1.423342230    0.572180983    6.011042715
  656 water MW4     2624    1.370764447    0.507410369    5.986476825
  657 water OW1     2625    0.919753616    0.538090506    6.455993992
  657 water HW2     2626    0.851518834    0.575680568    6.400376368
  657 water HW3     2627    0.913409388    0.443718495    6.441297299
  657 water MW4     2628    0.909716523    0.530448601    6.446530855
  658 water OW1     2629    0.891200969    0.269117625    6.804176163
  658 water HW2     2630    0.968415469    0.223046832    6.771347496
  658 water HW3     2631    0.905321121    0.360437917    6.779205301
  658 water MW4     2632    0.903493092    0.275207454    6.796397309
  659 water OW1     2633    1.380184499    0.542043103    6.414634787
  659 water HW2     2634    1.458353810    0.573927711    6.369521053
  659 water HW3     2635    1.375305261    0.449279656    6.391538157
  659 water MW4     2636    1.390048122    0.533849824    6.405454809
  660 water OW1     2637    1.343417766    0.278282433    6.812296485
  660 water HW2     2638    1.261981161    0.239847510    6.779844145
  660 water HW3     2639    1.354452288    0.358185163    6.760759009
  660 water MW4     2640    1.333942818    0.283863309    6.800992854
  661 water OW1     2641    1.143017075    0.148056369    6.400739847
  661 water HW2     2642    1.058625386    0.192763312    6.394286133
  661 water HW3     2643    1.125361870    0.058978364    6.370478963
  661 water MW4     2644    1.129283262    0.142084762    6.395798674
  662 water OW1     2645    1.130789931    0.644619822    6.837889714
  662 water HW2     2646    1.199095777    0.599482409    6.788298950
  662 water HW3     2647    1.135824551    0.735541419    6.808389981
  662 water MW4     2648    1.140660337    0.650781611    6.827245449
  663 water OW1     2649    1.594952302    0.158863432    6.455179269
  663 water HW2     2650    1.597214359    0.169616697    6.550266432
  663 water HW3     2651    1.670640988    0.208245084    6.423635749
  663 water MW4     2652    1.605443174    0.166956590    6.463731185
  664 water OW1     2653    1.552112213    0.674837380    6.831071744
  664 water HW2     2654    1.579987708    0.682856353    6.922291103
  664 water HW3     2655    1.553937014    0.764441286    6.797454361
  664 water MW4     2656    1.556109378    0.687975794    6.838824011
  665 water OW1     2657    1.131153021    0.687344038    7.116174260
  665 water HW2     2658    1.151632095    0.675526587    7.023420424
  665 water HW3     2659    1.047072337    0.643154023    7.128006400
  665 water MW4     2660    1.122593303    0.679806366    7.105283546
  666 water OW1     2661    1.102776785    0.144574704    6.677617589
  666 water HW2     2662    1.134350069    0.142313998    6.587283015
  666 water HW3     2663    1.114959115    0.055161595    6.709542582
  666 water MW4     2664    1.108665562    0.132236935    6.669756633
  667 water OW1     2665    1.585181685    0.675457733    7.100457765
  667 water HW2     2666    1.510517580    0.627875871    7.136838479
  667 water HW3     2667    1.661781615    0.633425668    7.139548361
  667 water MW4     2668    1.585442215    0.663397190    7.110614948
  668 water OW1     2669    1.595783633    0.165937001    6.734449278
  668 water HW2     2670    1.511980713    0.202375701    6.762938053
  668 water HW3     2671    1.661421846    0.225150593    6.771160230
  668 water MW4     2672    1.593338966    0.178810207    6.743224075
  669 water OW1     2673    0.912937243    0.299894572    7.087998079
  669 water HW2     2674    0.900631407    0.289934355    6.993596390
  669 water HW3     2675    0.902268098    0.393691993    7.103826266
  669 water MW4     2676    0.909845193    0.311177664    7.077423394
  670 water OW1     2677    0.914874673    0.528096810    6.723969753
  670 water HW2     2678    0.930621211    0.528865570    6.629556968
  670 water HW3     2679    0.993956985    0.566527604    6.761803340
  670 water MW4     2680    0.927637057    0.533372417    6.716355134
  671 water OW1     2681    1.365834652    0.272047966    7.086233422
  671 water HW2     2682    1.363275879    0.275928699    6.990626358
  671 water HW3     2683    1.366465054    0.363661464    7.113962253
  671 water MW4     2684    1.365575126    0.284899900    7.077098142
  672 water OW1     2685    1.353955578    0.536836432    6.698226263
  672 water HW2     2686    1.372707079    0.541786248    6.604491537
  672 water HW3     2687    1.425596425    0.584977223    6.739607076
  672 water MW4     2688    1.366120883    0.543981543    6.691180298
  673 water OW1     2689    0.884270205    0.565192048    7.185179950
  673 water HW2     2690    0.802953247    0.608015611    7.158421525
  673 water HW3     2691    0.871706090    0.545724057    7.278053297
  673 water MW4     2692    0.871635376    0.568335319    7.194077917
  674 water OW1     2693    0.854777560    0.261916212    7.548611858
  674 water HW2     2694    0.940174723    0.232842043    7.516606612
  674 water HW3     2695    0.848586100    0.353310031    7.520842196
  674 water MW4     2696    0.865437329    0.270303400    7.540567150
  675 water OW1     2697    1.359411705    0.522724964    7.187263685
  675 water HW2     2698    1.277602447    0.572356333    7.184755520
  675 water HW3     2699    1.375983369    0.508465712    7.280453663
  675 water MW4     2700    1.350631811    0.527485462    7.199467947
  676 water OW1     2701    1.371678257    0.223817209    7.535258639
  676 water HW2     2702    1.283857986    0.198596832    7.506730564
  676 water HW3     2703    1.363429909    0.236747348    7.629741942
  676 water MW4     2704    1.358749020    0.222163147    7.544135114
  677 water OW1     2705    1.123132083    0.151759929    7.195227817
  677 water HW2     2706    1.043124687    0.196954222    7.168420898
  677 water HW3     2707    1.193951833    0.209977650    7.167703671
  677 water MW4     2708    1.121895579    0.165677464    7.187915760
  678 water OW1     2709    1.133672271    0.647233724    7.537376094
  678 water HW2     2710    1.125959268    0.661956020    7.631642111
  678 water HW3     2711    1.133268271    0.735036971    7.499261202
  678 water MW4     2712    1.132579858    0.661031955    7.544933100
  679 water OW1     2713    1.589580395    0.140585407    7.163205001
  679 water HW2     2714    1.503386174    0.175242817    7.140145544
  679 water HW3     2715    1.599659835    0.062834436    7.108291344
  679 water MW4     2716    1.579336613    0.134785731    7.152711119
  680 water OW1     2717    1.578221287    0.635111550    7.580521319
  680 water HW2     2718    1.498890253    0.598914027    7.541041644
  680 water HW3     2719    1.580051757    0.726286572    7.551433811
  680 water MW4     2720    1.567791002    0.642510606    7.571293318
  681 water OW1     2721    1.129139579    0.682981286    7.818101458
  681 water HW2     2722    1.053773427    0.632373427    7.848451189
  681 water HW3     2723    1.204849682    0.638410363    7.856097927
  681 water MW4     2724    1.129185869    0.670171806    7.827299718
  682 water OW1     2725    1.099754195    0.138065325    7.482739187
  682 water HW2     2726    1.110367261    0.132045834    7.387800012
  682 water HW3     2727    1.093815589    0.047132947    7.512036866
  682 water MW4     2728    1.100383300    0.125017218    7.473904935
  683 water OW1     2729    1.585393620    0.617040799    7.856087374
  683 water HW2     2730    1.595988994    0.609515573    7.761253692
  683 water HW3     2731    1.663691415    0.575603421    7.892346406
  683 water MW4     2732    1.597357161    0.610451248    7.848204201
  684 water OW1     2733    1.627244211    0.138570422    7.435948440
  684 water HW2     2734    1.538499202    0.171938666    7.449109068
  684 water HW3     2735    1.635858896    0.130089333    7.340994890
  684 water MW4     2736    1.616460003    0.141919818    7.424940474
  685 water OW1     2737    0.888729915    0.287618189    7.811124333
  685 water HW2     2738    0.869587470    0.283918147    7.717410966
  685 water HW3     2739    0.948016449    0.214044328    7.826431591
  685 water MW4     2740    0.894132641    0.277218408    7.800572175
  686 water OW1     2741    0.900849798    0.521526759    7.455032454
  686 water HW2     2742    0.832167188    0.580782992    7.485589228
  686 water HW3     2743    0.982395919    0.569033799    7.471020876
  686 water MW4     2744    0.902581012    0.535895318    7.461296662
  687 water OW1     2745    1.332406083    0.272949251    7.828849980
  687 water HW2     2746    1.251453401    0.223581175    7.841956268
  687 water HW3     2747    1.401410919    0.214807393    7.860790167
  687 water MW4     2748    1.330798102    0.258480203    7.834912487
  688 water OW1     2749    1.351416351    0.490698711    7.463804003
  688 water HW2     2750    1.366559592    0.405257247    7.504211391
  688 water HW3     2751    1.266669611    0.518859768    7.498260690
  688 water MW4     2752    1.342048879    0.482989722    7.473879462
  689 water OW1     2753    0.912912623    0.533257196    7.917452517
  689 water HW2     2754    0.831731997    0.567525204    7.880066317
  689 water HW3     2755    0.914703223    0.441349797    7.890766525
  689 water MW4     2756    0.902228047    0.525499893    7.908829468
  690 water OW1     2757    0.925231001    0.277066788    8.256377713
  690 water HW2     2758    0.846941951    0.238734100    8.216833459
  690 water HW3     2759    0.925869283    0.367636673    8.225409874
  690 water MW4     2760    0.914780501    0.284097045    8.246887959
  691 water OW1     2761    1.334703364    0.543372073    7.914631877
  691 water HW2     2762    1.420495148    0.572206763    7.883476639
  691 water HW3     2763    1.334130800    0.448883638    7.899337231
  691 water MW4     2764    1.346172452    0.534536172    7.908380496
  692 water OW1     2765    1.368056566    0.260556549    8.254602294
  692 water HW2     2766    1.452020027    0.215335748    8.246384342
  692 water HW3     2767    1.348196138    0.257472142    8.348188449
  692 water MW4     2768    1.376683767    0.254055472    8.266091432
  693 water OW1     2769    1.111179272    0.105478306    7.872582616
  693 water HW2     2770    1.122439280    0.106060157    7.967636244
  693 water HW3     2771    1.133036682    0.016048596    7.846373859
  693 water MW4     2772    1.115636325    0.093520864    7.881847990
  694 water OW1     2773    1.158965027    0.656011725    8.282910166
  694 water HW2     2774    1.166107005    0.646020292    8.377838991
  694 water HW3     2775    1.237787926    0.614103884    8.248370307
  694 water MW4     2776    1.170534469    0.649026947    8.291037516
  695 water OW1     2777    1.573280483    0.151756352    7.922293735
  695 water HW2     2778    1.592644664    0.136090905    8.014716354
  695 water HW3     2779    1.657564534    0.175882388    7.883869113
  695 water MW4     2780    1.587229809    0.152895007    7.929560967
  696 water OW1     2781    1.599214219    0.657642576    8.291726640
  696 water HW2     2782    1.531953468    0.599144140    8.256851967
  696 water HW3     2783    1.578467774    0.743185465    8.254119227
  696 water MW4     2784    1.587369915    0.661282309    8.281971757
  697 water OW1     2785    1.145749566    0.649173270    8.545892530
  697 water HW2     2786    1.059927972    0.608288701    8.557091833
  697 water HW3     2787    1.129240359    0.742877657    8.556344917
  697 water MW4     2788    1.131977544    0.656281938    8.548806488
  698 water OW1     2789    1.144004741    0.137264686    8.138366506
  698 water HW2     2790    1.066529427    0.177547057    8.177573965
  698 water HW3     2791    1.217846011    0.181234710    8.180514132
  698 water MW4     2792    1.143515659    0.148603656    8.149315547
  699 water OW1     2793    1.590308508    0.643190799    8.567703711
  699 water HW2     2794    1.599788101    0.650257950    8.472716810
  699 water HW3     2795    1.676007228    0.613416737    8.598225063
  699 water MW4     2796    1.603117924    0.640134827    8.559027721
  700 water OW1     2797    1.612155992    0.118304703    8.201410631
  700 water HW2     2798    1.617466197    0.028952741    8.235327397
  700 water HW3     2799    1.692515767    0.160387950    8.231965913
  700 water MW4     2800    1.623685745    0.111943121    8.210087495
  701 water OW1     2801    0.880192423    0.294040176    8.535734716
  701 water HW2     2802    0.880243745    0.273172338    8.442317110
  701 water HW3     2803    0.960979491    0.255010266    8.569087890
  701 water MW4     2804    0.891071925    0.285978937    8.527651044
  702 water OW1     2805    0.916396658    0.532577703    8.193323482
  702 water HW2     2806    0.907636733    0.527417844    8.098144922
  702 water HW3     2807    1.005268198    0.565179198    8.207511870
  702 water MW4     2808    0.927178348    0.536270890    8.182423552
  703 water OW1     2809    1.337357039    0.252747548    8.526091166
  703 water HW2     2810    1.354532897    0.344418022    8.547627932
  703 water HW3     2811    1.417899820    0.206950459    8.550128750
  703 water MW4     2812    1.350508341    0.258921342    8.532224714
  704 water OW1     2813    1.380914771    0.520180443    8.191168024
  704 water HW2     2814    1.377222357    0.529789634    8.096003179
  704 water HW3     2815    1.382985333    0.425588815    8.205675096
  704 water MW4     2816    1.380696497    0.508743222    8.180312831
  705 water OW1     2817    0.910737348    0.540977719    8.645084761
  705 water HW2     2818    0.894542279    0.453991520    8.608568471
  705 water HW3     2819    0.909595514    0.527801336    8.739886647
  705 water MW4     2820    0.908404089    0.527497503    8.652929032
  706 water OW1     2821    0.885564380    0.267588205    9.038771644
  706 water HW2     2822    0.973300640    0.232884902    9.022636347
  706 water HW3     2823    0.881639859    0.279754167    9.133634208
  706 water MW4     2824    0.896844045    0.264555054    9.049367024
  707 water OW1     2825    1.371250067    0.491140798    8.628648175
  707 water HW2     2826    1.295881141    0.549856524    8.622790968
  707 water HW3     2827    1.446934074    0.547601104    8.612948387
  707 water MW4     2828    1.371292472    0.506641574    8.625746961
  708 water OW1     2829    1.378097422    0.257619662    9.060101297
  708 water HW2     2830    1.367043331    0.263714496    9.154985322
  708 water HW3     2831    1.372315467    0.348099826    9.029405577
  708 water MW4     2832    1.375831571    0.270617049    9.068739973
  709 water OW1     2833    1.107650649    0.167360294    8.649333515
  709 water HW2     2834    1.190218069    0.206654699    8.621033528
  709 water HW3     2835    1.110567519    0.171608982    8.744914678
  709 water MW4     2836    1.119155411    0.173220470    8.658388441
  710 water OW1     2837    1.148245718    0.669293533    8.988012674
  710 water HW2     2838    1.089574638    0.608127972    8.943529003
  710 water HW3     2839    1.126741496    0.754716389    8.950558402
  710 water MW4     2840    1.137455458    0.672558161    8.976985190
  711 water OW1     2841    1.575372414    0.119639296    8.600613357
  711 water HW2     2842    1.589735983    0.120890525    8.695241263
  711 water HW3     2843    1.575447878    0.026738236    8.577554611
  711 water MW4     2844    1.577315667    0.107304754    8.610245374
  712 water OW1     2845    1.600846979    0.653075191    9.040495222
  712 water HW2     2846    1.585271087    0.649603392    9.134875603
  712 water HW3     2847    1.531635026    0.598795058    9.002736897
  712 water MW4     2848    1.589435947    0.645302743    9.048115607
  713 water OW1     2849    1.138319086    0.690741410    9.269019660
  713 water HW2     2850    1.061271279    0.646928217    9.305163234
  713 water HW3     2851    1.128898685    0.681526372    9.174211129
  713 water MW4     2852    1.126681905    0.683604693    9.261124334
  714 water OW1     2853    1.133838213    0.159358173    8.941531671
  714 water HW2     2854    1.220874641    0.175061306    8.978143011
  714 water HW3     2855    1.119092608    0.065612996    8.954050750
  714 water MW4     2856    1.143567354    0.148855013    8.948143807
  715 water OW1     2857    1.582110080    0.669647164    9.317697862
  715 water HW2     2858    1.506093530    0.614521038    9.336269688
  715 water HW3     2859    1.656741893    0.619424977    9.350410901
  715 water MW4     2860    1.581923718    0.655469035    9.324599951
  716 water OW1     2861    1.592458417    0.146564795    8.898132500
  716 water HW2     2862    1.519663492    0.179863792    8.950614822
  716 water HW3     2863    1.670626086    0.182977332    8.939680797
  716 water MW4     2864    1.593181499    0.155946806    8.910787455
  717 water OW1     2865    0.911748329    0.306977468    9.303894088
  717 water HW2     2866    0.838927961    0.254058309    9.336437521
  717 water HW3     2867    0.990143145    0.259693864    9.331837459
  717 water MW4     2868    0.912498557    0.293491845    9.312034605
  718 water OW1     2869    0.937821343    0.494586603    8.918906593
  718 water HW2     2870    0.879192235    0.549321922    8.971146338
  718 water HW3     2871    0.923959531    0.405941323    8.952255998
  718 water MW4     2872    0.928065272    0.490022887    8.930425467
  719 water OW1     2873    1.360882074    0.273436640    9.327438292
  719 water HW2     2874    1.348548028    0.368225289    9.332468372
  719 water HW3     2875    1.447980087    0.258581639    9.364256539
  719 water MW4     2876    1.370944059    0.284194378    9.333070381
  720 water OW1     2877    1.385475104    0.509595614    8.934654276
  720 water HW2     2878    1.396240947    0.484491078    8.842914550
  720 water HW3     2879    1.318615252    0.578076912    8.933108203
  720 water MW4     2880    1.377925785    0.515433404    8.922099561
  721 water OW1     2881    0.912580204    1.356852865    5.678595526
  721 water HW2     2882    0.906371087    1.332175957    5.770871285
  721 water HW3     2883    1.000303046    1.394072933    5.669557399
  721 water MW4     2884    0.923550594    1.358540965    5.689797925
  722 water OW1     2885    0.901399558    1.065556352    6.085684608
  722 water HW2     2886    0.824837385    1.019981847    6.050705805
  722 water HW3     2887    0.976166592    1.015991007    6.052285722
  722 water MW4     2888    0.901157962    1.052752112    6.076482109
  723 water OW1     2889    1.354629604    1.304918837    5.746393631
  723 water HW2     2890    1.445318806    1.330348311    5.729331130
  723 water HW3     2891    1.350458529    1.212635559    5.721319399
  723 water MW4     2892    1.366273503    1.295921428    5.740722728
  724 water OW1     2893    1.336387943    1.064929034    6.096240144
  724 water HW2     2894    1.267973644    1.017060804    6.049438065
  724 water HW3     2895    1.417570588    1.020135598    6.072465267
  724 water MW4     2896    1.338106350    1.052458316    6.086741660
  725 water OW1     2897    1.123926811    0.918143069    5.705802342
  725 water HW2     2898    1.126714022    0.827066514    5.676483216
  725 water HW3     2899    1.045822300    0.954425030    5.664021688
  725 water MW4     2900    1.113790356    0.910768629    5.696233494
  726 water OW1     2901    1.108554318    1.451679188    6.063005214
  726 water HW2     2902    1.044065395    1.399799935    6.014921534
  726 water HW3     2903    1.192524441    1.410530613    6.042556948
  726 water MW4     2904    1.111176163    1.439159192    6.053781955
  727 water OW1     2905    1.582419829    0.919525614    5.736023824
  727 water HW2     2906    1.571547749    0.829520001    5.705313794
  727 water HW3     2907    1.566410241    0.914822131    5.830278207
  727 water MW4     2908    1.578802004    0.906779346    5.744575836
  728 water OW1     2909    1.589170993    1.458129268    6.103694736
  728 water HW2     2910    1.575667638    1.460856538    6.198418227
  728 water HW3     2911    1.516814892    1.404877493    6.070662004
  728 water MW4     2912    1.577615740    1.451329511    6.111997286
  729 water OW1     2913    1.090811026    1.460295572    6.331334953
  729 water HW2     2914    1.091828324    1.451150267    6.236058267
  729 water HW3     2915    1.169777961    1.414831039    6.360652487
  729 water MW4     2916    1.101575572    1.452945997    6.322457950
  730 water OW1     2917    1.132316344    0.922426016    5.978760606
  730 water HW2     2918    1.134491302    0.827880115    5.993547777
  730 water HW3     2919    1.121035294    0.931667205    5.884157980
  730 water MW4     2920    1.131090815    0.910945422    5.968018774
  731 water OW1     2921    1.555568389    1.444743441    6.396861304
  731 water HW2     2922    1.565668156    1.534239652    6.429276444
  731 water HW3     2923    1.641423147    1.404566743    6.410169643
  731 water MW4     2924    1.568482271    1.451381026    6.403014923
  732 water OW1     2925    1.558946504    0.916821296    6.018396947
  732 water HW2     2926    1.575184159    0.822791934    6.025955784
  732 water HW3     2927    1.641897540    0.957578239    6.043303082
  732 water MW4     2928    1.572295651    0.909651716    6.022766192
  733 water OW1     2929    0.927409087    1.074816507    6.358739027
  733 water HW2     2930    0.910669687    1.083769501    6.264920292
  733 water HW3     2931    0.904538929    1.160205857    6.395453235
  733 water MW4     2932    0.922078300    1.087513416    6.351053708
  734 water OW1     2933    0.895753746    1.310105690    5.944298457
  734 water HW2     2934    0.817109662    1.357222013    5.971820786
  734 water HW3     2935    0.886471932    1.223138105    5.983193255
  734 water MW4     2936    0.883920384    1.304742374    5.953237096
  735 water OW1     2937    1.349325174    1.063604269    6.382249838
  735 water HW2     2938    1.344547856    1.065858384    6.286675706
  735 water HW3     2939    1.272465793    1.013178988    6.408937758
  735 water MW4     2940    1.338338233    1.057121232    6.372978901
  736 water OW1     2941    1.333595106    1.321119509    6.020681028
  736 water HW2     2942    1.343289068    1.305919526    5.926674081
  736 water HW3     2943    1.335484927    1.233626429    6.059458701
  736 water MW4     2944    1.335154090    1.307298733    6.013248088
  737 water OW1     2945    0.866489447    1.330198739    6.428682788
  737 water HW2     2946    0.790730839    1.373567103    6.389412741
  737 water HW3     2947    0.942051008    1.376709019    6.392772305
  737 water MW4     2948    0.866462928    1.342294908    6.418564740
  738 water OW1     2949    0.885407133    1.062982843    6.798231299
  738 water HW2     2950    0.815278841    1.004981310    6.768563752
  738 water HW3     2951    0.965059784    1.010564695    6.789858041
  738 water MW4     2952    0.886688953    1.048122192    6.793111640
  739 water OW1     2953    1.312814538    1.333788168    6.451655119
  739 water HW2     2954    1.398390582    1.372120465    6.432427690
  739 water HW3     2955    1.322987770    1.240851011    6.431124442
  739 water MW4     2956    1.325700796    1.326439263    6.446304341
  740 water OW1     2957    1.326143252    1.041456378    6.795247658
  740 water HW2     2958    1.319281331    1.035842212    6.890556175
  740 water HW3     2959    1.313794431    1.134347762    6.775728032
  740 water MW4     2960    1.323557806    1.053202439    6.805447581
  741 water OW1     2961    1.136661503    0.909344442    6.461030008
  741 water HW2     2962    1.139840678    0.833170162    6.403153499
  741 water HW3     2963    1.061795369    0.960134438    6.429760908
  741 water MW4     2964    1.127013632    0.905928140    6.449032493
  742 water OW1     2965    1.094100826    1.421075358    6.822517236
  742 water HW2     2966    1.013919056    1.389995784    6.780478419
  742 water HW3     2967    1.100623820    1.513027668    6.796738531
  742 water MW4     2968    1.084187581    1.429267815    6.813390127
  743 water OW1     2969    1.582034069    0.923024815    6.441824128
  743 water HW2     2970    1.507169842    0.978512481    6.419942974
  743 water HW3     2971    1.658313549    0.973222821    6.413120131
  743 water MW4     2972    1.582224538    0.937248347    6.435016209
  744 water OW1     2973    1.547124118    1.439698627    6.827191170
  744 water HW2     2974    1.550018615    1.424233891    6.921609294
  744 water HW3     2975    1.470029032    1.391463273    6.797324521
  744 water MW4     2976    1.537137954    1.431125656    6.835878724
  745 water OW1     2977    1.108269182    1.404563418    7.102306669
  745 water HW2     2978    1.106831749    1.410496151    7.006781517
  745 water HW3     2979    1.020363965    1.374873440    7.125833173
  745 water MW4     2980    1.096245149    1.401366088    7.092616850
  746 water OW1     2981    1.102850956    0.897816442    6.745980177
  746 water HW2     2982    1.175517181    0.954925096    6.770890812
  746 water HW3     2983    1.104947503    0.896664173    6.650290078
  746 water MW4     2984    1.112912780    0.905347240    6.736454440
  747 water OW1     2985    1.577784353    1.398359711    7.109570694
  747 water HW2     2986    1.497548207    1.355621749    7.139536438
  747 water HW3     2987    1.575971555    1.484602240    7.151058745
  747 water MW4     2988    1.566741931    1.404214701    7.119187184
  748 water OW1     2989    1.576071915    0.945744202    6.731319007
  748 water HW2     2990    1.493730502    0.987236129    6.757021736
  748 water HW3     2991    1.569674306    0.936573120    6.636254397
  748 water MW4     2992    1.564129120    0.950094050    6.721984053
  749 water OW1     2993    0.886414390    1.037324066    7.068847065
  749 water HW2     2994    0.797997083    1.011323360    7.094705556
  749 water HW3     2995    0.883843219    1.039275032    6.973181496
  749 water MW4     2996    0.874168856    1.034087372    7.059452195
  750 water OW1     2997    0.869462101    1.317536907    6.712178318
  750 water HW2     2998    0.874079289    1.328397661    6.617188613
  750 water HW3     2999    0.880722085    1.223515220    6.726158787
  750 water MW4     3000    0.871598904    1.306344830    6.701275823
  751 water OW1     3001    1.322197670    1.037702288    7.060058160
  751 water HW2     3002    1.248983413    1.012199233    7.116197141
  751 water HW3     3003    1.400162807    1.010405083    7.108417424
  751 water MW4     3004    1.322837059    1.030596252    7.074121885
  752 water OW1     3005    1.326298507    1.318018176    6.717218672
  752 water HW2     3006    1.324082335    1.325308050    6.621802402
  752 water HW3     3007    1.242014074    1.353143991    6.745935043
  752 water MW4     3008    1.314656966    1.323726622    6.708241977
  753 water OW1     3009    0.868632661    1.295520483    7.187063998
  753 water HW2     3010    0.781614445    1.327933292    7.163835603
  753 water HW3     3011    0.875727530    1.211383682    7.141975419
  753 water MW4     3012    0.857876309    1.288559295    7.177869671
  754 water OW1     3013    0.894865081    1.037234580    7.542937850
  754 water HW2     3014    0.892942433    1.036354401    7.638634491
  754 water HW3     3015    0.889367665    1.129921966    7.519675323
  754 water MW4     3016    0.893866464    1.049590301    7.552686276
  755 water OW1     3017    1.359290779    1.265985877    7.220151255
  755 water HW2     3018    1.276737008    1.307911214    7.195872469
  755 water HW3     3019    1.361013514    1.185028449    7.169109650
  755 water MW4     3020    1.348412267    1.260732808    7.210014384
  756 water OW1     3021    1.357304225    1.038423392    7.592500904
  756 water HW2     3022    1.276108963    0.988669448    7.582795601
  756 water HW3     3023    1.378752254    1.031445959    7.685525718
  756 water MW4     3024    1.349263242    1.030788293    7.603714324
  757 water OW1     3025    1.118427610    0.946119902    7.199141232
  757 water HW2     3026    1.127199777    0.854911602    7.171457057
  757 water HW3     3027    1.030190966    0.971136221    7.171740558
  757 water MW4     3028    1.107733014    0.937211563    7.191727730
  758 water OW1     3029    1.152271623    1.438379848    7.570321111
  758 water HW2     3030    1.236279969    1.404181114    7.539737408
  758 water HW3     3031    1.152336786    1.530124383    7.543021762
  758 water MW4     3032    1.163586518    1.446124555    7.562531015
  759 water OW1     3033    1.565335340    0.961298950    7.186363563
  759 water HW2     3034    1.569288481    0.869467086    7.159650274
  759 water HW3     3035    1.562626926    0.958376988    7.282000611
  759 water MW4     3036    1.565502860    0.948546663    7.195639554
  760 water OW1     3037    1.592131714    1.449176836    7.604719059
  760 water HW2     3038    1.517237001    1.406253813    7.563358276
  760 water HW3     3039    1.668220073    1.400593344    7.572898872
  760 water MW4     3040    1.592292359    1.436861583    7.594870119
  761 water OW1     3041    1.151748316    1.400611285    7.847109002
  761 water HW2     3042    1.146749951    1.419900295    7.753485988
  761 water HW3     3043    1.064209340    1.369283341    7.869864352
  761 water MW4     3044    1.139294331    1.398991045    7.837571394
  762 water OW1     3045    1.144482923    0.932948846    7.487350072
  762 water HW2     3046    1.059966258    0.965905598    7.517896827
  762 water HW3     3047    1.148529708    0.958931420    7.395312864
  762 water MW4     3048    1.133653017    0.940881098    7.479074480
  763 water OW1     3049    1.598068067    1.446720298    7.892311711
  763 water HW2     3050    1.581882592    1.439508996    7.798246065
  763 water HW3     3051    1.523979041    1.401738497    7.932929100
  763 water MW4     3052    1.585918622    1.439695975    7.885118466
  764 water OW1     3053    1.552000467    0.899449394    7.477193249
  764 water HW2     3054    1.482047746    0.953243027    7.514276673
  764 water HW3     3055    1.632785667    0.942261835    7.505533414
  764 water MW4     3056    1.553458338    0.912450963    7.485998175
  765 water OW1     3057    0.892362618    1.063819706    7.820847848
  765 water HW2     3058    0.826713258    1.000368430    7.849595292
  765 water HW3     3059    0.976256524    1.021970166    7.840154502
  765 water MW4     3060    0.894818030    1.049647969    7.827315130
  766 water OW1     3061    0.919255675    1.310543192    7.464060805
  766 water HW2     3062    0.930030015    1.302481251    7.369291416
  766 water HW3     3063    0.996541118    1.359062820    7.492959322
  766 water MW4     3064    0.931107056    1.315988123    7.455195683
  767 water OW1     3065    1.403455495    1.040589690    7.860785363
  767 water HW2     3066    1.318741392    1.006253580    7.889190833
  767 water HW3     3067    1.467701378    0.981572044    7.900177017
  767 water MW4     3068    1.400700814    1.028025828    7.869909727
  768 water OW1     3069    1.367512320    1.304397183    7.493967920
  768 water HW2     3070    1.358103936    1.291984157    7.399523664
  768 water HW3     3071    1.357904316    1.216567674    7.530791580
  768 water MW4     3072    1.364953031    1.290906206    7.486213146
  769 water OW1     3073    0.908636780    1.314189001    7.938339962
  769 water HW2     3074    0.836439299    1.361422299    7.896880854
  769 water HW3     3075    0.905323879    1.226642947    7.899777914
  769 water MW4     3076    0.898474340    1.308763575    7.927570447
  770 water OW1     3077    0.895060012    1.067913960    8.269822098
  770 water HW2     3078    0.839772088    0.995819782    8.239689171
  770 water HW3     3079    0.984561530    1.036315524    8.257439223
  770 water MW4     3080    0.899664592    1.053958661    8.264100178
  771 water OW1     3081    1.367418926    1.300932769    7.964464696
  771 water HW2     3082    1.294186589    1.323806268    7.907227066
  771 water HW3     3083    1.389441432    1.210928268    7.940453920
  771 water MW4     3084    1.360526936    1.291898054    7.953530013
  772 water OW1     3085    1.361795032    1.031141493    8.300169885
  772 water HW2     3086    1.362342195    1.028234316    8.395844161
  772 water HW3     3087    1.370687463    1.124051104    8.278932008
  772 water MW4     3088    1.363065444    1.043254323    8.310187785
  773 water OW1     3089    1.140809515    0.958493268    7.915180631
  773 water HW2     3090    1.144968233    0.865989571    7.890930072
  773 water HW3     3091    1.129518336    0.957900734    8.010230495
  773 water MW4     3092    1.139849604    0.945964065    7.924709038
  774 water OW1     3093    1.141588592    1.463656098    8.330885847
  774 water HW2     3094    1.054408746    1.426713079    8.316842834
  774 water HW3     3095    1.139350361    1.548176552    8.286012676
  774 water MW4     3096    1.129554408    1.470059228    8.322956709
  775 water OW1     3097    1.602369827    0.872261359    7.947984829
  775 water HW2     3098    1.601465178    0.783039894    7.913328949
  775 water HW3     3099    1.675058051    0.914902584    7.902592468
  775 water MW4     3100    1.612030701    0.865992434    7.937211668
  776 water OW1     3101    1.591345080    1.449726822    8.295556030
  776 water HW2     3102    1.511424871    1.406788596    8.265037389
  776 water HW3     3103    1.662378501    1.397201622    8.258709389
  776 water MW4     3104    1.590149066    1.436879035    8.286489785
  777 water OW1     3105    1.165792624    1.447506385    8.601023709
  777 water HW2     3106    1.170814791    1.453776133    8.505641392
  777 water HW3     3107    1.231479733    1.381871136    8.624251628
  777 water MW4     3108    1.175308915    1.439516777    8.591312928
  778 water OW1     3109    1.121560866    0.919643620    8.199667724
  778 water HW2     3110    1.122358161    0.826662334    8.222386949
  778 water HW3     3111    1.199108308    0.955550414    8.242788656
  778 water MW4     3112    1.132104763    0.911962344    8.208528713
  779 water OW1     3113    1.558601666    1.439040731    8.567989507
  779 water HW2     3114    1.575586485    1.444828101    8.473966421
  779 water HW3     3115    1.636831349    1.397242498    8.603980377
  779 water MW4     3116    1.571415953    1.434194268    8.560179336
  780 water OW1     3117    1.605845544    0.927471482    8.219014138
  780 water HW2     3118    1.523534046    0.971547269    8.240096373
  780 water HW3     3119    1.603701081    0.916837974    8.123910782
  780 water MW4     3120    1.594479178    0.931972256    8.209052127
  781 water OW1     3121    0.908223922    1.037986167    8.535728564
  781 water HW2     3122    0.898522185    1.062165747    8.443622417
  781 water HW3     3123    0.926700950    1.120596881    8.580409519
  781 water MW4     3124    0.909404930    1.052358362    8.529345923
  782 water OW1     3125    0.901860895    1.322125520    8.219682394
  782 water HW2     3126    0.891107530    1.326934058    8.124689965
  782 water HW3     3127    0.902600189    1.228385421    8.239036092
  782 water MW4     3128    0.900513167    1.310156812    8.209502680
  783 water OW1     3129    1.362361739    1.000447718    8.583472044
  783 water HW2     3130    1.366598062    1.091151089    8.613758517
  783 water HW3     3131    1.271801709    0.973967334    8.599596210
  783 water MW4     3132    1.350744005    1.009091063    8.589718144
  784 water OW1     3133    1.356884781    1.307197437    8.233593590
  784 water HW2     3134    1.356383930    1.301584509    8.138039614
  784 water HW3     3135    1.280159088    1.360308888    8.254916356
  784 water MW4     3136    1.346491374    1.313589948    8.223603305
  785 water OW1     3137    0.925641164    1.321494650    8.636388235
  785 water HW2     3138    0.858354833    1.369123694    8.587743170
  785 water HW3     3139    1.005005523    1.373789433    8.625036033
  785 water MW4     3140    0.927266665    1.334942733    8.628313602
  786 water OW1     3141    0.866099745    1.071121703    8.999860673
  786 water HW2     3142    0.882744826    1.061425671    9.093622321
  786 water HW3     3143    0.863420532    1.165738650    8.985620812
  786 water MW4     3144    0.867979319    1.082550645    9.010562981
  787 water OW1     3145    1.353829153    1.258469660    8.652146462
  787 water HW2     3146    1.425057708    1.312695700    8.618259180
  787 water HW3     3147    1.365319458    1.260387268    8.747154957
  787 water MW4     3148    1.364961734    1.266025660    8.660372361
  788 water OW1     3149    1.342174657    1.039476151    9.015559373
  788 water HW2     3150    1.416471388    0.990244606    8.980651364
  788 water HW3     3151    1.346647095    1.025787416    9.110189886
  788 water MW4     3152    1.352775676    1.031008129    9.023597027
  789 water OW1     3153    1.110574991    0.899732338    8.606518683
  789 water HW2     3154    1.037369929    0.950132744    8.570978054
  789 water HW3     3155    1.095600129    0.899069331    8.701057736
  789 water MW4     3156    1.098707441    0.906426164    8.614458889
  790 water OW1     3157    1.119998936    1.432929598    9.025867005
  790 water HW2     3158    1.125827958    1.436094667    9.121356916
  790 water HW3     3159    1.133155648    1.523554349    8.998003517
  790 water MW4     3160    1.122554100    1.445552147    9.034968395
  791 water OW1     3161    1.610647396    0.902746060    8.653058120
  791 water HW2     3162    1.607372027    0.810445829    8.627913385
  791 water HW3     3163    1.525647794    0.937875059    8.626537573
  791 water MW4     3164    1.598767055    0.895051764    8.646104834
  792 water OW1     3165    1.559340792    1.434414814    9.056934226
  792 water HW2     3166    1.472903183    1.409463687    9.024249376
  792 water HW3     3167    1.565283758    1.528393373    9.039757791
  792 water MW4     3168    1.548507553    1.443704757    9.050223728
  793 water OW1     3169    1.163270888    1.444638994    9.303135547
  793 water HW2     3170    1.238429286    1.398986277    9.340942464
  793 water HW3     3171    1.175308922    1.536056034    9.328832413
  793 water MW4     3172    1.175006076    1.450798110    9.311682100
  794 water OW1     3173    1.110707248    0.939760325    8.878882301
  794 water HW2     3174    1.035983854    0.981897741    8.921346061
  794 water HW3     3175    1.187217177    0.975516861    8.923938037
  794 water MW4     3176    1.110947686    0.950243554    8.890660969
  795 water OW1     3177    1.575327826    1.463231403    9.346621498
  795 water HW2     3178    1.559877596    1.455232194    9.252495936
  795 water HW3     3179    1.655353355    1.413062123    9.362154571
  795 water MW4     3180    1.584018586    1.455402893    9.336044257
  796 water OW1     3181    1.559334423    0.899812751    8.940807618
  796 water HW2     3182    1.579767190    0.812732567    8.974893716
  796 water HW3     3183    1.584773098    0.896070653    8.848605727
  796 water MW4     3184    1.565507956    0.887589584    8.932986201
  797 water OW1     3185    0.916540248    1.078032013    9.275944725
  797 water HW2     3186    0.831342792    1.056135702    9.313684139
  797 water HW3     3187    0.933367173    1.167650687    9.305059432
  797 water MW4     3188    0.907338713    1.087146315    9.284942176
  798 water OW1     3189    0.894901845    1.327500684    8.915800373
  798 water HW2     3190    0.913248809    1.324708256    8.821896648
  798 water HW3     3191    0.974714153    1.363160259    8.954796636
  798 water MW4     3192    0.908112449    1.331924055    8.908410743
  799 water OW1     3193    1.355232589    1.047928809    9.315195532
  799 water HW2     3194    1.273718387    1.011765657    9.349980295
  799 water HW3     3195    1.424155104    0.996338786    9.357034207
  799 water MW4     3196    1.353537957    1.036118693    9.325507771
  800 water OW1     3197    1.357408950    1.314706545    8.922462705
  800 water HW2     3198    1.344618680    1.223964611    8.950114628
  800 water HW3     3199    1.277591102    1.359707953    8.950144879
  800 water MW4     3200    1.344945439    1.308550632    8.929909754
  801 water OW1     3201    0.917591506    2.093299727    5.716967873
  801 water HW2     3202    0.840937590    2.124621746    5.668953013
  801 water HW3     3203    0.988388364    2.151772726    5.689930274
  801 water MW4     3204    0.916803244    2.105384642    5.706867061
  802 water OW1     3205    0.934284627    1.844362255    6.077820403
  802 water HW2     3206    0.854477299    1.795821921    6.056917176
  802 water HW3     3207    0.921848158    1.929869692    6.036636296
  802 water MW4     3208    0.921870148    1.849337411    6.069464481
  803 water OW1     3209    1.340470746    2.102410187    5.723731178
  803 water HW2     3210    1.327134051    2.089769757    5.817670897
  803 water HW3     3211    1.344092564    2.013739512    5.687860408
  803 water MW4     3212    1.339163286    2.088775399    5.731546293
  804 water OW1     3213    1.364482927    1.835638526    6.112789538
  804 water HW2     3214    1.287984408    1.792715248    6.074476523
  804 water HW3     3215    1.366120162    1.922365108    6.072315623
  804 water MW4     3216    1.354407844    1.841533721    6.102186129
  805 water OW1     3217    1.116585080    1.701246502    5.715939233
  805 water HW2     3218    1.117980085    1.704218170    5.811602923
  805 water HW3     3219    1.195112656    1.749057387    5.689296084
  805 water MW4     3220    1.127341329    1.708080988    5.725228249
  806 water OW1     3221    1.146539548    2.238684254    6.086476263
  806 water HW2     3222    1.137476146    2.234513823    6.181674902
  806 water HW3     3223    1.067895754    2.195615232    6.052972063
  806 water MW4     3224    1.134735619    2.232326610    6.094779307
  807 water OW1     3225    1.569750352    1.720716442    5.747272596
  807 water HW2     3226    1.568449045    1.629594266    5.717991644
  807 water HW3     3227    1.591545029    1.715707639    5.840343655
  807 water MW4     3228    1.572508419    1.707778813    5.755857682
  808 water OW1     3229    1.597268043    2.244572382    6.064491678
  808 water HW2     3230    1.589051693    2.240364488    6.159765514
  808 water HW3     3231    1.587822950    2.337521934    6.043671273
  808 water MW4     3232    1.594891107    2.256515531    6.074511871
  809 water OW1     3233    1.122803004    2.237965773    6.347184731
  809 water HW2     3234    1.035525635    2.202780877    6.364706212
  809 water HW3     3235    1.182709477    2.172744787    6.383513174
  809 water MW4     3236    1.119119337    2.224452813    6.354432035
  810 water OW1     3237    1.148204905    1.701163660    5.993206877
  810 water HW2     3238    1.132457382    1.608331548    6.010427012
  810 water HW3     3239    1.075414131    1.746203435    6.036046584
  810 water MW4     3240    1.136289124    1.694731607    6.001289932
  811 water OW1     3241    1.564513073    2.219912231    6.332660532
  811 water HW2     3242    1.570067107    2.310272091    6.363750191
  811 water HW3     3243    1.641776167    2.177066502    6.369497690
  811 water MW4     3244    1.575658879    2.226306842    6.341802351
  812 water OW1     3245    1.600231576    1.721468776    6.009265734
  812 water HW2     3246    1.608726121    1.633772912    6.046676915
  812 water HW3     3247    1.519250479    1.755891672    6.046941251
  812 water MW4     3248    1.590476093    1.714299122    6.019371154
  813 water OW1     3249    0.918260562    1.877883399    6.364021572
  813 water HW2     3250    0.842741808    1.823935686    6.387449773
  813 water HW3     3251    0.921783896    1.874025507    6.268444267
  813 water MW4     3252    0.908571177    1.870103727    6.354311505
  814 water OW1     3253    0.908353804    2.117776989    5.987269039
  814 water HW2     3254    0.826379927    2.159234925    6.014173342
  814 water HW3     3255    0.899938440    2.107225442    5.892505306
  814 water MW4     3256    0.896188917    2.121936474    5.978136289
  815 water OW1     3257    1.367726197    1.834904897    6.390319907
  815 water HW2     3258    1.366369136    1.838909533    6.294693342
  815 water HW3     3259    1.294066444    1.778144874    6.413010413
  815 water MW4     3260    1.357630183    1.827804900    6.380503927
  816 water OW1     3261    1.351815175    2.088164868    6.000278575
  816 water HW2     3262    1.280407734    2.141348364    6.035418459
  816 water HW3     3263    1.430474326    2.140553599    6.015460050
  816 water MW4     3264    1.352791134    2.102373132    6.007050991
  817 water OW1     3265    0.888270795    2.129125933    6.429960476
  817 water HW2     3266    0.893857176    2.038930573    6.398402470
  817 water HW3     3267    0.880258333    2.120850737    6.524984895
  817 water MW4     3268    0.887944285    2.115873436    6.438501998
  818 water OW1     3269    0.886614124    1.865061770    6.777072884
  818 water HW2     3270    0.803203927    1.822369903    6.757516252
  818 water HW3     3271    0.873074495    1.956578389    6.752502467
  818 water MW4     3272    0.873566292    1.871632769    6.771134119
  819 water OW1     3273    1.340074734    2.096574982    6.449361977
  819 water HW2     3274    1.423211936    2.134261742    6.420548228
  819 water HW3     3275    1.345087827    2.004615487    6.423272929
  819 water MW4     3276    1.351938296    2.089270776    6.441972975
  820 water OW1     3277    1.357330135    1.854378954    6.850750201
  820 water HW2     3278    1.275554210    1.814250336    6.821344239
  820 water HW3     3279    1.425298167    1.810779621    6.799352115
  820 water MW4     3280    1.355471822    1.843110566    6.839875322
  821 water OW1     3281    1.139930357    1.703660026    6.479516558
  821 water HW2     3282    1.125197920    1.620322957    6.434792887
  821 water HW3     3283    1.076130757    1.763425904    6.440529774
  821 water MW4     3284    1.129361252    1.700487736    6.468250525
  822 water OW1     3285    1.096040097    2.228999311    6.827336156
  822 water HW2     3286    1.101892246    2.224812452    6.922785310
  822 water HW3     3287    1.172763191    2.180811882    6.796451581
  822 water MW4     3288    1.107153350    2.221950604    6.836025473
  823 water OW1     3289    1.585127917    1.708513811    6.459245745
  823 water HW2     3290    1.511788242    1.763508657    6.431692572
  823 water HW3     3291    1.662875514    1.761284525    6.441000708
  823 water MW4     3292    1.585721150    1.723017261    6.453082068
  824 water OW1     3293    1.572421192    2.254745980    6.789076193
  824 water HW2     3294    1.574159305    2.239125994    6.883497131
  824 water HW3     3295    1.491893695    2.212470600    6.759236068
  824 water MW4     3296    1.561817453    2.246954227    6.797767696
  825 water OW1     3297    1.106014121    2.210908740    7.119340887
  825 water HW2     3298    1.174442563    2.151685294    7.150525019
  825 water HW3     3299    1.120773918    2.292200537    7.167674214
  825 water MW4     3300    1.117209873    2.213878772    7.130042613
  826 water OW1     3301    1.097749180    1.694999880    6.775486163
  826 water HW2     3302    1.033910304    1.766223127    6.779249861
  826 water HW3     3303    1.123507675    1.690701144    6.683397406
  826 water MW4     3304    1.092624195    1.704006805    6.763599080
  827 water OW1     3305    1.526598240    2.222320704    7.086138851
  827 water HW2     3306    1.514975202    2.312898033    7.114826319
  827 water HW3     3307    1.603644741    2.191695698    7.133974655
  827 water MW4     3308    1.535403149    2.230389288    7.096437609
  828 water OW1     3309    1.560960916    1.700774683    6.749096830
  828 water HW2     3310    1.558746016    1.608114187    6.773001747
  828 water HW3     3311    1.567850601    1.700770947    6.653625102
  828 water MW4     3312    1.561590064    1.688303620    6.739465129
  829 water OW1     3313    0.910484708    1.825763765    7.060374273
  829 water HW2     3314    0.918521843    1.848395985    6.967716271
  829 water HW3     3315    0.900844226    1.909950835    7.104892998
  829 water MW4     3316    0.910268924    1.840139863    7.053895529
  830 water OW1     3317    0.870396107    2.124116743    6.696434695
  830 water HW2     3318    0.802078596    2.173353399    6.741940603
  830 water HW3     3319    0.951694872    2.150364768    6.739607259
  830 water MW4     3320    0.872143168    2.134275724    6.708369342
  831 water OW1     3321    1.373703139    1.784058411    7.108184536
  831 water HW2     3322    1.359822114    1.789990697    7.013662350
  831 water HW3     3323    1.292375752    1.746654450    7.142083182
  831 water MW4     3324    1.360889672    1.779822848    7.100025616
  832 water OW1     3325    1.332967610    2.115317840    6.730109583
  832 water HW2     3326    1.329174683    2.089201788    6.638099345
  832 water HW3     3327    1.344362141    2.033179922    6.777920100
  832 water MW4     3328    1.333990659    2.100748658    6.724161036
  833 water OW1     3329    0.874584773    2.084688207    7.172888205
  833 water HW2     3330    0.954805267    2.133048019    7.153182387
  833 water HW3     3331    0.880602664    2.065323170    7.266435512
  833 water MW4     3332    0.886191024    2.088590421    7.182826041
  834 water OW1     3333    0.856457553    1.801498760    7.509784364
  834 water HW2     3334    0.934725190    1.760185453    7.473319229
  834 water HW3     3335    0.865538503    1.790737827    7.604463069
  834 water MW4     3336    0.868213219    1.794490434    7.517618942
  835 water OW1     3337    1.331869930    2.053756743    7.171085765
  835 water HW2     3338    1.398612366    2.100466027    7.120826355
  835 water HW3     3339    1.334593624    1.964263017    7.137236495
  835 water MW4     3340    1.341218915    2.047998669    7.159766138
  836 water OW1     3341    1.330966159    1.807238216    7.533245971
  836 water HW2     3342    1.422543336    1.782354594    7.520726209
  836 water HW3     3343    1.326660082    1.898334523    7.504172979
  836 water MW4     3344    1.342711396    1.816149341    7.527648279
  837 water OW1     3345    1.126300204    1.670026485    7.172749698
  837 water HW2     3346    1.119339446    1.580304282    7.140133865
  837 water HW3     3347    1.046949509    1.713261234    7.141181644
  837 water MW4     3348    1.114684120    1.663770048    7.164111615
  838 water OW1     3349    1.123155508    2.208446968    7.500937356
  838 water HW2     3350    1.122719949    2.217760889    7.596202143
  838 water HW3     3351    1.043684322    2.158833825    7.481311227
  838 water MW4     3352    1.112401390    2.203023363    7.511117061
  839 water OW1     3353    1.597542492    1.652092624    7.211634638
  839 water HW2     3354    1.520408082    1.698660922    7.179323729
  839 water HW3     3355    1.590192136    1.656728919    7.306959323
  839 water MW4     3356    1.586172249    1.658983910    7.220115243
  840 water OW1     3357    1.571587810    2.220484656    7.477752105
  840 water HW2     3358    1.575308625    2.222120612    7.573385767
  840 water HW3     3359    1.486961069    2.180498667    7.457708306
  840 water MW4     3360    1.560699220    2.215323380    7.487925242
  841 water OW1     3361    1.113364698    2.218454129    7.780693292
  841 water HW2     3362    1.195458158    2.185018205    7.816818369
  841 water HW3     3363    1.106249150    2.307325378    7.815529890
  841 water MW4     3364    1.123455477    2.225914801    7.790243551
  842 water OW1     3365    1.095169140    1.682956206    7.450680014
  842 water HW2     3366    1.170999081    1.734264260    7.478601729
  842 water HW3     3367    1.105982908    1.673714465    7.356022892
  842 water MW4     3368    1.106829941    1.688617631    7.441698539
  843 water OW1     3369    1.590107158    2.252117777    7.767738344
  843 water HW2     3370    1.584204877    2.340915551    7.802986563
  843 water HW3     3371    1.649319815    2.206461056    7.827501572
  843 water MW4     3372    1.597281847    2.257923845    7.780525303
  844 water OW1     3373    1.570529104    1.691598210    7.492505537
  844 water HW2     3374    1.583371797    1.603094235    7.526629281
  844 water HW3     3375    1.650937073    1.738119753    7.515584161
  844 water MW4     3376    1.583079090    1.685948074    7.500204024
  845 water OW1     3377    0.886253252    1.834033252    7.799010527
  845 water HW2     3378    0.884037228    1.926203130    7.824742242
  845 water HW3     3379    0.971726426    1.802860392    7.828757927
  845 water MW4     3380    0.897458278    1.842242435    7.806477092
  846 water OW1     3381    0.902110723    2.067665072    7.460620680
  846 water HW2     3382    0.828224529    2.120699020    7.490462747
  846 water HW3     3383    0.874269389    1.977275350    7.475347408
  846 water MW4     3384    0.888419892    2.062637607    7.466618899
  847 water OW1     3385    1.373083526    1.826768747    7.814371143
  847 water HW2     3386    1.370825515    1.820971500    7.718853544
  847 water HW3     3387    1.285686736    1.799339384    7.842151525
  847 water MW4     3388    1.361017482    1.822296999    7.805254842
  848 water OW1     3389    1.346948542    2.058379014    7.455719710
  848 water HW2     3390    1.333877899    2.054681836    7.360968416
  848 water HW3     3391    1.269129807    2.103124206    7.488952686
  848 water MW4     3392    1.334716345    2.063903393    7.447440368
  849 water OW1     3393    0.912163998    2.087692115    7.928552959
  849 water HW2     3394    0.832361870    2.129282886    7.895931702
  849 water HW3     3395    0.983178184    2.133294796    7.883389928
  849 water MW4     3396    0.910981287    2.099426902    7.918084488
  850 water OW1     3397    0.886329314    1.804881543    8.262785221
  850 water HW2     3398    0.906075891    1.796641590    8.356083100
  850 water HW3     3399    0.890687002    1.898935805    8.245547913
  850 water MW4     3400    0.889573347    1.816430720    8.273021707
  851 water OW1     3401    1.360331133    2.107385901    7.870988870
  851 water HW2     3402    1.440234685    2.148901731    7.838520785
  851 water HW3     3403    1.367951457    2.015980243    7.843616354
  851 water MW4     3404    1.372110390    2.100671561    7.862935322
  852 water OW1     3405    1.376363719    1.870973272    8.256349157
  852 water HW2     3406    1.445612892    1.808423023    8.235033978
  852 water HW3     3407    1.367842557    1.865823064    8.351549910
  852 water MW4     3408    1.384536698    1.861861917    8.266292926
  853 water OW1     3409    1.137534720    1.682137483    7.899169773
  853 water HW2     3410    1.137258767    1.587908106    7.882345185
  853 water HW3     3411    1.129961189    1.689552381    7.994301152
  853 water MW4     3412    1.136478310    1.670453700    7.909708562
  854 water OW1     3413    1.116841713    2.213337223    8.292247710
  854 water HW2     3414    1.177983166    2.166351605    8.235534460
  854 water HW3     3415    1.121081332    2.304096897    8.262130844
  854 water MW4     3416    1.125640916    2.219228482    8.280561822
  855 water OW1     3417    1.605575739    1.711907255    7.927761030
  855 water HW2     3418    1.587401360    1.619852600    7.908841444
  855 water HW3     3419    1.525912727    1.757995829    7.901455781
  855 water MW4     3420    1.592408455    1.705720986    7.921674520
  856 water OW1     3421    1.539387780    2.246370654    8.278093776
  856 water HW2     3422    1.463098110    2.205102687    8.237607240
  856 water HW3     3423    1.542786833    2.333810864    8.239299775
  856 water MW4     3424    1.529577917    2.252584669    8.267423936
  857 water OW1     3425    1.121148116    2.204817517    8.584445866
  857 water HW2     3426    1.115906703    2.199988393    8.488991556
  857 water HW3     3427    1.046904012    2.152825421    8.615218473
  857 water MW4     3428    1.110450689    2.197170327    8.575740785
  858 water OW1     3429    1.132326379    1.709573774    8.187354887
  858 water HW2     3430    1.054828252    1.747178339    8.229095221
  858 water HW3     3431    1.204619613    1.765137510    8.216486964
  858 water MW4     3432    1.131625887    1.722112676    8.196893134
  859 water OW1     3433    1.593749788    2.235489600    8.560542496
  859 water HW2     3434    1.587256239    2.238098791    8.465078657
  859 water HW3     3435    1.596996510    2.327452367    8.586898269
  859 water MW4     3436    1.593312819    2.248217411    8.551241701
  860 water OW1     3437    1.614580342    1.718167154    8.216196136
  860 water HW2     3438    1.600556976    1.628071806    8.245325020
  860 water HW3     3439    1.610771877    1.713372882    8.120672167
  860 water MW4     3440    1.612180475    1.705396591    8.207260463
  861 water OW1     3441    0.920487989    1.798647641    8.540478398
  861 water HW2     3442    0.912142174    1.892650163    8.556484383
  861 water HW3     3443    1.001480251    1.773813405    8.585041080
  861 water MW4     3444    0.930264991    1.807956541    8.548629932
  862 water OW1     3445    0.896630100    2.059549309    8.196221010
  862 water HW2     3446    0.903211984    2.061952711    8.100757817
  862 water HW3     3447    0.967451756    2.116328953    8.226596714
  862 water MW4     3448    0.907047327    2.067514362    8.187461318
  863 water OW1     3449    1.389933198    1.833134868    8.536138040
  863 water HW2     3450    1.399743394    1.916737015    8.581709517
  863 water HW3     3451    1.457496940    1.776999392    8.574167864
  863 water MW4     3452    1.400346442    1.836831425    8.547389384
  864 water OW1     3453    1.321052265    2.130583658    8.140101066
  864 water HW2     3454    1.347912658    2.122377162    8.048594286
  864 water HW3     3455    1.335855655    2.043658308    8.177345684
  864 water MW4     3456    1.326659516    2.117780495    8.132798282
  865 water OW1     3457    0.881919106    2.045229187    8.652657210
  865 water HW2     3458    0.801289438    2.091609723    8.630073567
  865 water HW3     3459    0.884228441    2.046306870    8.748343280
  865 water MW4     3460    0.871378493    2.051616273    8.662495579
  866 water OW1     3461    0.904489196    1.800298358    9.027091256
  866 water HW2     3462    0.896792895    1.807757671    9.122209309
  866 water HW3     3463    0.903126519    1.890727798    8.995738777
  866 water MW4     3464    0.903270008    1.813472554    9.035673041
  867 water OW1     3465    1.374410421    2.098940817    8.671512432
  867 water HW2     3466    1.295730280    2.147502972    8.646744088
  867 water HW3     3467    1.446903945    2.153994457    8.641913374
  867 water MW4     3468    1.373577805    2.112885778    8.664195485
  868 water OW1     3469    1.332602477    1.841810155    9.057820401
  868 water HW2     3470    1.262395423    1.801525938    9.006727644
  868 water HW3     3471    1.329725983    1.934403846    9.033727818
  868 water MW4     3472    1.322766648    1.848850139    9.047701706
  869 water OW1     3473    1.169134685    1.726479278    8.661052343
  869 water HW2     3474    1.171129709    1.634120999    8.635986699
  869 water HW3     3475    1.250457712    1.762663428    8.625844518
  869 water MW4     3476    1.180347908    1.718919176    8.652940538
  870 water OW1     3477    1.103516563    2.212073607    8.996965563
  870 water HW2     3478    1.102948411    2.214157826    9.092661182
  870 water HW3     3479    1.188459025    2.174220053    8.974289476
  870 water MW4     3480    1.114871940    2.207259650    9.006792776
  871 water OW1     3481    1.555625070    1.681689603    8.697747882
  871 water HW2     3482    1.546683406    1.596354716    8.655317679
  871 water HW3     3483    1.645028411    1.709283526    8.677550444
  871 water MW4     3484    1.566453872    1.673918631    8.689319245
  872 water OW1     3485    1.576664321    2.207961683    9.049221848
  872 water HW2     3486    1.570426744    2.219159827    9.144079703
  872 water HW3     3487    1.579563513    2.297178441    9.014663447
  872 water MW4     3488    1.576215030    2.221475857    9.057337151
  873 water OW1     3489    1.113091336    2.237320408    9.268533518
  873 water HW2     3490    1.195023101    2.201834299    9.303033380
  873 water HW3     3491    1.108379674    2.325972132    9.304324446
  873 water MW4     3492    1.123483876    2.244475615    9.277993488
  874 water OW1     3493    1.145415524    1.693098574    8.927510855
  874 water HW2     3494    1.065511745    1.736781323    8.956998514
  874 water HW3     3495    1.143735307    1.701776708    8.832199862
  874 water MW4     3496    1.134435676    1.700145477    8.918652130
  875 water OW1     3497    1.537580550    2.264940900    9.313689653
  875 water HW2     3498    1.464727020    2.217048402    9.353199023
  875 water HW3     3499    1.615061593    2.213251267    9.335761996
  875 water MW4     3500    1.538203336    2.251538803    9.321977526
  876 water OW1     3501    1.555880514    1.712357011    8.993518630
  876 water HW2     3502    1.472948755    1.755502130    9.014089008
  876 water HW3     3503    1.553345758    1.699445597    8.898707297
  876 water MW4     3504    1.544378144    1.716425965    8.983527033
  877 water OW1     3505    0.884607378    1.829509158    9.312857084
  877 water HW2     3506    0.884093295    1.916642147    9.352479001
  877 water HW3     3507    0.968255768    1.791458895    9.339642205
  877 water MW4     3508    0.895795871    1.836114876    9.321794366
  878 water OW1     3509    0.871972773    2.057041724    8.924401784
  878 water HW2     3510    0.787659507    2.093297519    8.951588339
  878 water HW3     3511    0.936702519    2.119089804    8.957904234
  878 water MW4     3512    0.869337157    2.070271789    8.932569513
  879 water OW1     3513    1.335675372    1.837816419    9.329220082
  879 water HW2     3514    1.411528680    1.789569865    9.362096578
  879 water HW3     3515    1.337268898    1.823455850    9.234596866
  879 water MW4     3516    1.346098426    1.829390543    9.320910001
  880 water OW1     3517    1.362480498    2.091657048    8.948992083
  880 water HW2     3518    1.375018901    2.086766281    8.854222956
  880 water HW3     3519    1.446666536    2.122193349    8.982793915
  880 water MW4     3520    1.375497998    2.095108510    8.940786901
  881 water OW1     3521    0.895838068    2.911445520    5.701276366
  881 water HW2     3522    0.815797289    2.941535199    5.658260051
  881 water HW3     3523    0.911464282    2.824380196    5.664700837
  881 water MW4     3524    0.887168940    2.903777546    5.690564628
  882 water OW1     3525    0.889208633    2.635179102    6.069560260
  882 water HW2     3526    0.972113873    2.592811351    6.047333850
  882 water HW3     3527    0.884063313    2.629282951    6.164959838
  882 water MW4     3528    0.899673824    2.628683584    6.079408150
  883 water OW1     3529    1.351494196    2.887363969    5.738270786
  883 water HW2     3530    1.337699954    2.899591648    5.832199061
  883 water HW3     3531    1.282320219    2.939019469    5.696930870
  883 water MW4     3532    1.340328055    2.895961581    5.745348303
  884 water OW1     3533    1.328935553    2.631934330    6.085206566
  884 water HW2     3534    1.414893301    2.601973639    6.055610265
  884 water HW3     3535    1.330378101    2.619059636    6.180045796
  884 water MW4     3536    1.340698178    2.626169400    6.093987178
  885 water OW1     3537    1.108349404    2.484261201    5.687127456
  885 water HW2     3538    1.113618027    2.485298469    5.782696719
  885 water HW3     3539    1.174055395    2.547833080    5.658778606
  885 water MW4     3540    1.117901405    2.492956516    5.696174205
  886 water OW1     3541    1.131747905    3.073340593    6.110639982
  886 water HW2     3542    1.052890598    3.037316812    6.070067445
  886 water HW3     3543    1.202096516    3.014877093    6.082436960
  886 water MW4     3544    1.130602776    3.060624178    6.101383936
  887 water OW1     3545    1.557062951    2.522545062    5.724463056
  887 water HW2     3546    1.555695238    2.430076181    5.699765817
  887 water HW3     3547    1.639005701    2.555927995    5.687948894
  887 water MW4     3548    1.567907009    2.514593077    5.716225020
  888 water OW1     3549    1.564152041    3.035788120    6.082611453
  888 water HW2     3550    1.577831808    3.126549839    6.055454634
  888 water HW3     3551    1.621067008    2.984682522    6.025068227
  888 water MW4     3552    1.573652917    3.041125174    6.071212237
  889 water OW1     3553    1.131686152    3.055599543    6.377575573
  889 water HW2     3554    1.130440702    3.067641179    6.282624184
  889 water HW3     3555    1.050459762    3.008788690    6.396897478
  889 water MW4     3556    1.120586816    3.050920185    6.367397104
  890 water OW1     3557    1.112368505    2.497066001    5.967105345
  890 water HW2     3558    1.128432390    2.418824862    6.019855645
  890 water HW3     3559    1.179941762    2.558956345    5.994777689
  890 water MW4     3560    1.123624672    2.494865456    5.977928893
  891 water OW1     3561    1.582485472    3.020413093    6.355572066
  891 water HW2     3562    1.603295478    3.027650132    6.262422255
  891 water HW3     3563    1.492215182    2.988640624    6.357597767
  891 water MW4     3564    1.573137274    3.017111032    6.343308279
  892 water OW1     3565    1.575330956    2.517314266    6.004177875
  892 water HW2     3566    1.557431048    2.519939046    5.910183077
  892 water HW3     3567    1.647503500    2.578952559    6.016594122
  892 water MW4     3568    1.582635149    2.525963006    5.993198761
  893 water OW1     3569    0.902050101    2.618074437    6.343594076
  893 water HW2     3570    0.824320814    2.586719020    6.389825173
  893 water HW3     3571    0.917190340    2.705771668    6.378840173
  893 water MW4     3572    0.893626657    2.625657107    6.354559550
  894 water OW1     3573    0.920159997    2.905496619    5.994854309
  894 water HW2     3574    0.911137241    2.918954589    5.900515604
  894 water HW3     3575    0.928254243    2.810649959    6.004899832
  894 water MW4     3576    0.920035035    2.894543056    5.983509850
  895 water OW1     3577    1.352000657    2.607530749    6.348948565
  895 water HW2     3578    1.350962759    2.691263668    6.395317084
  895 water HW3     3579    1.274794653    2.561173489    6.381391682
  895 water MW4     3580    1.341470331    2.612560891    6.359555300
  896 water OW1     3581    1.320174295    2.906030522    6.032130946
  896 water HW2     3582    1.327501126    2.814366990    6.058709750
  896 water HW3     3583    1.404564888    2.944637326    6.055584327
  896 water MW4     3584    1.332517933    2.898889970    6.038864445
  897 water OW1     3585    0.922992887    2.880961007    6.443751841
  897 water HW2     3586    0.843007523    2.924775669    6.414684068
  897 water HW3     3587    0.922373344    2.890581270    6.538985161
  897 water MW4     3588    0.912144808    2.888152458    6.452656622
  898 water OW1     3589    0.929523153    2.649960947    6.838168596
  898 water HW2     3590    0.850255869    2.609005416    6.803503619
  898 water HW3     3591    1.001225053    2.605759806    6.792699758
  898 water MW4     3592    0.928504978    2.638500277    6.827383918
  899 water OW1     3593    1.347635305    2.889223390    6.422451625
  899 water HW2     3594    1.275435587    2.951566488    6.414523367
  899 water HW3     3595    1.369035533    2.889024727    6.515748513
  899 water MW4     3596    1.340798539    2.897586996    6.433940822
  900 water OW1     3597    1.352442772    2.640172774    6.782027893
  900 water HW2     3598    1.283383996    2.575388782    6.768019386
  900 water HW3     3599    1.432303177    2.597090650    6.751555532
  900 water MW4     3600    1.353896492    2.625655791    6.776041508
  901 water OW1     3601    1.126691145    2.490640224    6.439651861
  901 water HW2     3602    1.118866591    2.397762158    6.417862881
  901 water HW3     3603    1.048145077    2.530724521    6.402421731
  901 water MW4     3604    1.115067097    2.483535061    6.431708872
  902 water OW1     3605    1.129304006    3.026623991    6.817805958
  902 water HW2     3606    1.045350150    2.992012778    6.787538279
  902 water HW3     3607    1.136024854    3.112747554    6.776576352
  902 water MW4     3608    1.118909729    3.033556695    6.808183613
  903 water OW1     3609    1.577188925    2.480522730    6.404354506
  903 water HW2     3610    1.513169019    2.537446130    6.361652087
  903 water HW3     3611    1.660728928    2.525967379    6.393483890
  903 water MW4     3612    1.579816005    2.494299765    6.397144467
  904 water OW1     3613    1.566214063    3.031081695    6.782775450
  904 water HW2     3614    1.559632906    3.027337661    6.878195516
  904 water HW3     3615    1.492585355    2.978482458    6.751559238
  904 water MW4     3616    1.555419151    3.023498829    6.791416221
  905 water OW1     3617    1.138674075    2.987254364    7.092676188
  905 water HW2     3618    1.149107279    2.988369677    6.997533018
  905 water HW3     3619    1.214822701    2.938835605    7.124603120
  905 water MW4     3620    1.150326548    2.980888108    7.084168335
  906 water OW1     3621    1.120841925    2.486114260    6.720600143
  906 water HW2     3622    1.099212180    2.397054457    6.748219410
  906 water HW3     3623    1.122384648    2.481881179    6.624986234
  906 water MW4     3624    1.118138546    2.473558591    6.711449196
  907 water OW1     3625    1.584213778    3.008791307    7.060985304
  907 water HW2     3626    1.501614440    2.970500602    7.090540166
  907 water HW3     3627    1.583513255    3.097686807    7.096473582
  907 water MW4     3628    1.573003004    3.015601870    7.069739028
  908 water OW1     3629    1.565553427    2.499462689    6.681078911
  908 water HW2     3630    1.564983590    2.408612458    6.711215752
  908 water HW3     3631    1.564508537    2.493074788    6.585578014
  908 water MW4     3632    1.565336112    2.486376055    6.672281996
  909 water OW1     3633    0.906499826    2.612796516    7.111483081
  909 water HW2     3634    0.932011502    2.622285056    7.019714674
  909 water HW3     3635    0.901488779    2.702538422    7.144401131
  909 water MW4     3636    0.909258870    2.626151282    7.103562802
  910 water OW1     3637    0.924164093    2.894713185    6.721195355
  910 water HW2     3638    0.838700760    2.918410293    6.757206245
  910 water HW3     3639    0.947204644    2.813181659    6.765738162
  910 water MW4     3640    0.915763026    2.886929635    6.732036541
  911 water OW1     3641    1.343932429    2.644006995    7.059781040
  911 water HW2     3642    1.346123384    2.648047538    6.964171459
  911 water HW3     3643    1.422764506    2.595192969    7.083551042
  911 water MW4     3644    1.354836781    2.637981229    7.050112630
  912 water OW1     3645    1.343403406    2.909643325    6.707174649
  912 water HW2     3646    1.337651976    2.824021819    6.749579803
  912 water HW3     3647    1.277406286    2.962893853    6.751571495
  912 water MW4     3648    1.333747246    2.905286731    6.718856753
  913 water OW1     3649    0.913132007    2.875004809    7.192848285
  913 water HW2     3650    0.841516659    2.926281908    7.155375368
  913 water HW3     3651    0.992474498    2.915005477    7.157252863
  913 water MW4     3652    0.914171952    2.887289277    7.183014503
  914 water OW1     3653    0.872931015    2.611188995    7.584928017
  914 water HW2     3654    0.952183557    2.583650945    7.538851898
  914 water HW3     3655    0.864613645    2.704392633    7.564773073
  914 water MW4     3656    0.882477708    2.620026490    7.576014419
  915 water OW1     3657    1.367803716    2.891671131    7.177640343
  915 water HW2     3658    1.346353333    2.805787247    7.141223892
  915 water HW3     3659    1.363764877    2.879221196    7.272461253
  915 water MW4     3660    1.364373291    2.878437036    7.185500611
  916 water OW1     3661    1.331731304    2.615081567    7.568320304
  916 water HW2     3662    1.257144105    2.568659821    7.530319121
  916 water HW3     3663    1.408467334    2.573076631    7.529468206
  916 water MW4     3664    1.332020501    2.603180808    7.557977131
  917 water OW1     3665    1.149714146    2.503319167    7.187373411
  917 water HW2     3666    1.067944984    2.537559495    7.151266314
  917 water HW3     3667    1.218018471    2.557081618    7.147293037
  917 water MW4     3668    1.147902003    2.515162876    7.177119847
  918 water OW1     3669    1.100600858    2.989197192    7.580548560
  918 water HW2     3670    1.020848636    2.953555329    7.541413419
  918 water HW3     3671    1.171434919    2.937976300    7.541545042
  918 water MW4     3672    1.099400622    2.977506911    7.570032398
  919 water OW1     3673    1.556744233    2.496195102    7.158365760
  919 water HW2     3674    1.555312644    2.514442366    7.252319506
  919 water HW3     3675    1.637882391    2.536401309    7.127343533
  919 water MW4     3676    1.567471410    2.504061966    7.166835295
  920 water OW1     3677    1.514446564    3.028627221    7.543050323
  920 water HW2     3678    1.525452651    3.034940625    7.637925637
  920 water HW3     3679    1.598021727    2.994313676    7.511426103
  920 water MW4     3680    1.527175626    3.024858868    7.551562866
  921 water OW1     3681    1.113051820    2.978743079    7.864995890
  921 water HW2     3682    1.102289154    2.982138903    7.769943526
  921 water HW3     3683    1.122557708    3.070269386    7.891356688
  921 water MW4     3684    1.112882678    2.991518017    7.855751149
  922 water OW1     3685    1.107226242    2.492096079    7.480051013
  922 water HW2     3686    1.074482034    2.402327194    7.485679751
  922 water HW3     3687    1.125670302    2.505125617    7.387032918
  922 water MW4     3688    1.105301680    2.481768240    7.468289860
  923 water OW1     3689    1.571312064    3.019607459    7.822711575
  923 water HW2     3690    1.503442163    2.966863968    7.864831868
  923 water HW3     3691    1.571417379    3.101971757    7.871480723
  923 water MW4     3692    1.562192079    3.023593927    7.834943781
  924 water OW1     3693    1.558350105    2.504752206    7.462313284
  924 water HW2     3694    1.565898503    2.409388000    7.458995404
  924 water HW3     3695    1.647254261    2.535247004    7.480436111
  924 water MW4     3696    1.571331013    2.496021864    7.464305784
  925 water OW1     3697    0.903630006    2.594057217    7.855602551
  925 water HW2     3698    0.881768466    2.601008491    7.762672087
  925 water HW3     3699    0.905629301    2.684589206    7.886623193
  925 water MW4     3700    0.900956879    2.607176841    7.847270520
  926 water OW1     3701    0.864867489    2.877274154    7.473401313
  926 water HW2     3702    0.778967198    2.919191747    7.478536851
  926 water HW3     3703    0.879475531    2.863881198    7.379755424
  926 water MW4     3704    0.855272740    2.881113095    7.461489293
  927 water OW1     3705    1.341503326    2.633234410    7.830206480
  927 water HW2     3706    1.333027748    2.625731111    7.735158158
  927 water HW3     3707    1.431588831    2.606512702    7.848451219
  927 water MW4     3708    1.352486664    2.628628294    7.819869997
  928 water OW1     3709    1.322439616    2.867632030    7.453464079
  928 water HW2     3710    1.328549787    2.781715393    7.495217109
  928 water HW3     3711    1.394935799    2.917704267    7.490872539
  928 water MW4     3712    1.333018722    2.862807971    7.464117898
  929 water OW1     3713    0.882879188    2.851768718    7.917327743
  929 water HW2     3714    0.966628331    2.896253013    7.904306721
  929 water HW3     3715    0.862712607    2.865201611    8.009930038
  929 water MW4     3716    0.891436342    2.859563407    7.928038058
  930 water OW1     3717    0.890109491    2.581596321    8.286712099
  930 water HW2     3718    0.810696307    2.531539993    8.267997704
  930 water HW3     3719    0.862865721    2.673128902    8.280240462
  930 water MW4     3720    0.875755241    2.587178334    8.283322479
  931 water OW1     3721    1.361522307    2.890886632    7.949810998
  931 water HW2     3722    1.272301219    2.917144347    7.927173678
  931 water HW3     3723    1.369739785    2.801855888    7.915630329
  931 water MW4     3724    1.350620570    2.882438428    7.942164242
  932 water OW1     3725    1.334102328    2.649923360    8.302975366
  932 water HW2     3726    1.262931926    2.598906631    8.264318083
  932 water HW3     3727    1.314824100    2.740420362    8.278460860
  932 water MW4     3728    1.321929448    2.655236747    8.294473495
  933 water OW1     3729    1.131298987    2.461063074    7.925443008
  933 water HW2     3730    1.049818653    2.495738110    7.889098607
  933 water HW3     3731    1.199337765    2.519322832    7.891696251
  933 water MW4     3732    1.129489977    2.473570550    7.916009904
  934 water OW1     3733    1.080325997    3.014060807    8.264391269
  934 water HW2     3734    1.095148584    3.020475797    8.358738804
  934 water HW3     3735    1.162226443    2.978814303    8.229572893
  934 water MW4     3736    1.093343307    3.010180566    8.272402903
  935 water OW1     3737    1.576456595    2.505847321    7.888088661
  935 water HW2     3738    1.574883631    2.509661708    7.983719695
  935 water HW3     3739    1.661490567    2.542607098    7.864000058
  935 water MW4     3740    1.587689057    2.511307928    7.897717081
  936 water OW1     3741    1.603536280    3.052915042    8.284459763
  936 water HW2     3742    1.596578304    3.049966408    8.379880991
  936 water HW3     3743    1.651392151    2.973284249    8.261414790
  936 water MW4     3744    1.609040456    3.041801226    8.294200402
  937 water OW1     3745    1.129794600    3.002202834    8.530561567
  937 water HW2     3746    1.045750227    2.965918834    8.558531785
  937 water HW3     3747    1.135552386    3.086642800    8.575272398
  937 water MW4     3748    1.119258529    3.008683825    8.540343226
  938 water OW1     3749    1.128884780    2.491074832    8.210671726
  938 water HW2     3750    1.043399482    2.525755029    8.236203397
  938 water HW3     3751    1.120140901    2.472045300    8.117270763
  938 water MW4     3752    1.116203101    2.493181151    8.201537650
  939 water OW1     3753    1.557753062    3.007164335    8.564701837
  939 water HW2     3754    1.486161306    2.954130432    8.599692466
  939 water HW3     3755    1.637056861    2.959158073    8.588547688
  939 water MW4     3756    1.558790974    2.993566011    8.572620247
  940 water OW1     3757    1.548371437    2.501091343    8.188988840
  940 water HW2     3758    1.475583331    2.544303963    8.233675297
  940 water HW3     3759    1.626617590    2.544247478    8.223302190
  940 water MW4     3760    1.549105999    2.512715140    8.199620898
  941 water OW1     3761    0.916201133    2.591814992    8.560259113
  941 water HW2     3762    0.829940220    2.557537033    8.583634201
  941 water HW3     3763    0.922481060    2.578526987    8.465674179
  941 water MW4     3764    0.905437024    2.585413405    8.550675454
  942 water OW1     3765    0.870527553    2.857906313    8.186653466
  942 water HW2     3766    0.804263320    2.919708978    8.217504725
  942 water HW3     3767    0.954009819    2.899911961    8.207355041
  942 water MW4     3768    0.872844814    2.871877183    8.193591618
  943 water OW1     3769    1.330364037    2.583912226    8.572331840
  943 water HW2     3770    1.322032721    2.611248831    8.480977487
  943 water HW3     3771    1.253115631    2.529689332    8.588296801
  943 water MW4     3772    1.318846431    2.580293779    8.562185683
  944 water OW1     3773    1.338485917    2.910322726    8.224126438
  944 water HW2     3774    1.335450993    2.901024475    8.128907479
  944 water HW3     3775    1.416655725    2.963048942    8.240611144
  944 water MW4     3776    1.348597821    2.916167407    8.213530118
  945 water OW1     3777    0.888158078    2.894258383    8.604070395
  945 water HW2     3778    0.891820151    2.818155820    8.546128118
  945 water HW3     3779    0.883899064    2.857140733    8.692197912
  945 water MW4     3780    0.888077740    2.879020828    8.608132826
  946 water OW1     3781    0.899580728    2.590597754    8.995372255
  946 water HW2     3782    0.983159074    2.549790980    8.972749578
  946 water HW3     3783    0.904606042    2.604777613    9.089902653
  946 water MW4     3784    0.911505305    2.587014215    9.005049837
  947 water OW1     3785    1.349142068    2.847313072    8.630377021
  947 water HW2     3786    1.277340333    2.891911322    8.585456811
  947 water HW3     3787    1.338307301    2.755063969    8.607246319
  947 water MW4     3788    1.338020571    2.840900060    8.621218501
  948 water OW1     3789    1.359941699    2.630321953    9.044057707
  948 water HW2     3790    1.289791616    2.568417021    9.023832385
  948 water HW3     3791    1.356967271    2.639692525    9.139271485
  948 water MW4     3792    1.350100358    2.623251703    9.054149905
  949 water OW1     3793    1.117054191    2.461496929    8.693192905
  949 water HW2     3794    1.120520006    2.372749638    8.657496619
  949 water HW3     3795    1.048598514    2.505113444    8.642460880
  949 water MW4     3796    1.108307638    2.455423078    8.681561093
  950 water OW1     3797    1.087680147    2.992097865    9.003105288
  950 water HW2     3798    1.089150195    2.989674623    9.098783317
  950 water HW3     3799    1.170978594    2.952944195    8.976824550
  950 water MW4     3800    1.099088575    2.986502304    9.012445008
  951 water OW1     3801    1.592000000    2.482529882    8.663271730
  951 water HW2     3802    1.503140767    2.508939511    8.639420384
  951 water HW3     3803    1.588246852    2.468346124    8.757860595
  951 water MW4     3804    1.579535915    2.484175281    8.672791822
  952 water OW1     3805    1.571019263    3.019509282    9.043640540
  952 water HW2     3806    1.482943413    2.992823343    9.017318991
  952 water HW3     3807    1.575726214    3.112392559    9.020994131
  952 water MW4     3808    1.559799197    3.028418341    9.037050267
  953 water OW1     3809    1.126745239    3.017197681    9.293600295
  953 water HW2     3810    1.046201220    2.976757374    9.325842517
  953 water HW3     3811    1.124527814    3.106281775    9.328549198
  953 water MW4     3812    1.115606927    3.023744325    9.302643102
  954 water OW1     3813    1.152971994    2.475031618    8.968585855
  954 water HW2     3814    1.138955816    2.380688286    8.976660568
  954 water HW3     3815    1.151272953    2.491564853    8.874319829
  954 water MW4     3816    1.150856987    2.464559674    8.956985940
  955 water OW1     3817    1.604715905    2.979879339    9.315815677
  955 water HW2     3818    1.516521787    2.954967661    9.343447620
  955 water HW3     3819    1.594790589    3.005536987    9.224134210
  955 water MW4     3820    1.591510663    2.979979734    9.307195677
  956 water OW1     3821    1.576041361    2.480397808    8.937660981
  956 water HW2     3822    1.498377063    2.529932394    8.963678283
  956 water HW3     3823    1.649644177    2.536013213    8.963192739
  956 water MW4     3824    1.575494753    2.494549246    8.944598626
  957 water OW1     3825    0.887299707    2.641827420    9.286214793
  957 water HW2     3826    0.810631072    2.589979874    9.310629355
  957 water HW3     3827    0.961948243    2.589442275    9.315295905
  957 water MW4     3828    0.887027835    2.627799435    9.293414420
  958 water OW1     3829    0.861528942    2.854229367    8.897740380
  958 water HW2     3830    0.882030978    2.763627113    8.920831860
  958 water HW3     3831    0.931664416    2.905647470    8.937734283
  958 water MW4     3832    0.873727242    2.848955833    8.906230623
  959 water OW1     3833    1.332935549    2.633107060    9.322061502
  959 water HW2     3834    1.336689049    2.722147280    9.356990985
  959 water HW3     3835    1.411705883    2.590653773    9.356050782
  959 water MW4     3836    1.344041883    2.639376886    9.331336820
  960 water OW1     3837    1.340352958    2.905430042    8.919029392
  960 water HW2     3838    1.351323375    2.895885149    8.824420389
  960 water HW3     3839    1.338104462    2.815635588    8.952108368
  960 water MW4     3840    1.341526783    2.892060620    8.910748475
  961 water OW1     3841    0.892472683    3.686097418    5.713864883
  961 water HW2     3842    0.823629202    3.737328095    5.671458383
  961 water HW3     3843    0.973823338    3.729964809    5.688964252
  961 water MW4     3844    0.894155941    3.698896035    5.704806463
  962 water OW1     3845    0.881833059    3.430924174    6.066053544
  962 water HW2     3846    0.818354506    3.365432409    6.037008400
  962 water HW3     3847    0.966852024    3.394569458    6.041306247
  962 water MW4     3848    0.884732040    3.417217333    6.058813977
  963 water OW1     3849    1.398982505    3.655136788    5.723105226
  963 water HW2     3850    1.385901336    3.666376644    5.817258650
  963 water HW3     3851    1.323723620    3.698661673    5.683055221
  963 water MW4     3852    1.387093405    3.662507210    5.730386645
  964 water OW1     3853    1.380311895    3.430947360    6.104350852
  964 water HW2     3854    1.304543745    3.384510623    6.068782110
  964 water HW3     3855    1.455666972    3.379172299    6.076008767
  964 water MW4     3856    1.380256302    3.417729687    6.095749519
  965 water OW1     3857    1.128823244    3.292668939    5.703145422
  965 water HW2     3858    1.058361208    3.339311974    5.658180469
  965 water HW3     3859    1.209190916    3.328589304    5.665554425
  965 water MW4     3860    1.130156378    3.303780598    5.692034766
  966 water OW1     3861    1.113548565    3.783247967    6.090624018
  966 water HW2     3862    1.114281778    3.770178372    6.185444726
  966 water HW3     3863    1.024419371    3.760701198    6.063979162
  966 water MW4     3864    1.101651938    3.778454597    6.099799352
  967 water OW1     3865    1.632197861    3.239855698    5.714625269
  967 water HW2     3866    1.623349799    3.149181142    5.685262795
  967 water HW3     3867    1.691856064    3.279856691    5.651354914
  967 water MW4     3868    1.639036060    3.233035880    5.702158434
  968 water OW1     3869    1.575455975    3.801101973    6.063381848
  968 water HW2     3870    1.578851580    3.798442034    6.159004612
  968 water HW3     3871    1.495852434    3.752959029    6.040846287
  968 water MW4     3872    1.565199656    3.794264751    6.073218169
  969 water OW1     3873    1.139712270    3.736822534    6.350696802
  969 water HW2     3874    1.062723110    3.704438059    6.397453976
  969 water HW3     3875    1.213872054    3.709199304    6.404544754
  969 water MW4     3876    1.139331483    3.728746496    6.364236577
  970 water OW1     3877    1.138062454    3.322422251    5.983908765
  970 water HW2     3878    1.124133343    3.232333080    6.013101906
  970 water HW3     3879    1.141077057    3.316511671    5.888418998
  970 water MW4     3880    1.136593543    3.309502283    5.974986343
  971 water OW1     3881    1.580562613    3.827084090    6.347866938
  971 water HW2     3882    1.577637960    3.912596835    6.390777721
  971 water HW3     3883    1.659051752    3.785188376    6.383173063
  971 water MW4     3884    1.590732335    3.832954216    6.358393632
  972 water OW1     3885    1.591406949    3.287844138    5.989746516
  972 water HW2     3886    1.606863607    3.270067533    5.896970427
  972 water HW3     3887    1.669307988    3.335550694    6.018344258
  972 water MW4     3888    1.603971340    3.291872211    5.981109178
  973 water OW1     3889    0.889850866    3.401413595    6.351223036
  973 water HW2     3890    0.883111497    3.414868808    6.256693376
  973 water HW3     3891    0.982833449    3.384585511    6.366499597
  973 water MW4     3892    0.901457767    3.400959662    6.340556889
  974 water OW1     3893    0.882777375    3.707004514    5.984144671
  974 water HW2     3894    0.886291897    3.698527566    5.888865565
  974 water HW3     3895    0.888989620    3.617125988    6.016480052
  974 water MW4     3896    0.884086436    3.693767505    5.975673493
  975 water OW1     3897    1.379526123    3.423412066    6.369400666
  975 water HW2     3898    1.373903250    3.432899000    6.274318071
  975 water HW3     3899    1.462456917    3.377934734    6.384118478
  975 water MW4     3900    1.389930482    3.418568358    6.358584904
  976 water OW1     3901    1.337141647    3.682724920    5.986964869
  976 water HW2     3902    1.340225554    3.594149981    6.023121308
  976 water HW3     3903    1.259318327    3.722063850    6.026440152
  976 water MW4     3904    1.327082966    3.676098573    5.997143639
  977 water OW1     3905    0.896629230    3.656982179    6.446083205
  977 water HW2     3906    0.827990970    3.691546739    6.389018340
  977 water HW3     3907    0.904602156    3.564950644    6.421004381
  977 water MW4     3908    0.888464686    3.649248081    6.435028032
  978 water OW1     3909    0.919024742    3.389661648    6.781509128
  978 water HW2     3910    1.001414162    3.345474769    6.760970834
  978 water HW3     3911    0.912907416    3.385877443    6.876958468
  978 water MW4     3912    0.929289696    3.383205539    6.791590908
  979 water OW1     3913    1.365810141    3.671062743    6.480141424
  979 water HW2     3914    1.433689208    3.712752410    6.427068622
  979 water HW3     3915    1.367925940    3.579048174    6.453851484
  979 water MW4     3916    1.375230285    3.664289849    6.469460521
  980 water OW1     3917    1.353248520    3.403685368    6.815255189
  980 water HW2     3918    1.340329302    3.394386145    6.909642352
  980 water HW3     3919    1.372567187    3.496593163    6.802715293
  980 water MW4     3920    1.354109779    3.414937690    6.826270468
  981 water OW1     3921    1.136300790    3.328736755    6.427347378
  981 water HW2     3922    1.141605122    3.234654113    6.410535507
  981 water HW3     3923    1.225554484    3.360591671    6.413880349
  981 water MW4     3924    1.149026726    3.320361939    6.423272341
  982 water OW1     3925    1.155648774    3.795900167    6.819611361
  982 water HW2     3926    1.080456878    3.743365952    6.792249829
  982 water HW3     3927    1.147376631    3.877322183    6.769969189
  982 water MW4     3928    1.144415904    3.799787984    6.809247945
  983 water OW1     3929    1.590873926    3.283053371    6.437094834
  983 water HW2     3930    1.581365446    3.190641655    6.414030101
  983 water HW3     3931    1.595498171    3.283573242    6.532701657
  983 water MW4     3932    1.590216589    3.270686259    6.446857792
  984 water OW1     3933    1.605980062    3.808618937    6.806530430
  984 water HW2     3934    1.533986497    3.756421054    6.771109732
  984 water HW3     3935    1.684939536    3.760455104    6.781873480
  984 water MW4     3936    1.606917557    3.795111921    6.798444980
  985 water OW1     3937    1.134703880    3.816065214    7.100839345
  985 water HW2     3938    1.137466719    3.815186718    7.005163259
  985 water HW3     3939    1.147279789    3.907992139    7.124368165
  985 water MW4     3940    1.136768220    3.828318816    7.091129524
  986 water OW1     3941    1.152312654    3.269804620    6.696559363
  986 water HW2     3942    1.217540285    3.327260715    6.736640177
  986 water HW3     3943    1.161141470    3.285393843    6.602530929
  986 water MW4     3944    1.162279419    3.279635303    6.689298911
  987 water OW1     3945    1.602731829    3.819990885    7.090690977
  987 water HW2     3946    1.604515568    3.819444852    6.994989156
  987 water HW3     3947    1.523856475    3.770792061    7.113504845
  987 water MW4     3948    1.592356581    3.813296056    7.080881472
  988 water OW1     3949    1.587249858    3.295914645    6.734009707
  988 water HW2     3950    1.564445060    3.203315709    6.742237493
  988 water HW3     3951    1.511763418    3.342507930    6.769970538
  988 water MW4     3952    1.574021494    3.289723051    6.739956758
  989 water OW1     3953    0.881156439    3.387780352    7.057665344
  989 water HW2     3954    0.885774673    3.480204942    7.082133394
  989 water HW3     3955    0.952846349    3.346578037    7.105886133
  989 water MW4     3956    0.891426245    3.394674018    7.067448050
  990 water OW1     3957    0.931684503    3.658686942    6.726011967
  990 water HW2     3958    0.916358664    3.652942981    6.631701608
  990 water HW3     3959    0.933230591    3.567687519    6.755660456
  990 water MW4     3960    0.929829978    3.645666893    6.717309555
  991 water OW1     3961    1.345129009    3.392197477    7.087223285
  991 water HW2     3962    1.359365349    3.483291211    7.112944416
  991 water HW3     3963    1.267796596    3.365096566    7.136696073
  991 water MW4     3964    1.336637328    3.400809846    7.097343134
  992 water OW1     3965    1.380078151    3.662232233    6.751542151
  992 water HW2     3966    1.369049749    3.671579998    6.656920208
  992 water HW3     3967    1.308397360    3.713270105    6.789215994
  992 water MW4     3968    1.368946870    3.670359135    6.743877884
  993 water OW1     3969    0.916102668    3.649656337    7.163135694
  993 water HW2     3970    0.838545215    3.704260330    7.150268535
  993 water HW3     3971    0.988259145    3.701781666    7.127940363
  993 water MW4     3972    0.915375787    3.664020327    7.156667284
  994 water OW1     3973    0.892619410    3.365053297    7.558703988
  994 water HW2     3974    0.970980203    3.320546498    7.526438692
  994 water HW3     3975    0.893599396    3.450153072    7.514893186
  994 water MW4     3976    0.903297358    3.370516436    7.548465411
  995 water OW1     3977    1.381115585    3.667775145    7.182027160
  995 water HW2     3978    1.309574092    3.725531285    7.155412098
  995 water HW3     3979    1.377636997    3.667773241    7.277683932
  995 water MW4     3980    1.371019131    3.675547904    7.191319025
  996 water OW1     3981    1.325780163    3.399557354    7.550051835
  996 water HW2     3982    1.401709415    3.355926113    7.511407536
  996 water HW3     3983    1.340030629    3.492566020    7.532483947
  996 water MW4     3984    1.337916851    3.406202734    7.542486611
  997 water OW1     3985    1.102532998    3.249642559    7.172487187
  997 water HW2     3986    1.121135117    3.167056064    7.127813365
  997 water HW3     3987    1.096184092    3.225974926    7.265017470
  997 water MW4     3988    1.104182077    3.235342523    7.178927870
  998 water OW1     3989    1.099952748    3.803178507    7.545953560
  998 water HW2     3990    1.095979408    3.813282208    7.641055853
  998 water HW3     3991    1.101565745    3.892790154    7.512345981
  998 water MW4     3992    1.099635085    3.816598533    7.554229723
  999 water OW1     3993    1.570656500    3.269977789    7.168114426
  999 water HW2     3994    1.489730638    3.314162499    7.142403831
  999 water HW3     3995    1.564381732    3.261873645    7.263284109
  999 water MW4     3996    1.558920747    3.274833633    7.177462463
 1000 water OW1     3997    1.585993584    3.777531886    7.583894442
 1000 water HW2     3998    1.583558968    3.862756933    7.540384876
 1000 water HW3     3999    1.651962146    3.727787671    7.535562460
 1000 water MW4     4000    1.594544195    3.782307015    7.571534098
 1001 water OW1     4001    1.129335104    3.774522556    7.824573769
 1001 water HW2     4002    1.211164211    3.733198031    7.852116450
 1001 water HW3     4003    1.130946363    3.860846080    7.865901382
 1001 water MW4     4004    1.140564788    3.780578672    7.833842564
 1002 water OW1     4005    1.100927343    3.247787819    7.469797640
 1002 water HW2     4006    1.101969603    3.159589318    7.506976352
 1002 water HW3     4007    1.173772501    3.292748449    7.512628040
 1002 water MW4     4008    1.110871359    3.241968721    7.480565535
 1003 water OW1     4009    1.619625546    3.811434904    7.862357804
 1003 water HW2     4010    1.609520125    3.803903702    7.767471135
 1003 water HW3     4011    1.618524089    3.905653960    7.879206381
 1003 water MW4     4012    1.618117287    3.823101646    7.851855175
 1004 water OW1     4013    1.548594494    3.262797814    7.428149724
 1004 water HW2     4014    1.541238724    3.175397829    7.466483178
 1004 water HW3     4015    1.628728134    3.298946770    7.466020176
 1004 water MW4     4016    1.558389184    3.255900279    7.438405502
 1005 water OW1     4017    0.904927043    3.373334003    7.851792931
 1005 water HW2     4018    0.902817127    3.375738962    7.756126413
 1005 water HW3     4019    0.986753668    3.328361945    7.872869836
 1005 water MW4     4020    0.915655585    3.367605180    7.841754411
 1006 water OW1     4021    0.909958379    3.621516525    7.458004009
 1006 water HW2     4022    0.918779146    3.634527698    7.363583558
 1006 water HW3     4023    0.977633766    3.677306083    7.496343097
 1006 water MW4     4024    0.920253488    3.630775958    7.450456391
 1007 water OW1     4025    1.348993943    3.429820079    7.836612666
 1007 water HW2     4026    1.358261399    3.435392657    7.741505469
 1007 water HW3     4027    1.364527408    3.519074925    7.867509307
 1007 water MW4     4028    1.352331734    3.442582272    7.827970994
 1008 water OW1     4029    1.348499030    3.667596366    7.471526488
 1008 water HW2     4030    1.267720562    3.713403972    7.494738999
 1008 water HW3     4031    1.416984745    3.713644872    7.520019377
 1008 water MW4     4032    1.346844630    3.679958669    7.481176841
 1009 water OW1     4033    0.910292204    3.633858291    7.923438904
 1009 water HW2     4034    0.996501683    3.665605159    7.896561767
 1009 water HW3     4035    0.915205769    3.538892836    7.912496431
 1009 water MW4     4036    0.922555849    3.625350121    7.918349015
 1010 water OW1     4037    0.922821873    3.409632963    8.329964526
 1010 water HW2     4038    0.848298347    3.360481312    8.295429362
 1010 water HW3     4039    0.911007071    3.407557621    8.424929898
 1010 water MW4     4040    0.911202172    3.402738663    8.338097425
 1011 water OW1     4041    1.386587036    3.689370057    7.925996375
 1011 water HW2     4042    1.471133189    3.733935846    7.920690081
 1011 water HW3     4043    1.368563809    3.683185711    8.019800614
 1011 water MW4     4044    1.395539914    3.694535560    7.937906724
 1012 water OW1     4045    1.364523632    3.410489831    8.308227156
 1012 water HW2     4046    1.287919516    3.368104930    8.269527698
 1012 water HW3     4047    1.346106463    3.412224177    8.402142641
 1012 water MW4     4048    1.351735349    3.405018943    8.315658315
 1013 water OW1     4049    1.150052731    3.237740636    7.930845939
 1013 water HW2     4050    1.224353280    3.283192119    7.891148213
 1013 water HW3     4051    1.159265743    3.254115372    8.024703846
 1013 water MW4     4052    1.161292266    3.246061416    7.938134997
 1014 water OW1     4053    1.127723942    3.809687873    8.314539102
 1014 water HW2     4054    1.059640960    3.756520982    8.273304314
 1014 water HW3     4055    1.209926657    3.771264313    8.284065146
 1014 water MW4     4056    1.129624223    3.797361323    8.304888299
 1015 water OW1     4057    1.573196161    3.286323763    7.934205222
 1015 water HW2     4058    1.496475059    3.336851149    7.907313322
 1015 water HW3     4059    1.585667553    3.308862008    8.026394214
 1015 water MW4     4060    1.564549220    3.296157181    7.942993123
 1016 water OW1     4061    1.582739518    3.803341580    8.265157060
 1016 water HW2     4062    1.590259457    3.824160553    8.358282456
 1016 water HW3     4063    1.593037305    3.887552985    8.220831974
 1016 water MW4     4064    1.585137487    3.817476921    8.271724770
 1017 water OW1     4065    1.135824339    3.816520015    8.585493724
 1017 water HW2     4066    1.131236484    3.799708399    8.491373378
 1017 water HW3     4067    1.060727197    3.769667451    8.621929625
 1017 water MW4     4068    1.125100065    3.807951876    8.577730358
 1018 water OW1     4069    1.149267821    3.279524540    8.219548830
 1018 water HW2     4070    1.126919730    3.187351560    8.232472571
 1018 water HW3     4071    1.077257622    3.327624488    8.260331726
 1018 water MW4     4072    1.136568766    3.273593043    8.226776850
 1019 water OW1     4073    1.589909148    3.814649939    8.531815258
 1019 water HW2     4074    1.510300264    3.775354720    8.567601144
 1019 water HW3     4075    1.661177414    3.772310481    8.579674668
 1019 water MW4     4076    1.588786640    3.803663270    8.543072522
 1020 water OW1     4077    1.612246893    3.327720930    8.212266356
 1020 water HW2     4078    1.596571843    3.235436905    8.232273102
 1020 water HW3     4079    1.535378433    3.373148205    8.246761586
 1020 water MW4     4080    1.599792077    3.321414792    8.219601415
 1021 water OW1     4081    0.922375114    3.380631420    8.618125258
 1021 water HW2     4082    0.828830770    3.362578026    8.627390738
 1021 water HW3     4083    0.932020653    3.471881638    8.645377407
 1021 water MW4     4084    0.911083732    3.390482494    8.623039924
 1022 water OW1     4085    0.922339162    3.662195958    8.217211480
 1022 water HW2     4086    0.896893099    3.640722682    8.127468990
 1022 water HW3     4087    0.922355164    3.578098217    8.262926775
 1022 water MW4     4088    0.918916699    3.647987857    8.211286152
 1023 water OW1     4089    1.356769579    3.399453002    8.576204947
 1023 water HW2     4090    1.363898356    3.491994875    8.599603681
 1023 water HW3     4091    1.431307583    3.357920809    8.619580993
 1023 water MW4     4092    1.367760568    3.406318056    8.585191720
 1024 water OW1     4093    1.352880250    3.654314326    8.208728693
 1024 water HW2     4094    1.368568634    3.571403125    8.253916367
 1024 water HW3     4095    1.434290513    3.703436759    8.219759288
 1024 water MW4     4096    1.365948111    3.649766920    8.216294736
 1025 water OW1     4097    0.930272647    3.676515139    8.673057194
 1025 water HW2     4098    0.855727905    3.710975378    8.623885131
 1025 water HW3     4099    0.904396661    3.684840686    8.764836477
 1025 water MW4     4100    0.916757689    3.682273393    8.678791416
 1026 water OW1     4101    0.926224282    3.442715759    9.026488247
 1026 water HW2     4102    0.849515917    3.392533278    8.998922621
 1026 water HW3     4103    1.000882688    3.390116328    8.997822229
 1026 water MW4     4104    0.925948391    3.428883025    9.018920404
 1027 water OW1     4105    1.383457888    3.680829035    8.660576086
 1027 water HW2     4106    1.303477860    3.725997811    8.633644781
 1027 water HW3     4107    1.385014514    3.689554760    8.755884831
 1027 water MW4     4108    1.372903404    3.688082337    8.669778551
 1028 water OW1     4109    1.339625707    3.440715151    9.056553531
 1028 water HW2     4110    1.259800766    3.390575646    9.039930436
 1028 water HW3     4111    1.365912336    3.415347923    9.145028586
 1028 water MW4     4112    1.332420342    3.430553202    9.066223608
 1029 water OW1     4113    1.155235482    3.264843301    8.698606819
 1029 water HW2     4114    1.072351260    3.309425429    8.681143772
 1029 water HW3     4115    1.221625204    3.321157489    8.658814416
 1029 water MW4     4116    1.153015597    3.278422265    8.690901188
 1030 water OW1     4117    1.150887402    3.820007715    9.069634129
 1030 water HW2     4118    1.221872855    3.785511448    9.015473337
 1030 water HW3     4119    1.151696736    3.914279243    9.053064812
 1030 water MW4     4120    1.160549785    3.828052470    9.060115035
 1031 water OW1     4121    1.582513650    3.270342828    8.662223656
 1031 water HW2     4122    1.578713838    3.179231303    8.633127783
 1031 water HW3     4123    1.572722182    3.265594393    8.757323066
 1031 water MW4     4124    1.580684490    3.257441673    8.671106632
 1032 water OW1     4125    1.589017572    3.830288652    9.034232041
 1032 water HW2     4126    1.589031997    3.817003296    9.129025593
 1032 water HW3     4127    1.664373877    3.780223943    9.002970717
 1032 water MW4     4128    1.599161217    3.821762788    9.042782422
 1033 water OW1     4129    1.146078211    3.771542029    9.336312098
 1033 water HW2     4130    1.153971753    3.774080339    9.240951900
 1033 water HW3     4131    1.142102271    3.863518278    9.362520490
 1033 water MW4     4132    1.146605455    3.784262115    9.327005416
 1034 water OW1     4133    1.131070749    3.258230706    8.985553181
 1034 water HW2     4134    1.112023698    3.166589897    9.005590405
 1034 water HW3     4135    1.145918297    3.259537846    8.891000760
 1034 water MW4     4136    1.130505566    3.246073298    8.975524676
 1035 water OW1     4137    1.617199464    3.775763168    9.303954498
 1035 water HW2     4138    1.541957791    3.733555834    9.345421956
 1035 water HW3     4139    1.618474415    3.864103458    9.340787719
 1035 water MW4     4140    1.607244775    3.781971896    9.314492465
 1036 water OW1     4141    1.552240906    3.292123251    8.940688336
 1036 water HW2     4142    1.472722165    3.332364245    8.975613265
 1036 water HW3     4143    1.621272669    3.355997931    8.958491689
 1036 water MW4     4144    1.550829533    3.306135488    8.947784685
 1037 water OW1     4145    0.897426660    3.408531109    9.293125353
 1037 water HW2     4146    0.890668689    3.495798680    9.331868344
 1037 water HW3     4147    0.913112355    3.424722778    9.200097899
 1037 water MW4     4148    0.898628183    3.422455000    9.285819568
 1038 water OW1     4149    0.923913184    3.704715542    8.950807707
 1038 water HW2     4150    0.929057466    3.611624251    8.972484104
 1038 water HW3     4151    0.996665046    3.744539377    8.998594180
 1038 water MW4     4152    0.934396708    3.697546629    8.960156252
 1039 water OW1     4153    1.388896844    3.394903106    9.317701596
 1039 water HW2     4154    1.389798717    3.485142029    9.349614630
 1039 water HW3     4155    1.470940635    3.357333810    9.349634069
 1039 water MW4     4156    1.400059949    3.401991561    9.326294138
 1040 water OW1     4157    1.347400699    3.696973044    8.931942379
 1040 water HW2     4158    1.344647815    3.618547052    8.986752086
 1040 water HW3     4159    1.417840950    3.749916791    8.969324848
 1040 water MW4     4160    1.356510291    3.693543558    8.944349910
 1041 water OW1     4161    0.929685211    4.476558024    5.759821333
 1041 water HW2     4162    0.936870060    4.468956155    5.854968105
 1041 water HW3     4163    1.013816945    4.512930286    5.732230967
 1041 water MW4     4164    0.941974903    4.480430040    5.768913300
 1042 water OW1     4165    0.902057231    4.190770476    6.068654315
 1042 water HW2     4166    0.893581704    4.176693846    6.162953479
 1042 water HW3     4167    0.929196851    4.282188706    6.060379859
 1042 water MW4     4168    0.904569107    4.201179368    6.080231808
 1043 water OW1     4169    1.388848473    4.440383609    5.700536105
 1043 water HW2     4170    1.303829195    4.482623231    5.688294573
 1043 water HW3     4171    1.377648876    4.352768006    5.663652595
 1043 water MW4     4172    1.375899015    4.434276758    5.693924692
 1044 water OW1     4173    1.323345336    4.180845598    6.078503019
 1044 water HW2     4174    1.254581963    4.121130632    6.049040502
 1044 water HW3     4175    1.324308291    4.171220327    6.173732979
 1044 water MW4     4176    1.314220528    4.171513557    6.087354222
 1045 water OW1     4177    1.139744983    4.045113103    5.702420080
 1045 water HW2     4178    1.119897901    4.055769866    5.795451500
 1045 water HW3     4179    1.218795559    4.097293035    5.688615031
 1045 water MW4     4180    1.147712788    4.053569876    5.713082630
 1046 water OW1     4181    1.191200248    4.604277986    6.128982865
 1046 water HW2     4182    1.264577935    4.550957920    6.098405028
 1046 water HW3     4183    1.197807282    4.685370424    6.078557852
 1046 water MW4     4184    1.201964860    4.608015685    6.118081229
 1047 water OW1     4185    1.588477745    4.037348536    5.703542428
 1047 water HW2     4186    1.587716985    4.062547439    5.795882858
 1047 water HW3     4187    1.670876109    4.072448012    5.669765885
 1047 water MW4     4188    1.599464807    4.045463694    5.711424153
 1048 water OW1     4189    1.599882311    4.559363200    6.073683989
 1048 water HW2     4190    1.593014965    4.550941543    6.168785165
 1048 water HW3     4191    1.520942203    4.516925865    6.040070743
 1048 water MW4     4192    1.588334056    4.552518427    6.081959240
 1049 water OW1     4193    1.119831915    4.551637162    6.384692032
 1049 water HW2     4194    1.138818600    4.569826712    6.292654189
 1049 water HW3     4195    1.044025255    4.493235673    6.382470591
 1049 water MW4     4196    1.112184892    4.546225304    6.372006301
 1050 water OW1     4197    1.110650242    4.034405037    5.967442987
 1050 water HW2     4198    1.099737453    3.944785368    5.999247774
 1050 water HW3     4199    1.045902409    4.085251670    6.016275930
 1050 water MW4     4200    1.100467582    4.029186832    5.978295483
 1051 water OW1     4201    1.568095892    4.562752904    6.363951661
 1051 water HW2     4202    1.502630067    4.508553773    6.407985720
 1051 water HW3     4203    1.652022592    4.530208978    6.396501933
 1051 water MW4     4204    1.570580418    4.551078733    6.374258637
 1052 water OW1     4205    1.568450881    4.077392888    5.978812065
 1052 water HW2     4206    1.552962339    3.986093133    6.003035570
 1052 water HW3     4207    1.498643994    4.126032238    6.022670139
 1052 water MW4     4208    1.556971536    4.071651508    5.987974712
 1053 water OW1     4209    0.866726270    4.149051656    6.334627783
 1053 water HW2     4210    0.788170648    4.099077511    6.356852034
 1053 water HW3     4211    0.939311041    4.093912684    6.363841874
 1053 water MW4     4212    0.865922693    4.134905181    6.341550527
 1054 water OW1     4213    0.976093107    4.452755294    6.046471802
 1054 water HW2     4214    0.899817890    4.504432499    6.072430925
 1054 water HW3     4215    1.050001287    4.495804694    6.089444449
 1054 water MW4     4216    0.975774543    4.465503918    6.055748869
 1055 water OW1     4217    1.323423506    4.160422481    6.365760143
 1055 water HW2     4218    1.334304481    4.249685482    6.398563184
 1055 water HW3     4219    1.405812560    4.116722812    6.387317070
 1055 water MW4     4220    1.335976099    4.166554547    6.373076089
 1056 water OW1     4221    1.369672263    4.452944922    5.983370944
 1056 water HW2     4222    1.379874160    4.441834620    5.888846868
 1056 water HW3     4223    1.337199769    4.368312858    6.014116173
 1056 water MW4     4224    1.366675012    4.440059594    5.974787373
 1057 water OW1     4225    0.889781013    4.403064708    6.432743387
 1057 water HW2     4226    0.873792796    4.311924283    6.408246077
 1057 water HW3     4227    0.889035683    4.402672811    6.528459682
 1057 water MW4     4228    0.887528956    4.390745981    6.442328276
 1058 water OW1     4229    0.936901698    4.148812286    6.813844869
 1058 water HW2     4230    0.939394739    4.147449993    6.909522700
 1058 water HW3     4231    0.924264262    4.241020342    6.791477749
 1058 water MW4     4232    0.935536431    4.161038613    6.823711270
 1059 water OW1     4233    1.350122067    4.423089128    6.475389452
 1059 water HW2     4234    1.264241877    4.462233615    6.459432622
 1059 water HW3     4235    1.360667750    4.426301127    6.570472522
 1059 water MW4     4236    1.339983297    4.428789606    6.486038527
 1060 water OW1     4237    1.356403577    4.169528260    6.774729821
 1060 water HW2     4238    1.275159941    4.128732536    6.744771538
 1060 water HW3     4239    1.425736423    4.118448584    6.732942963
 1060 water MW4     4240    1.354800583    4.157163361    6.765074119
 1061 water OW1     4241    1.084492478    4.010179670    6.418729492
 1061 water HW2     4242    1.112223136    3.921261480    6.396664035
 1061 water HW3     4243    1.161336932    4.064400294    6.400914549
 1061 water MW4     4244    1.098566547    4.005509955    6.413362254
 1062 water OW1     4245    1.104933606    4.546535215    6.792369795
 1062 water HW2     4246    1.119538898    4.545608206    6.886964428
 1062 water HW3     4247    1.100362452    4.639419960    6.769701601
 1062 water MW4     4248    1.106284034    4.558911195    6.802049897
 1063 water OW1     4249    1.582267704    4.079652695    6.423729479
 1063 water HW2     4250    1.600723425    4.093769192    6.516586516
 1063 water HW3     4251    1.662185045    4.107326523    6.378899843
 1063 water MW4     4252    1.595507080    4.085276977    6.430193167
 1064 water OW1     4253    1.609337882    4.538868267    6.851886696
 1064 water HW2     4254    1.527011767    4.503177531    6.818556520
 1064 water HW3     4255    1.614711491    4.626483126    6.813714989
 1064 water MW4     4256    1.598981356    4.545856390    6.842263732
 1065 water OW1     4257    1.130374806    4.579401833    7.064263089
 1065 water HW2     4258    1.212867875    4.553418614    7.105276308
 1065 water HW3     4259    1.122744811    4.672982227    7.082885962
 1065 water MW4     4260    1.140450129    4.588499287    7.072289115
 1066 water OW1     4261    1.135318958    4.016592546    6.692190994
 1066 water HW2     4262    1.069204560    4.055842051    6.749205740
 1066 water HW3     4263    1.098754694    4.024465130    6.604080863
 1066 water MW4     4264    1.121500119    4.022934395    6.688006073
 1067 water OW1     4265    1.610075183    4.626305629    7.115768188
 1067 water HW2     4266    1.603547622    4.601628318    7.023514518
 1067 water HW3     4267    1.602356646    4.721713894    7.115693626
 1067 water MW4     4268    1.608157895    4.635824838    7.103342345
 1068 water OW1     4269    1.605120445    4.065723978    6.699103755
 1068 water HW2     4270    1.608330649    3.976770808    6.734308109
 1068 water HW3     4271    1.666828220    4.115135400    6.753075789
 1068 water MW4     4272    1.613857324    4.060402317    6.711105413
 1069 water OW1     4273    0.927176966    4.177655619    7.088400305
 1069 water HW2     4274    0.843750614    4.143343869    7.120416957
 1069 water HW3     4275    0.928839594    4.268542479    7.118385847
 1069 water MW4     4276    0.916172930    4.185269687    7.096744768
 1070 water OW1     4277    0.882857756    4.405008471    6.726841573
 1070 water HW2     4278    0.804008561    4.457638334    6.740078659
 1070 water HW3     4279    0.955074444    4.464408060    6.747305133
 1070 water MW4     4280    0.881965131    4.420085770    6.731377119
 1071 water OW1     4281    1.389780965    4.243091887    7.080352590
 1071 water HW2     4282    1.374050990    4.244356590    6.985942384
 1071 water HW3     4283    1.401396297    4.335119405    7.103981774
 1071 water MW4     4284    1.389227202    4.255647467    7.070826643
 1072 water OW1     4285    1.359039436    4.441676956    6.745319173
 1072 water HW2     4286    1.340255071    4.349741530    6.764222704
 1072 water HW3     4287    1.276178981    4.486870690    6.761256229
 1072 water MW4     4288    1.345359735    4.435386302    6.750008136
 1073 water OW1     4289    0.928566368    4.441485834    7.188733207
 1073 water HW2     4290    0.856669666    4.498319432    7.161108493
 1073 water HW3     4291    1.007632935    4.487033478    7.159815936
 1073 water MW4     4292    0.929531312    4.455264645    7.181123596
 1074 water OW1     4293    0.886854244    4.190284633    7.539453351
 1074 water HW2     4294    0.966514124    4.157553381    7.497676718
 1074 water HW3     4295    0.883110783    4.282720816    7.514879851
 1074 water MW4     4296    0.897071330    4.198319923    7.530523728
 1075 water OW1     4297    1.368958402    4.500566453    7.153060478
 1075 water HW2     4298    1.454284114    4.543874936    7.150567166
 1075 water HW3     4299    1.360527337    4.469321646    7.243143758
 1075 water MW4     4300    1.379307141    4.502190023    7.164848629
 1076 water OW1     4301    1.360372591    4.176763593    7.551803311
 1076 water HW2     4302    1.448262627    4.142169651    7.536281738
 1076 water HW3     4303    1.363739222    4.266540725    7.518772257
 1076 water MW4     4304    1.372654219    4.184190331    7.545268936
 1077 water OW1     4305    1.170864824    4.073510608    7.179642141
 1077 water HW2     4306    1.089901126    4.116259438    7.151718396
 1077 water HW3     4307    1.240516835    4.125484123    7.139521455
 1077 water MW4     4308    1.169342459    4.086258658    7.170484494
 1078 water OW1     4309    1.156329596    4.601798261    7.495475446
 1078 water HW2     4310    1.159994630    4.607717013    7.590941954
 1078 water HW3     4311    1.082693654    4.543230774    7.477871022
 1078 water MW4     4312    1.146912677    4.594712618    7.505954385
 1079 water OW1     4313    1.578321151    4.081051887    7.199722384
 1079 water HW2     4314    1.577205019    3.993584486    7.160856895
 1079 water HW3     4315    1.507282798    4.127762369    7.155745098
 1079 water MW4     4316    1.568610359    4.075566684    7.188573126
 1080 water OW1     4317    1.593966477    4.596536981    7.531040202
 1080 water HW2     4318    1.595776506    4.686426910    7.498194458
 1080 water HW3     4319    1.681776821    4.562767068    7.513397789
 1080 water MW4     4320    1.606027887    4.604089801    7.524245338
 1081 water OW1     4321    1.160517241    4.555810423    7.772935434
 1081 water HW2     4322    1.084675955    4.518052616    7.817486145
 1081 water HW3     4323    1.236057647    4.518996243    7.818768625
 1081 water MW4     4324    1.160476747    4.545774275    7.785099602
 1082 water OW1     4325    1.104936953    4.063222191    7.455843939
 1082 water HW2     4326    1.181201225    4.108614612    7.491699303
 1082 water HW3     4327    1.118848621    4.064045792    7.361143857
 1082 water MW4     4328    1.117073133    4.069442098    7.447924419
 1083 water OW1     4329    1.586582853    4.593544857    7.804117111
 1083 water HW2     4330    1.576153631    4.605319327    7.709698300
 1083 water HW3     4331    1.511865443    4.539589344    7.829971116
 1083 water MW4     4332    1.575123534    4.587867991    7.794889429
 1084 water OW1     4333    1.587103139    4.030212322    7.478106989
 1084 water HW2     4334    1.583105175    4.040253521    7.382999108
 1084 water HW3     4335    1.672036686    4.066957454    7.502569331
 1084 water MW4     4336    1.597995721    4.036508984    7.468599275
 1085 water OW1     4337    0.905276910    4.177791390    7.818263139
 1085 water HW2     4338    0.845107445    4.112096231    7.853278849
 1085 water HW3     4339    0.889548263    4.176841010    7.723849025
 1085 water MW4     4340    0.895062288    4.168822010    7.810269103
 1086 water OW1     4341    0.925340805    4.449569808    7.456556787
 1086 water HW2     4342    0.842794501    4.493689756    7.476603138
 1086 water HW3     4343    0.928821228    4.447467432    7.360923189
 1086 water MW4     4344    0.914699854    4.455224673    7.446384002
 1087 water OW1     4345    1.358936761    4.180386310    7.827587724
 1087 water HW2     4346    1.348886710    4.170804839    7.732880225
 1087 water HW3     4347    1.282360047    4.136326943    7.864426528
 1087 water MW4     4348    1.347278241    4.173167146    7.819799561
 1088 water OW1     4349    1.367695643    4.439721973    7.422935169
 1088 water HW2     4350    1.296719423    4.498662757    7.448443572
 1088 water HW3     4351    1.447662967    4.488089360    7.443626748
 1088 water MW4     4352    1.368905696    4.454163866    7.429152917
 1089 water OW1     4353    0.928684374    4.461961315    7.902887567
 1089 water HW2     4354    0.850834638    4.499153919    7.861433410
 1089 water HW3     4355    0.926720583    4.369323001    7.878874972
 1089 water MW4     4356    0.917942802    4.454499245    7.894076831
 1090 water OW1     4357    0.904050211    4.189103865    8.268818180
 1090 water HW2     4358    0.825228607    4.142135916    8.241551258
 1090 water HW3     4359    0.975550638    4.144202577    8.223719602
 1090 water MW4     4360    0.903064903    4.176739795    8.259078988
 1091 water OW1     4361    1.374533716    4.444935752    7.904759207
 1091 water HW2     4362    1.355859487    4.354475086    7.879650256
 1091 water HW3     4363    1.374753371    4.443717851    8.000471207
 1091 water MW4     4364    1.372050038    4.432597343    7.914261202
 1092 water OW1     4365    1.362324273    4.182279202    8.293482070
 1092 water HW2     4366    1.357472781    4.185519165    8.389024125
 1092 water HW3     4367    1.350999930    4.273200555    8.265780351
 1092 water MW4     4368    1.360147275    4.194951748    8.302612250
 1093 water OW1     4369    1.129747527    4.037819426    7.909532983
 1093 water HW2     4370    1.053309065    4.089601482    7.884272369
 1093 water HW3     4371    1.135827745    4.048728261    8.004434756
 1093 water MW4     4372    1.120278479    4.046256576    7.918905522
 1094 water OW1     4373    1.149554254    4.562549063    8.273244207
 1094 water HW2     4374    1.073277202    4.523726305    8.230384865
 1094 water HW3     4375    1.166595852    4.642755750    8.223860106
 1094 water MW4     4376    1.141582148    4.568118651    8.260829775
 1095 water OW1     4377    1.593216765    4.071229115    7.920486241
 1095 water HW2     4378    1.513631353    4.109064135    7.883109886
 1095 water HW3     4379    1.582495041    4.081388078    8.015059802
 1095 water MW4     4380    1.581062928    4.077688306    7.928184032
 1096 water OW1     4381    1.582693734    4.583118800    8.235244451
 1096 water HW2     4382    1.564588056    4.585745120    8.329199789
 1096 water HW3     4383    1.586825894    4.675083755    8.209020594
 1096 water MW4     4384    1.580813131    4.595849210    8.244359982
 1097 water OW1     4385    1.136775836    4.596428519    8.538712422
 1097 water HW2     4386    1.144559206    4.597553973    8.443316035
 1097 water HW3     4387    1.210317404    4.542699008    8.568158911
 1097 water MW4     4388    1.147720818    4.589348888    8.529836664
 1098 water OW1     4389    1.136922671    4.043615168    8.182542230
 1098 water HW2     4390    1.131381645    3.964255742    8.235774710
 1098 water HW3     4391    1.215403114    4.088331559    8.214221608
 1098 water MW4     4392    1.146739102    4.038952792    8.193969952
 1099 water OW1     4393    1.550587206    4.593218717    8.529807640
 1099 water HW2     4394    1.478311983    4.535781697    8.555097939
 1099 water HW3     4395    1.628280133    4.552159227    8.567758211
 1099 water MW4     4396    1.551316339    4.579962727    8.538318808
 1100 water OW1     4397    1.581869207    4.070908585    8.189425113
 1100 water HW2     4398    1.509336527    4.111821245    8.236621332
 1100 water HW3     4399    1.657477366    4.126260480    8.208967179
 1100 water MW4     4400    1.582283115    4.083864191    8.198406974
 1101 water OW1     4401    0.920525672    4.186063117    8.555944020
 1101 water HW2     4402    0.929185453    4.191347889    8.460763152
 1101 water HW3     4403    0.934560565    4.275738899    8.586334714
 1101 water MW4     4404    0.923579998    4.198843226    8.547224341
 1102 water OW1     4405    0.898048649    4.474913852    8.185925676
 1102 water HW2     4406    0.886911922    4.492570759    8.092509803
 1102 water HW3     4407    0.894700827    4.379505673    8.192881966
 1102 water MW4     4408    0.896099270    4.464449825    8.174289656
 1103 water OW1     4409    1.372415441    4.182589260    8.569307783
 1103 water HW2     4410    1.318911677    4.114805274    8.610599391
 1103 water HW3     4411    1.462660966    4.154849374    8.585073645
 1103 water MW4     4412    1.377360270    4.169733337    8.576986768
 1104 water OW1     4413    1.364299060    4.427186469    8.191733907
 1104 water HW2     4414    1.288043404    4.475125675    8.224125663
 1104 water HW3     4415    1.438151098    4.485948549    8.207709289
 1104 water MW4     4416    1.363975573    4.441546686    8.198243318
 1105 water OW1     4417    0.931269703    4.442081269    8.639216120
 1105 water HW2     4418    0.850381788    4.489189000    8.619207986
 1105 water HW3     4419    1.000561320    4.496259770    8.601457940
 1105 water MW4     4420    0.929709034    4.455712710    8.631441736
 1106 water OW1     4421    0.923247686    4.231230732    9.037086290
 1106 water HW2     4422    0.850767787    4.181026170    8.999823914
 1106 water HW3     4423    0.912775627    4.221832476    9.131766420
 1106 water MW4     4424    0.912083734    4.223209185    9.044813763
 1107 water OW1     4425    1.353097475    4.441688922    8.627300681
 1107 water HW2     4426    1.337551653    4.350591969    8.602360935
 1107 water HW3     4427    1.361613883    4.439358529    8.722612583
 1107 water MW4     4428    1.352151433    4.429115157    8.636771602
 1108 water OW1     4429    1.369730350    4.219107390    9.037107818
 1108 water HW2     4430    1.295466856    4.161419233    9.019238057
 1108 water HW3     4431    1.443052254    4.178991236    8.990450440
 1108 water MW4     4432    1.369603628    4.205944558    9.028423539
 1109 water OW1     4433    1.154048727    4.067395829    8.685585969
 1109 water HW2     4434    1.148614730    3.977136676    8.654184133
 1109 water HW3     4435    1.100437260    4.117466967    8.624096051
 1109 water MW4     4436    1.146102190    4.061987191    8.673084285
 1110 water OW1     4437    1.145301184    4.604420483    9.056792534
 1110 water HW2     4438    1.066196653    4.567434502    9.017590127
 1110 water HW3     4439    1.216813463    4.570906468    9.002708128
 1110 water MW4     4440    1.144279393    4.594932357    9.044237683
 1111 water OW1     4441    1.607997713    4.076349014    8.646769017
 1111 water HW2     4442    1.614685302    3.990627605    8.604704371
 1111 water HW3     4443    1.585106402    4.056775792    8.737627121
 1111 water MW4     4444    1.605816962    4.062178110    8.653335804
 1112 water OW1     4445    1.596740962    4.559102885    9.057223542
 1112 water HW2     4446    1.603246925    4.566113101    9.152464540
 1112 water HW3     4447    1.677182936    4.514398816    9.030899532
 1112 water MW4     4448    1.608442706    4.554029920    9.066498620
 1113 water OW1     4449    1.148739334    4.590352262    9.333985291
 1113 water HW2     4450    1.135516176    4.611540422    9.241581134
 1113 water HW3     4451    1.159885231    4.675273496    9.376722528
 1113 water MW4     4452    1.148459769    4.604632820    9.327300950
 1114 water OW1     4453    1.153659728    4.074211512    8.959567500
 1114 water HW2     4454    1.087519937    4.135665268    8.991368163
 1114 water HW3     4455    1.142235091    4.073713222    8.864533043
 1114 water MW4     4456    1.143220847    4.082415103    8.951057283
 1115 water OW1     4457    1.625294898    4.563632965    9.339308478
 1115 water HW2     4458    1.537982175    4.531712433    9.362109496
 1115 water HW3     4459    1.619695055    4.658583994    9.350044500
 1115 water MW4     4460    1.612790414    4.572115820    9.343822005
 1116 water OW1     4461    1.573193466    4.086546175    8.919554195
 1116 water HW2     4462    1.581742305    3.997084979    8.952507651
 1116 water HW3     4463    1.648184587    4.133052812    8.956645742
 1116 water MW4     4464    1.584436553    4.080765206    8.928981087
 1117 water OW1     4465    0.918157459    4.200993816    9.309581718
 1117 water HW2     4466    0.930654567    4.275776000    9.368009156
 1117 water HW3     4467    0.981945149    4.136214665    9.339533523
 1117 water MW4     4468    0.928424123    4.202340057    9.321476092
 1118 water OW1     4469    0.938774999    4.491505553    8.918270629
 1118 water HW2     4470    0.946440928    4.481381316    8.823396755
 1118 water HW3     4471    0.924277444    4.402655077    8.950793424
 1118 water MW4     4472    0.937855575    4.478185204    8.909879211
 1119 water OW1     4473    1.372328424    4.190333251    9.302863369
 1119 water HW2     4474    1.460016396    4.154239281    9.315915694
 1119 water HW3     4475    1.373292249    4.223904947    9.213228941
 1119 water MW4     4476    1.384259480    4.189993795    9.292556693
 1120 water OW1     4477    1.371339570    4.469479779    8.919259391
 1120 water HW2     4478    1.353048202    4.380690906    8.949988535
 1120 water HW3     4479    1.448589419    4.496600652    8.968850091
 1120 water MW4     4480    1.379274400    4.461180293    8.930069105
 1121 water OW1     4481    0.907821751    5.270454706    5.686771698
 1121 water HW2     4482    0.923088622    5.254523110    5.779913662
 1121 water HW3     4483    0.976172167    5.332527485    5.661522756
 1121 water MW4     4484    0.919075246    5.276664541    5.695908968
 1122 water OW1     4485    0.932820402    4.957360658    6.090937113
 1122 water HW2     4486    1.013254244    4.909629861    6.070578173
 1122 water HW3     4487    0.923261752    4.948916183    6.185803553
 1122 water MW4     4488    0.942359023    4.949800402    6.100964582
 1123 water OW1     4489    1.341012305    5.282562334    5.686837813
 1123 water HW2     4490    1.428899912    5.318984343    5.676277317
 1123 water HW3     4491    1.352360951    5.188387280    5.674008714
 1123 water MW4     4492    1.354367852    5.274789736    5.683689963
 1124 water OW1     4493    1.398173845    4.952522390    6.062724988
 1124 water HW2     4494    1.479704062    4.910371180    6.035551147
 1124 water HW3     4495    1.403511211    5.040859029    6.026249391
 1124 water MW4     4496    1.409864775    4.958738180    6.054158833
 1125 water OW1     4497    1.167478500    4.855294798    5.721358198
 1125 water HW2     4498    1.095227334    4.904070433    5.681823092
 1125 water HW3     4499    1.246343649    4.899213438    5.689518604
 1125 water MW4     4500    1.168368632    4.867769904    5.711752352
 1126 water OW1     4501    1.158511573    5.386353904    6.034969844
 1126 water HW2     4502    1.162272067    5.405116785    6.128757538
 1126 water HW3     4503    1.233120889    5.328540744    6.019051083
 1126 water MW4     4504    1.169058845    5.381098386    6.045449706
 1127 water OW1     4505    1.611623288    4.841987695    5.709466110
 1127 water HW2     4506    1.616962515    4.827731683    5.803967840
 1127 water HW3     4507    1.692344107    4.888564250    5.687623669
 1127 water MW4     4508    1.623205537    4.846337502    5.719244841
 1128 water OW1     4509    1.591642526    5.399108956    6.066082930
 1128 water HW2     4510    1.594686909    5.484917313    6.023774823
 1128 water HW3     4511    1.676356854    5.359380302    6.045897907
 1128 water MW4     4512    1.603453387    5.405310517    6.057672394
 1129 water OW1     4513    1.128116824    5.422181603    6.301729178
 1129 water HW2     4514    1.202035969    5.372218276    6.336398248
 1129 water HW3     4515    1.134579866    5.507498144    6.344643458
 1129 water MW4     4516    1.138934928    5.426939557    6.312170605
 1130 water OW1     4517    1.161190615    4.842103644    5.988656155
 1130 water HW2     4518    1.236394863    4.893866561    6.017417932
 1130 water HW3     4519    1.152002722    4.862755972    5.895643346
 1130 water MW4     4520    1.170075317    4.851849530    5.980009036
 1131 water OW1     4521    1.548844431    5.346125539    6.325761171
 1131 water HW2     4522    1.560953783    5.362270730    6.232192935
 1131 water HW3     4523    1.470344690    5.291579095    6.330740572
 1131 water MW4     4524    1.539909390    5.340957370    6.313838589
 1132 water OW1     4525    1.617320926    4.816826924    5.983673685
 1132 water HW2     4526    1.622844975    4.733812638    6.031006883
 1132 water HW3     4527    1.696124925    4.864551811    6.009646424
 1132 water MW4     4528    1.628670077    4.812077558    5.993539443
 1133 water OW1     4529    0.895870455    4.957050971    6.366895262
 1133 water HW2     4530    0.908132567    5.051972327    6.368271933
 1133 water HW3     4531    0.976100168    4.921925950    6.405518370
 1133 water MW4     4532    0.908318314    4.965098562    6.372278567
 1134 water OW1     4533    0.939028284    5.224610865    5.962396262
 1134 water HW2     4534    0.946391169    5.140139212    6.006810743
 1134 water HW3     4535    1.011096132    5.276708829    5.997813006
 1134 water MW4     4536    0.949718338    5.220253906    5.973140217
 1135 water OW1     4537    1.352820867    4.967637479    6.348947522
 1135 water HW2     4538    1.370324145    4.946651843    6.257211178
 1135 water HW3     4539    1.431562016    4.939396322    6.395472642
 1135 water MW4     4540    1.365773764    4.961012372    6.342862844
 1136 water OW1     4541    1.380811560    5.225275865    5.969300181
 1136 water HW2     4542    1.372623493    5.237037909    5.874659131
 1136 water HW3     4543    1.464427649    5.266273257    5.991433457
 1136 water MW4     4544    1.390962916    5.232376406    5.959541843
 1137 water OW1     4545    0.935083672    5.229334684    6.402358697
 1137 water HW2     4546    0.991044423    5.290183272    6.354107663
 1137 water HW3     4547    0.951999913    5.249075174    6.494480747
 1137 water MW4     4548    0.944891702    5.240180632    6.408263005
 1138 water OW1     4549    0.905610894    5.014383442    6.782412657
 1138 water HW2     4550    0.836527271    4.957516371    6.748414014
 1138 water HW3     4551    0.986444784    4.965174400    6.768036602
 1138 water MW4     4552    0.907192284    5.000107363    6.775902227
 1139 water OW1     4553    1.310340520    5.241826057    6.395708723
 1139 water HW2     4554    1.301337124    5.152194628    6.363344170
 1139 water HW3     4555    1.318150605    5.232391533    6.490641913
 1139 water MW4     4556    1.310179920    5.228493429    6.404129420
 1140 water OW1     4557    1.380426771    4.941843126    6.811641960
 1140 water HW2     4558    1.371087382    4.968726359    6.903033349
 1140 water HW3     4559    1.394933697    5.023559230    6.763951858
 1140 water MW4     4560    1.381122235    4.956458789    6.817523426
 1141 water OW1     4561    1.131905645    4.844829095    6.484973305
 1141 water HW2     4562    1.128921142    4.757014349    6.446999873
 1141 water HW3     4563    1.211141085    4.884124384    6.448368064
 1141 water MW4     4564    1.142167751    4.838299184    6.474936257
 1142 water OW1     4565    1.173863119    5.351706219    6.787855236
 1142 water HW2     4566    1.152959037    5.345402614    6.881051815
 1142 water HW3     4567    1.096589103    5.316715990    6.743507422
 1142 water MW4     4568    1.160649982    5.346148757    6.794429467
 1143 water OW1     4569    1.582731200    4.827380890    6.472138688
 1143 water HW2     4570    1.578434946    4.741885261    6.429309281
 1143 water HW3     4571    1.594014618    4.807155953    6.565014705
 1143 water MW4     4572    1.583671556    4.813152662    6.478874128
 1144 water OW1     4573    1.602626995    5.324985052    6.796363503
 1144 water HW2     4574    1.586744407    5.413164108    6.762680926
 1144 water HW3     4575    1.686183251    5.299129973    6.757476674
 1144 water MW4     4576    1.611734744    5.333372822    6.786596869
 1145 water OW1     4577    1.145484406    5.359473780    7.063369667
 1145 water HW2     4578    1.233629026    5.343258718    7.096983892
 1145 water HW3     4579    1.137154762    5.454829363    7.062871438
 1145 water MW4     4580    1.156226173    5.370124776    7.067826529
 1146 water OW1     4581    1.126715656    4.859806919    6.758362320
 1146 water HW2     4582    1.205392539    4.903569027    6.790876077
 1146 water HW3     4583    1.137787751    4.858036310    6.663301328
 1146 water MW4     4584    1.138794374    4.865458275    6.749944504
 1147 water OW1     4585    1.622975164    5.417210187    7.064886419
 1147 water HW2     4586    1.633198494    5.392617524    6.972946205
 1147 water HW3     4587    1.681554616    5.358110484    7.112193833
 1147 water MW4     4588    1.632234873    5.405946588    7.058879587
 1148 water OW1     4589    1.596268075    4.786249278    6.735929785
 1148 water HW2     4590    1.521387392    4.835605295    6.769384012
 1148 water HW3     4591    1.672154628    4.840775365    6.756677207
 1148 water MW4     4592    1.596403449    4.800230080    6.743224425
 1149 water OW1     4593    0.875168050    4.979195686    7.055001992
 1149 water HW2     4594    0.879322995    5.003047655    6.962394548
 1149 water HW3     4595    0.900090113    5.059066918    7.101497103
 1149 water MW4     4596    0.879081331    4.993155102    7.048796039
 1150 water OW1     4597    0.950436733    5.269971849    6.670250098
 1150 water HW2     4598    0.877566843    5.316122148    6.711752477
 1150 water HW3     4599    0.941027986    5.179243326    6.699269557
 1150 water MW4     4600    0.939363398    5.263972362    6.679741164
 1151 water OW1     4601    1.351543747    4.997497390    7.087769066
 1151 water HW2     4602    1.362144459    5.084683640    7.125828245
 1151 water HW3     4603    1.437184482    4.956089298    7.098415800
 1151 water MW4     4604    1.364496244    5.003658368    7.094324071
 1152 water OW1     4605    1.398813970    5.176236813    6.688703532
 1152 water HW2     4606    1.331375495    5.231204237    6.728615343
 1152 water HW3     4607    1.481465333    5.214062052    6.718708894
 1152 water MW4     4608    1.400861371    5.188725160    6.698113219
 1153 water OW1     4609    0.941661012    5.205414518    7.160079232
 1153 water HW2     4610    0.866308832    5.259308548    7.136000176
 1153 water HW3     4611    1.017680486    5.257594373    7.134376689
 1153 water MW4     4612    0.941750819    5.219690297    7.153379457
 1154 water OW1     4613    0.929020793    4.959668330    7.516064456
 1154 water HW2     4614    1.006277677    4.929035285    7.468574366
 1154 water HW3     4615    0.921412582    5.052111798    7.492428916
 1154 water MW4     4616    0.938394345    4.967986984    7.506492131
 1155 water OW1     4617    1.394206563    5.273890411    7.175250381
 1155 water HW2     4618    1.460583115    5.336318828    7.145938874
 1155 water HW3     4619    1.395985257    5.280044438    7.270755787
 1155 water MW4     4620    1.403379124    5.283120466    7.184158978
 1156 water OW1     4621    1.354574437    4.996800595    7.487162142
 1156 water HW2     4622    1.290172184    4.941077091    7.443463638
 1156 water HW3     4623    1.330383614    4.993404963    7.579712627
 1156 water MW4     4624    1.342651284    4.988844144    7.493736805
 1157 water OW1     4625    1.117654474    4.845123069    7.112191314
 1157 water HW2     4626    1.032181064    4.881173712    7.088591191
 1157 water HW3     4627    1.180271965    4.912465415    7.085613567
 1157 water MW4     4628    1.114578448    4.859038044    7.105438208
 1158 water OW1     4629    1.138634993    5.391122977    7.531521074
 1158 water HW2     4630    1.134263098    5.373000463    7.625408132
 1158 water HW3     4631    1.219379274    5.348616846    7.502608996
 1158 water MW4     4632    1.148913445    5.382963371    7.540265626
 1159 water OW1     4633    1.596553530    4.898242257    7.151543177
 1159 water HW2     4634    1.595886378    4.884819213    7.246314982
 1159 water HW3     4635    1.682705035    4.935718276    7.133218749
 1159 water MW4     4636    1.608058301    4.901479387    7.161831721
 1160 water OW1     4637    1.580002709    5.394882583    7.563155282
 1160 water HW2     4638    1.573297723    5.482052192    7.524183230
 1160 water HW3     4639    1.671568431    5.369966773    7.550615764
 1160 water MW4     4640    1.591423551    5.403260908    7.556222681
 1161 water OW1     4641    1.156431083    5.344631344    7.791192042
 1161 water HW2     4642    1.082067713    5.298888368    7.830434719
 1161 water HW3     4643    1.164179379    5.425576662    7.841690930
 1161 water MW4     4644    1.147465803    5.349368993    7.803269762
 1162 water OW1     4645    1.149749127    4.855257769    7.385435396
 1162 water HW2     4646    1.154184988    4.762624001    7.409134057
 1162 water HW3     4647    1.143498380    4.855320777    7.289919729
 1162 water MW4     4648    1.149504873    4.842799286    7.375770022
 1163 water OW1     4649    1.555534706    5.380719359    7.836305122
 1163 water HW2     4650    1.544073381    5.388918544    7.741628147
 1163 water HW3     4651    1.485025498    5.322224479    7.864038117
 1163 water MW4     4652    1.544502837    5.373950396    7.827295577
 1164 water OW1     4653    1.598993110    4.857820524    7.430622946
 1164 water HW2     4654    1.520370666    4.904649741    7.458691682
 1164 water HW3     4655    1.670670918    4.901573072    7.476561218
 1164 water MW4     4656    1.598058478    4.870011321    7.440583057
 1165 water OW1     4657    0.928661594    4.958795003    7.819644461
 1165 water HW2     4658    0.950009412    4.965351899    7.726566020
 1165 water HW3     4659    0.938297580    5.048062401    7.852822734
 1165 water MW4     4660    0.932831498    4.971691357    7.811582895
 1166 water OW1     4661    0.917774721    5.224888011    7.426771590
 1166 water HW2     4662    0.924693225    5.230144368    7.331446760
 1166 water HW3     4663    0.997614630    5.266733557    7.458971863
 1166 water MW4     4664    0.929450959    5.231227143    7.418276076
 1167 water OW1     4665    1.346976509    4.940074403    7.761374770
 1167 water HW2     4666    1.284795839    4.887497721    7.811689534
 1167 water HW3     4667    1.431840848    4.922138830    7.801855353
 1167 water MW4     4668    1.350029353    4.930584627    7.773594313
 1168 water OW1     4669    1.372289987    5.273138642    7.445741812
 1168 water HW2     4670    1.386914192    5.178992883    7.454962828
 1168 water HW3     4671    1.442071692    5.313438069    7.497402128
 1168 water MW4     4672    1.383649617    5.265891822    7.453935427
 1169 water OW1     4673    0.951130408    5.212245914    7.928301431
 1169 water HW2     4674    0.869457338    5.246049820    7.891571009
 1169 water HW3     4675    0.940472892    5.221419440    8.022982908
 1169 water MW4     4676    0.938704248    5.218029961    7.936100678
 1170 water OW1     4677    0.935842774    4.960417859    8.248295839
 1170 water HW2     4678    0.850755896    4.917217524    8.240794329
 1170 water HW3     4679    0.950857367    4.967652446    8.342553684
 1170 water MW4     4680    0.926412211    4.955577468    8.259971798
 1171 water OW1     4681    1.347947865    5.186654644    7.891142815
 1171 water HW2     4682    1.278767260    5.238693206    7.850297368
 1171 water HW3     4683    1.342938591    5.101604814    7.847510807
 1171 water MW4     4684    1.337963142    5.182211877    7.879773555
 1172 water OW1     4685    1.376690313    4.990321155    8.303316522
 1172 water HW2     4686    1.303957191    4.938543629    8.268801319
 1172 water HW3     4687    1.364157749    4.989039397    8.398203879
 1172 water MW4     4688    1.365214971    4.983180259    8.311441609
 1173 water OW1     4689    1.152251865    4.810370293    7.896750920
 1173 water HW2     4690    1.152038427    4.722083436    7.859768439
 1173 water HW3     4691    1.062285608    4.841179781    7.885834585
 1173 water MW4     4692    1.140115179    4.802634796    7.890304538
 1174 water OW1     4693    1.159178796    5.395926457    8.280596983
 1174 water HW2     4694    1.077917600    5.345363350    8.279077535
 1174 water HW3     4695    1.224833065    5.336957482    8.243522796
 1174 water MW4     4696    1.157078364    5.381185262    8.275402922
 1175 water OW1     4697    1.564451212    4.855393164    7.921433482
 1175 water HW2     4698    1.572521297    4.764756049    7.891733222
 1175 water HW3     4699    1.643352394    4.898517667    7.888612773
 1175 water MW4     4700    1.576156096    4.848998757    7.913019200
 1176 water OW1     4701    1.571461921    5.379095386    8.268756232
 1176 water HW2     4702    1.504739035    5.338421191    8.213475271
 1176 water HW3     4703    1.576629672    5.469452162    8.237591096
 1176 water MW4     4704    1.563177625    5.385781834    8.257122026
 1177 water OW1     4705    1.126207789    5.343720988    8.561164616
 1177 water HW2     4706    1.140014877    5.359182747    8.467716145
 1177 water HW3     4707    1.128172526    5.430974903    8.600473809
 1177 water MW4     4708    1.128330414    5.357544808    8.553878370
 1178 water OW1     4709    1.175134080    4.837693252    8.182298609
 1178 water HW2     4710    1.086419866    4.868931377    8.200083041
 1178 water HW3     4711    1.179295846    4.830254020    8.086958921
 1178 water MW4     4712    1.163754728    4.840896187    8.171860963
 1179 water OW1     4713    1.583110157    5.357652698    8.542350916
 1179 water HW2     4714    1.561923499    5.361376820    8.449079405
 1179 water HW3     4715    1.583690870    5.449138109    8.570500530
 1179 water MW4     4716    1.580336940    5.370466316    8.533586593
 1180 water OW1     4717    1.572924088    4.853140843    8.190807315
 1180 water HW2     4718    1.506631256    4.905044511    8.236343981
 1180 water HW3     4719    1.555823258    4.868554059    8.097897076
 1180 water MW4     4720    1.561700690    4.862200575    8.184431621
 1181 water OW1     4721    0.952406883    4.966947794    8.517363001
 1181 water HW2     4722    0.869918735    4.937760835    8.556172090
 1181 water HW3     4723    1.019491336    4.938733295    8.579539657
 1181 water MW4     4724    0.950333802    4.959222513    8.530954001
 1182 water OW1     4725    0.912183104    5.235664900    8.213283016
 1182 water HW2     4726    0.826434704    5.251967142    8.252573818
 1182 water HW3     4727    0.930673411    5.143894297    8.233247565
 1182 water MW4     4728    0.903131285    5.225508115    8.221257800
 1183 water OW1     4729    1.355657974    4.992227137    8.574881401
 1183 water HW2     4730    1.362198502    5.075456851    8.621703985
 1183 water HW3     4731    1.425137692    4.938088338    8.612349755
 1183 water MW4     4732    1.365889033    4.996142290    8.586225558
 1184 water OW1     4733    1.352086595    5.235615153    8.158042656
 1184 water HW2     4734    1.339442465    5.205148243    8.068186038
 1184 water HW3     4735    1.363327478    5.155492213    8.209192197
 1184 water MW4     4736    1.351897741    5.220731600    8.152833327
 1185 water OW1     4737    0.912249182    5.192823286    8.653760424
 1185 water HW2     4738    0.979812344    5.252709329    8.621961062
 1185 water HW3     4739    0.924207831    5.113357968    8.601754921
 1185 water MW4     4740    0.922951494    5.190188242    8.642481684
 1186 water OW1     4741    0.932934415    5.014378585    9.045898809
 1186 water HW2     4742    0.868894543    4.969699299    8.990536598
 1186 water HW3     4743    1.017807227    4.983845999    9.013856875
 1186 water MW4     4744    0.935738182    5.004256319    9.034135665
 1187 water OW1     4745    1.352799493    5.238593440    8.671921907
 1187 water HW2     4746    1.275261292    5.278849405    8.632811767
 1187 water HW3     4747    1.426455493    5.286469285    8.633908548
 1187 water MW4     4748    1.352277013    5.250454514    8.661542368
 1188 water OW1     4749    1.405419596    4.982910037    9.056541229
 1188 water HW2     4750    1.322326218    4.949632268    9.022623696
 1188 water HW3     4751    1.471698940    4.925374881    9.018343417
 1188 water MW4     4752    1.403156707    4.970688129    9.046835703
 1189 water OW1     4753    1.165647520    4.833994237    8.678516358
 1189 water HW2     4754    1.162152881    4.754512915    8.625292067
 1189 water HW3     4755    1.231760195    4.888533210    8.635890860
 1189 water MW4     4756    1.174074865    4.830637412    8.665616572
 1190 water OW1     4757    1.140148125    5.379882313    9.021094983
 1190 water HW2     4758    1.061063272    5.332040367    8.996214216
 1190 water HW3     4759    1.212164313    5.322967849    8.993952201
 1190 water MW4     4760    1.139196800    5.365783844    9.014093479
 1191 water OW1     4761    1.569265801    4.838115888    8.671120091
 1191 water HW2     4762    1.566395072    4.753482283    8.626496887
 1191 water HW3     4763    1.640101125    4.885712197    8.627769581
 1191 water MW4     4764    1.578412704    4.833131284    8.659280294
 1192 water OW1     4765    1.579231841    5.370454875    9.041250907
 1192 water HW2     4766    1.491819186    5.335701635    9.023543326
 1192 water HW3     4767    1.578141933    5.458464623    9.003628909
 1192 water MW4     4768    1.567320869    5.377622314    9.033804466
 1193 water OW1     4769    1.135312698    5.438841004    9.288759080
 1193 water HW2     4770    1.210626483    5.394733874    9.328061917
 1193 water HW3     4771    1.143426632    5.421248455    9.195020162
 1193 water MW4     4772    1.146540680    5.430537255    9.281432889
 1194 water OW1     4773    1.164516693    4.878409707    8.958098088
 1194 water HW2     4774    1.153426946    4.792100689    8.997974014
 1194 water HW3     4775    1.169918731    4.860923093    8.864144085
 1194 water MW4     4776    1.163751222    4.864440543    8.950820079
 1195 water OW1     4777    1.602352010    5.363839287    9.315103268
 1195 water HW2     4778    1.609990439    5.366133847    9.219716121
 1195 water HW3     4779    1.594020996    5.455688527    9.340728054
 1195 water MW4     4780    1.602258800    5.376509475    9.305714416
 1196 water OW1     4781    1.635112697    4.826595085    8.938514642
 1196 water HW2     4782    1.642156897    4.737746405    8.973423235
 1196 water HW3     4783    1.629283024    4.814739230    8.843710783
 1196 water MW4     4784    1.635276152    4.813041931    8.930453737
 1197 water OW1     4785    0.961159172    5.008059965    9.316804879
 1197 water HW2     4786    0.941307623    5.100929602    9.328782566
 1197 water HW3     4787    0.947240692    4.992395350    9.223406730
 1197 water MW4     4788    0.956614288    5.018450476    9.305847040
 1198 water OW1     4789    0.905371861    5.263812186    8.941650295
 1198 water HW2     4790    0.904726181    5.258100659    8.846103028
 1198 water HW3     4791    0.905538666    5.172746559    8.971134901
 1198 water MW4     4792    0.905307412    5.250787592    8.932759361
 1199 water OW1     4793    1.392807764    5.004571149    9.326177572
 1199 water HW2     4794    1.477525279    4.964285539    9.345212558
 1199 water HW3     4795    1.383276333    4.996700019    9.231259104
 1199 water MW4     4796    1.402926559    4.998090053    9.315964919
 1200 water OW1     4797    1.359486412    5.238162948    8.957107350
 1200 water HW2     4798    1.358116585    5.230998156    8.861665705
 1200 water HW3     4799    1.387404065    5.151713924    8.987265091
 1200 water MW4     4800    1.363059308    5.225564087    8.948321223
 1201 water OW1     4801    0.933912575    6.067357724    5.660692455
 1201 water HW2     4802    0.858673907    6.113299650    5.623399014
 1201 water HW3     4803    0.917770473    5.975055196    5.641147780
 1201 water MW4     4804    0.921614245    6.061118359    5.653042991
 1202 water OW1     4805    0.881973519    5.790771334    6.070319845
 1202 water HW2     4806    0.955941804    5.738405156    6.039517335
 1202 water HW3     4807    0.883921431    5.869442723    6.015828225
 1202 water MW4     4808    0.892190575    5.794311577    6.058840674
 1203 water OW1     4809    1.361505686    6.059086744    5.676072004
 1203 water HW2     4810    1.286732520    6.104357151    5.637060695
 1203 water HW3     4811    1.436892193    6.113738946    5.653883495
 1203 water MW4     4812    1.361588232    6.072534663    5.667835528
 1204 water OW1     4813    1.373397600    5.796370720    6.069633193
 1204 water HW2     4814    1.291263162    5.763053659    6.033491447
 1204 water HW3     4815    1.384640540    5.882115343    6.028599374
 1204 water MW4     4816    1.363856784    5.803426597    6.059246648
 1205 water OW1     4817    1.124218533    5.700799272    5.693970495
 1205 water HW2     4818    1.133992987    5.610619369    5.663403135
 1205 water HW3     4819    1.039146934    5.728566754    5.659998321
 1205 water MW4     4820    1.114084791    5.692399599    5.685284548
 1206 water OW1     4821    1.149223878    6.121027092    6.043267828
 1206 water HW2     4822    1.087340705    6.063844765    5.997847865
 1206 water HW3     4823    1.235331835    6.091597751    6.013575204
 1206 water MW4     4824    1.152484131    6.109370603    6.033158924
 1207 water OW1     4825    1.575860740    5.655092326    5.686904832
 1207 water HW2     4826    1.508263583    5.716800281    5.658885714
 1207 water HW3     4827    1.656256653    5.687498009    5.646300800
 1207 water MW4     4828    1.577583239    5.667758455    5.677669298
 1208 water OW1     4829    1.643568844    6.154994811    6.067481743
 1208 water HW2     4830    1.644944642    6.247604156    6.043317002
 1208 water HW3     4831    1.617221059    6.154592764    6.159503213
 1208 water MW4     4832    1.640208031    6.167404378    6.076614129
 1209 water OW1     4833    1.125303149    6.153881737    6.327135410
 1209 water HW2     4834    1.141429100    6.137143522    6.234280123
 1209 water HW3     4835    1.194728830    6.106124179    6.372540352
 1209 water MW4     4836    1.136816974    6.145201680    6.320749383
 1210 water OW1     4837    1.140745386    5.673634517    5.984545001
 1210 water HW2     4838    1.156157564    5.580608857    6.001007376
 1210 water HW3     4839    1.149864855    5.683059774    5.889727714
 1210 water MW4     4840    1.144046937    5.662383295    5.973999735
 1211 water OW1     4841    1.559382794    6.152654967    6.351340178
 1211 water HW2     4842    1.573022346    6.234997036    6.398202366
 1211 water HW3     4843    1.476042576    6.119523874    6.384792488
 1211 water MW4     4844    1.550002245    6.159277945    6.362149172
 1212 water OW1     4845    1.581175748    5.649976537    5.967404680
 1212 water HW2     4846    1.504342803    5.696245979    6.000843515
 1212 water HW3     4847    1.578513770    5.664281509    5.872797069
 1212 water MW4     4848    1.570477055    5.658128845    5.959172382
 1213 water OW1     4849    0.938399063    5.753492454    6.353448847
 1213 water HW2     4850    0.859923238    5.702216748    6.372805119
 1213 water HW3     4851    0.922235851    5.790225271    6.266547930
 1213 water MW4     4852    0.925662225    5.751535224    6.344358462
 1214 water OW1     4853    0.919738393    6.018181037    5.938284141
 1214 water HW2     4854    0.848197117    6.074391033    5.968026376
 1214 water HW3     4855    0.928448551    6.037761800    5.844994028
 1214 water MW4     4856    0.911282371    6.028381211    5.929731655
 1215 water OW1     4857    1.397759690    5.776888625    6.336873366
 1215 water HW2     4858    1.391013464    5.777057658    6.241391544
 1215 water HW3     4859    1.320274171    5.729023237    6.366321919
 1215 water MW4     4860    1.386423500    5.770469490    6.327986388
 1216 water OW1     4861    1.401328366    6.047032220    5.951760983
 1216 water HW2     4862    1.395478318    6.051044616    5.856304208
 1216 water HW3     4863    1.482256091    6.093608718    5.972824023
 1216 water MW4     4864    1.411432571    6.053840643    5.941748825
 1217 water OW1     4865    0.910504575    6.001014840    6.477461326
 1217 water HW2     4866    0.973873287    6.043335111    6.419532753
 1217 water HW3     4867    0.916304284    5.908023091    6.455524683
 1217 water MW4     4868    0.919813493    5.994195303    6.466712797
 1218 water OW1     4869    0.935629759    5.786025076    6.782972498
 1218 water HW2     4870    0.913597845    5.776817408    6.875666253
 1218 water HW3     4871    0.917957609    5.877981935    6.763124337
 1218 water MW4     4872    0.930286253    5.797161739    6.792776303
 1219 water OW1     4873    1.322726266    6.011342162    6.451467076
 1219 water HW2     4874    1.326539617    5.917075864    6.435291729
 1219 water HW3     4875    1.301664887    6.018889132    6.544535759
 1219 water MW4     4876    1.320404969    5.999671184    6.461815639
 1220 water OW1     4877    1.377408499    5.743793110    6.820317619
 1220 water HW2     4878    1.294315397    5.704309071    6.793881556
 1220 water HW3     4879    1.365424052    5.765254497    6.912827620
 1220 water MW4     4880    1.364612644    5.741367561    6.829210072
 1221 water OW1     4881    1.183590764    5.648046993    6.427673375
 1221 water HW2     4882    1.101421419    5.691452601    6.404728431
 1221 water HW3     4883    1.173550642    5.624931343    6.520016112
 1221 water MW4     4884    1.171180905    5.650777683    6.437013162
 1222 water OW1     4885    1.119586832    6.183624206    6.816118517
 1222 water HW2     4886    1.121273764    6.171982506    6.911112957
 1222 water HW3     4887    1.186248303    6.123250055    6.783353771
 1222 water MW4     4888    1.128785389    6.173932072    6.824493599
 1223 water OW1     4889    1.599486182    5.608714018    6.435748440
 1223 water HW2     4890    1.569431406    5.521489199    6.410236486
 1223 water HW3     4891    1.531687728    5.667929998    6.403203770
 1223 water MW4     4892    1.586316767    5.604944495    6.427934986
 1224 water OW1     4893    1.547939472    6.156284418    6.759758797
 1224 water HW2     4894    1.575092231    6.247241086    6.747432780
 1224 water HW3     4895    1.625291188    6.104817274    6.736733517
 1224 water MW4     4896    1.562004035    6.161599050    6.755001101
 1225 water OW1     4897    1.148113678    6.169155412    7.098494303
 1225 water HW2     4898    1.129187110    6.253175354    7.140264541
 1225 water HW3     4899    1.076118385    6.112159993    7.125522409
 1225 water MW4     4900    1.135877109    6.172792463    7.107753415
 1226 water OW1     4901    1.152943273    5.605301875    6.710897497
 1226 water HW2     4902    1.158397004    5.517798769    6.749313402
 1226 water HW3     4903    1.069599515    5.640220678    6.742469853
 1226 water MW4     4904    1.142460572    5.598224903    6.720316752
 1227 water OW1     4905    1.610577217    6.167610729    7.029429519
 1227 water HW2     4906    1.581498074    6.163729171    6.938316099
 1227 water HW3     4907    1.536432608    6.133938834    7.079739546
 1227 water MW4     4908    1.596685019    6.162556659    7.023938063
 1228 water OW1     4909    1.603439865    5.605629138    6.718935659
 1228 water HW2     4910    1.518660816    5.636196249    6.751192178
 1228 water HW3     4911    1.598347404    5.616559346    6.623978217
 1228 water MW4     4912    1.591344656    5.611213986    6.710497160
 1229 water OW1     4913    0.915523760    5.750008871    7.057282558
 1229 water HW2     4914    0.836368689    5.711282532    7.094659874
 1229 water HW3     4915    0.907386639    5.843612057    7.075573245
 1229 water MW4     4916    0.903775684    5.757394381    7.064774544
 1230 water OW1     4917    0.891622087    6.054102986    6.751599815
 1230 water HW2     4918    0.895340452    6.047738709    6.656164034
 1230 water HW3     4919    0.975967723    6.091937268    6.776433243
 1230 water MW4     4920    0.903474035    6.058338324    6.742097914
 1231 water OW1     4921    1.354974768    5.798363855    7.103185920
 1231 water HW2     4922    1.282613340    5.742056966    7.130675490
 1231 water HW3     4923    1.432764225    5.757970144    7.141649760
 1231 water MW4     4924    1.355705290    5.785349564    7.112062151
 1232 water OW1     4925    1.313139190    5.997653562    6.717325214
 1232 water HW2     4926    1.336308817    5.910390961    6.749117120
 1232 water HW3     4927    1.395350605    6.046628214    6.719580198
 1232 water MW4     4928    1.327321724    5.992500641    6.721907358
 1233 water OW1     4929    0.932808208    6.006236099    7.145383023
 1233 water HW2     4930    0.850721572    6.046340350    7.116821658
 1233 water HW3     4931    0.924739829    6.000234295    7.240573348
 1233 water MW4     4932    0.920674844    6.010825720    7.154350173
 1234 water OW1     4933    0.856289663    5.722635424    7.549274180
 1234 water HW2     4934    0.944214888    5.689755020    7.530556482
 1234 water HW3     4935    0.848713737    5.717986042    7.644580566
 1234 water MW4     4936    0.867103341    5.717584539    7.559581742
 1235 water OW1     4937    1.400322783    6.057303061    7.151477275
 1235 water HW2     4938    1.317225790    6.103336060    7.139722654
 1235 water HW3     4939    1.377863000    5.964655622    7.142855867
 1235 water MW4     4940    1.386116598    6.051029533    7.148735002
 1236 water OW1     4941    1.347475196    5.790138876    7.486768703
 1236 water HW2     4942    1.344799673    5.787319805    7.582409764
 1236 water HW3     4943    1.376143359    5.879112705    7.466174707
 1236 water MW4     4944    1.350973373    5.801733872    7.496868788
 1237 water OW1     4945    1.131643071    5.635134854    7.179998895
 1237 water HW2     4946    1.046356959    5.665365408    7.148778531
 1237 water HW3     4947    1.125841915    5.641250748    7.275346998
 1237 water MW4     4948    1.119384241    5.640026481    7.188629421
 1238 water OW1     4949    1.147945896    6.132927146    7.547156946
 1238 water HW2     4950    1.088985855    6.064899890    7.514625048
 1238 water HW3     4951    1.231713936    6.114390922    7.504711191
 1238 water MW4     4952    1.151284640    6.121277142    7.537066203
 1239 water OW1     4953    1.566713729    5.668300686    7.177989957
 1239 water HW2     4954    1.590143162    5.582543293    7.142506867
 1239 water HW3     4955    1.641507166    5.724216787    7.156974491
 1239 water MW4     4956    1.579932892    5.664284545    7.170386192
 1240 water OW1     4957    1.605830321    6.152917153    7.539712789
 1240 water HW2     4958    1.603278730    6.246076601    7.517869594
 1240 water HW3     4959    1.687222209    6.121293826    7.500499983
 1240 water MW4     4960    1.616440913    6.161198890    7.531495666
 1241 water OW1     4961    1.172765759    6.075135380    7.812382417
 1241 water HW2     4962    1.169762740    6.095395081    7.718879236
 1241 water HW3     4963    1.081786830    6.056954843    7.835932810
 1241 water MW4     4964    1.160117353    6.075415201    7.802967936
 1242 water OW1     4965    1.104100333    5.657394012    7.450432659
 1242 water HW2     4966    1.119548601    5.567615024    7.479816374
 1242 water HW3     4967    1.181801931    5.705608758    7.478719022
 1242 water MW4     4968    1.116636754    5.651800157    7.458194091
 1243 water OW1     4969    1.616852249    6.173749076    7.820034388
 1243 water HW2     4970    1.601939773    6.263317671    7.850323054
 1243 water HW3     4971    1.602061478    6.177593255    7.725542199
 1243 water MW4     4972    1.612854687    6.186320880    7.811393663
 1244 water OW1     4973    1.591651162    5.632541051    7.445407463
 1244 water HW2     4974    1.510023865    5.676499489    7.469218353
 1244 water HW3     4975    1.587548052    5.624271196    7.350133687
 1244 water MW4     4976    1.580113277    5.637344140    7.435789748
 1245 water OW1     4977    0.919634422    5.731515299    7.818353427
 1245 water HW2     4978    0.848276934    5.689637809    7.866485571
 1245 water HW3     4979    0.918109443    5.822631440    7.847642361
 1245 water MW4     4980    0.909825655    5.738142001    7.828773015
 1246 water OW1     4981    0.911952490    5.966443836    7.429875608
 1246 water HW2     4982    0.859310300    6.031805231    7.475908273
 1246 water HW3     4983    0.882957100    5.882612306    7.465845879
 1246 water MW4     4984    0.900965431    5.963958063    7.440911838
 1247 water OW1     4985    1.372982474    5.733232781    7.751324379
 1247 water HW2     4986    1.378711903    5.813681454    7.802875354
 1247 water HW3     4987    1.300593414    5.684571498    7.790748000
 1247 water MW4     4988    1.364011198    5.737510835    7.763568045
 1248 water OW1     4989    1.373999505    6.060238710    7.433125386
 1248 water HW2     4990    1.377474611    6.066506827    7.337674076
 1248 water HW3     4991    1.460838205    6.088112986    7.462183662
 1248 water MW4     4992    1.386154240    6.064833708    7.424189990
 1249 water OW1     4993    0.901674601    5.992783882    7.893754542
 1249 water HW2     4994    0.830459289    6.045929672    7.858170516
 1249 water HW3     4995    0.903238050    6.014123292    7.987052472
 1249 water MW4     4996    0.892300620    6.002808350    7.901521873
 1250 water OW1     4997    0.898078341    5.764909658    8.267151938
 1250 water HW2     4998    0.981444321    5.733732109    8.231932735
 1250 water HW3     4999    0.904249471    5.748743556    8.361294877
 1250 water MW4     5000    0.910128545    5.758537991    8.275082091
 1251 water OW1     5001    1.417918921    5.977840834    7.879684520
 1251 water HW2     5002    1.331895149    6.016493619    7.863307976
 1251 water HW3     5003    1.479886144    6.048289059    7.860725903
 1251 water MW4     5004    1.414681310    5.992524013    7.874928996
 1252 water OW1     5005    1.394128392    5.749328542    8.245776154
 1252 water HW2     5006    1.472765580    5.705431140    8.213348865
 1252 water HW3     5007    1.400609104    5.742882320    8.341058708
 1252 water MW4     5008    1.405583844    5.742553129    8.254235426
 1253 water OW1     5009    1.165739182    5.617318617    7.895192101
 1253 water HW2     5010    1.078583892    5.646373646    7.868320570
 1253 water HW3     5011    1.162116206    5.615841223    7.990832102
 1253 water MW4     5012    1.153521939    5.621030108    7.904447193
 1254 water OW1     5013    1.110419309    6.158201996    8.270709151
 1254 water HW2     5014    1.113643583    6.247095000    8.235354429
 1254 water HW3     5015    1.192456704    6.118015039    8.242122568
 1254 water MW4     5016    1.121894110    6.164757019    8.262103716
 1255 water OW1     5017    1.609721165    5.654802085    7.880948097
 1255 water HW2     5018    1.600459564    5.560100338    7.870550011
 1255 water HW3     5019    1.540298538    5.691833466    7.826436683
 1255 water MW4     5020    1.599131578    5.647040614    7.872212358
 1256 water OW1     5021    1.598465268    6.118103409    8.258119304
 1256 water HW2     5022    1.514147128    6.099345749    8.216877094
 1256 water HW3     5023    1.662625042    6.073225192    8.203057635
 1256 water MW4     5024    1.595752287    6.109539079    8.245158405
 1257 water OW1     5025    1.126885162    6.165568229    8.553869402
 1257 water HW2     5026    1.114625796    6.253489785    8.589672005
 1257 water HW3     5027    1.113143975    6.175870549    8.459702738
 1257 water MW4     5028    1.123385921    6.178787528    8.546014571
 1258 water OW1     5029    1.131972042    5.642850044    8.165514930
 1258 water HW2     5030    1.127681663    5.555659706    8.204780132
 1258 water HW3     5031    1.219779509    5.674460272    8.186797801
 1258 water MW4     5032    1.143212051    5.635369886    8.173663693
 1259 water OW1     5033    1.579749207    6.144005860    8.533930739
 1259 water HW2     5034    1.595448944    6.130046919    8.440544527
 1259 water HW3     5035    1.650251036    6.096147265    8.577535388
 1259 water MW4     5036    1.591350502    6.135686249    8.527230969
 1260 water OW1     5037    1.619122867    5.622159131    8.156814007
 1260 water HW2     5038    1.621402345    5.641023732    8.062999034
 1260 water HW3     5039    1.694785223    5.668683193    8.192493664
 1260 water MW4     5040    1.629612540    5.630959357    8.148989961
 1261 water OW1     5041    0.934132075    5.724886621    8.534633699
 1261 water HW2     5042    0.851558635    5.687367684    8.565232307
 1261 water HW3     5043    0.926421175    5.818423208    8.553442407
 1261 water MW4     5044    0.921981306    5.732425664    8.541283100
 1262 water OW1     5045    0.903647497    6.021819831    8.159133128
 1262 water HW2     5046    0.902274208    5.935308981    8.200075838
 1262 water HW3     5047    0.972717268    6.069203351    8.205463325
 1262 water MW4     5048    0.912758316    6.016553944    8.170878609
 1263 water OW1     5049    1.375694880    5.730573901    8.523663305
 1263 water HW2     5050    1.369842028    5.820547054    8.555801976
 1263 water HW3     5051    1.295591897    5.688617854    8.555056308
 1263 water MW4     5052    1.364126656    5.737036204    8.532213610
 1264 water OW1     5053    1.356205466    6.027214635    8.160366387
 1264 water HW2     5054    1.387109359    6.029910674    8.069812540
 1264 water HW3     5055    1.353161040    5.934002574    8.181920077
 1264 water MW4     5056    1.359954886    6.015032686    8.151080115
 1265 water OW1     5057    0.914214790    5.987992739    8.595677675
 1265 water HW2     5058    0.834963750    6.034462996    8.568805639
 1265 water HW3     5059    0.986047344    6.043252437    8.564875592
 1265 water MW4     5060    0.913216385    6.001683897    8.587915699
 1266 water OW1     5061    0.919257407    5.769950637    8.996553232
 1266 water HW2     5062    0.843066908    5.720167686    8.966905566
 1266 water HW3     5063    0.994451462    5.719116506    8.966154817
 1266 water MW4     5064    0.919123302    5.756409253    8.988472029
 1267 water OW1     5065    1.351093213    5.990094706    8.615587561
 1267 water HW2     5066    1.281745748    6.049067852    8.586000140
 1267 water HW3     5067    1.432350132    6.035598117    8.593472609
 1267 water MW4     5068    1.352696027    6.004155511    8.608629284
 1268 water OW1     5069    1.382087701    5.759612096    9.004721659
 1268 water HW2     5070    1.370859689    5.780098865    9.097546992
 1268 water HW3     5071    1.380583789    5.844751215    8.961002246
 1268 water MW4     5072    1.380374196    5.773827582    9.011330498
 1269 water OW1     5073    1.156529439    5.600453511    8.634364359
 1269 water HW2     5074    1.082667449    5.647879040    8.596186566
 1269 water HW3     5075    1.148323853    5.615097663    8.728600952
 1269 water MW4     5076    1.145484510    5.608807057    8.641908941
 1270 water OW1     5077    1.131479934    6.156113118    8.982931129
 1270 water HW2     5078    1.043549809    6.126481022    8.959424736
 1270 water HW3     5079    1.190060556    6.093187803    8.940847478
 1270 water MW4     5080    1.127529979    6.143656432    8.974103801
 1271 water OW1     5081    1.583336344    5.613247461    8.648131885
 1271 water HW2     5082    1.498513191    5.642839517    8.615091587
 1271 water HW3     5083    1.647392960    5.666153013    8.600591680
 1271 water MW4     5084    1.580541514    5.624350266    8.637287091
 1272 water OW1     5085    1.569514659    6.147698511    9.001540094
 1272 water HW2     5086    1.580332745    6.236380819    8.967178258
 1272 water HW3     5087    1.642065352    6.098198436    8.963481481
 1272 water MW4     5088    1.580734709    6.152971788    8.991793506
 1273 water OW1     5089    1.144697337    6.205450632    9.245117605
 1273 water HW2     5090    1.073466526    6.156847067    9.286664970
 1273 water HW3     5091    1.128969610    6.195501425    9.151224207
 1273 water MW4     5092    1.132994165    6.197570404    9.238072701
 1274 water OW1     5093    1.129695164    5.635211528    8.902129504
 1274 water HW2     5094    1.141981253    5.547820274    8.939198888
 1274 water HW3     5095    1.205199293    5.685243193    8.933085563
 1274 water MW4     5096    1.141510266    5.630183549    8.911284596
 1275 water OW1     5097    1.588029153    6.193474281    9.287159837
 1275 water HW2     5098    1.593685903    6.189202621    9.191702661
 1275 water HW3     5099    1.659934303    6.138304939    9.317954502
 1275 water MW4     5100    1.598467693    6.185474512    9.278457340
 1276 water OW1     5101    1.609532226    5.616757224    8.920617207
 1276 water HW2     5102    1.537605979    5.671844533    8.951509306
 1276 water HW3     5103    1.609802406    5.628670386    8.825641832
 1276 water MW4     5104    1.599888512    5.625774372    8.911992664
 1277 water OW1     5105    0.874703532    5.797936349    9.297781166
 1277 water HW2     5106    0.804133641    5.748030696    9.338910652
 1277 water HW3     5107    0.851048375    5.801018246    9.205081360
 1277 water MW4     5108    0.862022409    5.791634651    9.290840659
 1278 water OW1     5109    0.911496341    6.019557414    8.878979839
 1278 water HW2     5110    0.911144047    6.006094387    8.784212011
 1278 water HW3     5111    0.914740913    5.931242855    8.915753879
 1278 water MW4     5112    0.911885593    6.005859845    8.871174842
 1279 water OW1     5113    1.352866107    5.799188181    9.281529544
 1279 water HW2     5114    1.357123932    5.884313607    9.325093878
 1279 water HW3     5115    1.266322868    5.765025319    9.304012540
 1279 water MW4     5116    1.341791860    5.806046894    9.290418415
 1280 water OW1     5117    1.356872471    5.999804153    8.895835570
 1280 water HW2     5118    1.352798680    6.013488236    8.801186382
 1280 water HW3     5119    1.437302643    6.044003059    8.923034147
 1280 water MW4     5120    1.367148769    6.007594240    8.886757840
 1281 water OW1     5121    1.817139897    0.528473723    5.689407408
 1281 water HW2     5122    1.821879724    0.511311694    5.783456953
 1281 water HW3     5123    1.886318676    0.592613739    5.673200203
 1281 water MW4     5124    1.827088111    0.534796178    5.699883691
 1282 water OW1     5125    1.847044263    0.267948967    6.110278806
 1282 water HW2     5126    1.779515358    0.212062764    6.071822367
 1282 water HW3     5127    1.929021833    0.235853274    6.072704041
 1282 water MW4     5128    1.848988813    0.256108068    6.100046272
 1283 water OW1     5129    2.285690400    0.524705517    5.720171736
 1283 water HW2     5130    2.209069666    0.572705059    5.688745227
 1283 water HW3     5131    2.360438165    0.575183714    5.688124248
 1283 water MW4     5132    2.285438329    0.537958981    5.711629193
 1284 water OW1     5133    2.307449670    0.297539162    6.101037949
 1284 water HW2     5134    2.396570608    0.270851009    6.078509759
 1284 water HW3     5135    2.302387862    0.389301943    6.074274380
 1284 water MW4     5136    2.318762630    0.306297124    6.094404099
 1285 water OW1     5137    2.051984123    0.158428346    5.683883434
 1285 water HW2     5138    2.045643602    0.165212339    5.779151968
 1285 water HW3     5139    1.965866874    0.185565123    5.652107134
 1285 water MW4     5140    2.039540847    0.162993517    5.692428431
 1286 water OW1     5141    2.033645831    0.652426695    6.081624174
 1286 water HW2     5142    2.114826809    0.611271762    6.051989083
 1286 water HW3     5143    2.037114380    0.741035939    6.045586840
 1286 water MW4     5144    2.045038248    0.658813255    6.072785760
 1287 water OW1     5145    2.507109170    0.141404408    5.689719396
 1287 water HW2     5146    2.427170277    0.178810082    5.652666631
 1287 water HW3     5147    2.515583923    0.056039213    5.647254345
 1287 water MW4     5148    2.497491287    0.134949855    5.679017621
 1288 water OW1     5149    2.513840142    0.656540677    6.053182925
 1288 water HW2     5150    2.524173629    0.745780029    6.020139386
 1288 water HW3     5151    2.600151589    0.616682197    6.042049459
 1288 water MW4     5152    2.526846941    0.663186520    6.047237436
 1289 water OW1     5153    2.049942287    0.676722322    6.383688606
 1289 water HW2     5154    2.060391824    0.658920642    6.290220827
 1289 water HW3     5155    1.964979921    0.638701949    6.406008241
 1289 water MW4     5156    2.039914101    0.669209603    6.374113251
 1290 water OW1     5157    2.073798887    0.177359986    5.987282905
 1290 water HW2     5158    2.145053571    0.222789976    6.032240713
 1290 water HW3     5159    2.085690388    0.085243682    6.010423714
 1290 water MW4     5160    2.084988979    0.171076786    5.996447845
 1291 water OW1     5161    2.504722713    0.673742309    6.336111036
 1291 water HW2     5162    2.513485986    0.684724734    6.241427828
 1291 water HW3     5163    2.587371169    0.633907889    6.363401513
 1291 water MW4     5164    2.517025210    0.669859311    6.327041097
 1292 water OW1     5165    2.538053245    0.175670534    5.986314930
 1292 water HW2     5166    2.531397848    0.161590913    5.891870299
 1292 water HW3     5167    2.542858773    0.087571205    6.023432763
 1292 water MW4     5168    2.537804283    0.161918949    5.978599697
 1293 water OW1     5169    1.828403670    0.291032764    6.387315840
 1293 water HW2     5170    1.830990294    0.278216311    6.292493025
 1293 water HW3     5171    1.893354036    0.229651249    6.421609834
 1293 water MW4     5172    1.837493024    0.281046953    6.379169668
 1294 water OW1     5173    1.837737251    0.489147389    5.958564731
 1294 water HW2     5174    1.829397790    0.409114009    6.010405158
 1294 water HW3     5175    1.900377878    0.542793424    6.007150461
 1294 water MW4     5176    1.845045284    0.485596091    5.972080420
 1295 water OW1     5177    2.284648966    0.285476482    6.392391889
 1295 water HW2     5178    2.284465649    0.278657439    6.296915267
 1295 water HW3     5179    2.269685674    0.378394918    6.409844180
 1295 water MW4     5180    2.282610485    0.297064027    6.381891114
 1296 water OW1     5181    2.278024017    0.537014743    5.986507119
 1296 water HW2     5182    2.271129935    0.542995166    5.891223205
 1296 water HW3     5183    2.363075729    0.575906084    6.006902911
 1296 water MW4     5184    2.288542732    0.543053736    5.976428424
 1297 water OW1     5185    1.812714191    0.552013189    6.439165446
 1297 water HW2     5186    1.833776462    0.459306305    6.428023951
 1297 water HW3     5187    1.802445093    0.563099497    6.533685063
 1297 water MW4     5188    1.814166772    0.541028418    6.450386754
 1298 water OW1     5189    1.795364324    0.314865738    6.812008270
 1298 water HW2     5190    1.811661514    0.313495820    6.906320747
 1298 water HW3     5191    1.798182636    0.407614222    6.788511588
 1298 water MW4     5192    1.797936953    0.327163771    6.821538897
 1299 water OW1     5193    2.295410059    0.553252630    6.473331309
 1299 water HW2     5194    2.215509729    0.603415711    6.457147337
 1299 water HW3     5195    2.363779786    0.601296346    6.426644050
 1299 water MW4     5196    2.293858232    0.566469630    6.464869887
 1300 water OW1     5197    2.235961926    0.263734419    6.827351314
 1300 water HW2     5198    2.315228785    0.219713055    6.796672285
 1300 water HW3     5199    2.244954578    0.353803642    6.796222780
 1300 water MW4     5200    2.247840186    0.269931694    6.819033045
 1301 water OW1     5201    2.053772240    0.113525848    6.439968196
 1301 water HW2     5202    2.133442663    0.156853299    6.409346732
 1301 water HW3     5203    2.051306862    0.131468332    6.533959193
 1301 water MW4     5204    2.064162753    0.121771761    6.448496680
 1302 water OW1     5205    2.015214261    0.694811399    6.780811878
 1302 water HW2     5206    2.009192403    0.682913115    6.875598410
 1302 water HW3     5207    2.010796118    0.789593163    6.768193812
 1302 water MW4     5208    2.013809211    0.705966136    6.791870385
 1303 water OW1     5209    2.498198388    0.147969713    6.470285283
 1303 water HW2     5210    2.415745446    0.194510703    6.456222321
 1303 water HW3     5211    2.565434138    0.207983798    6.438036531
 1303 water MW4     5212    2.496150407    0.162310252    6.464052497
 1304 water OW1     5213    2.481343753    0.698142991    6.816314689
 1304 water HW2     5214    2.478393370    0.694021353    6.911900387
 1304 water HW3     5215    2.407385771    0.644542076    6.787688173
 1304 water MW4     5216    2.470993167    0.690374496    6.825326279
 1305 water OW1     5217    2.036265278    0.683336648    7.054003015
 1305 water HW2     5218    2.103537514    0.629952985    7.096275337
 1305 water HW3     5219    2.045788105    0.769873604    7.093789816
 1305 water MW4     5220    2.046600615    0.687798529    7.065046807
 1306 water OW1     5221    2.001457140    0.153882269    6.716991196
 1306 water HW2     5222    1.929994229    0.205391155    6.754437229
 1306 water HW3     5223    2.080492807    0.189320278    6.757732198
 1306 water MW4     5224    2.002476307    0.165583873    6.727513870
 1307 water OW1     5225    2.498560289    0.677000220    7.098031995
 1307 water HW2     5226    2.417900745    0.634556619    7.127270619
 1307 water HW3     5227    2.489288474    0.768053008    7.126063078
 1307 water MW4     5228    2.486457026    0.683542207    7.105739544
 1308 water OW1     5229    2.476078948    0.141586822    6.747391924
 1308 water HW2     5230    2.483656577    0.144118900    6.652005937
 1308 water HW3     5231    2.467239630    0.048598283    6.768304033
 1308 water MW4     5232    2.475909146    0.129412889    6.737368979
 1309 water OW1     5233    1.823094168    0.290222786    7.105137083
 1309 water HW2     5234    1.747269126    0.236040270    7.126980533
 1309 water HW3     5235    1.898568281    0.233877545    7.122201387
 1309 water MW4     5236    1.823046939    0.275347590    7.110373420
 1310 water OW1     5237    1.779706479    0.578075389    6.704612790
 1310 water HW2     5238    1.701416814    0.613435854    6.746834638
 1310 water HW3     5239    1.851794430    0.629760969    6.740588427
 1310 water MW4     5240    1.778871831    0.589790337    6.715136871
 1311 water OW1     5241    2.280142075    0.275786930    7.105784358
 1311 water HW2     5242    2.270011012    0.265834862    7.011123720
 1311 water HW3     5243    2.357402378    0.223525874    7.127277285
 1311 water MW4     5244    2.289176553    0.267414080    7.095937203
 1312 water OW1     5245    2.265327116    0.544587110    6.743668526
 1312 water HW2     5246    2.289471840    0.540229258    6.651146313
 1312 water HW3     5247    2.187990653    0.600955757    6.745659874
 1312 water MW4     5248    2.258168394    0.551586897    6.731484580
 1313 water OW1     5249    1.816876027    0.557493031    7.192632013
 1313 water HW2     5250    1.897474169    0.592845141    7.154995777
 1313 water HW3     5251    1.818267028    0.464638648    7.169427551
 1313 water MW4     5252    1.827910400    0.549754183    7.184443868
 1314 water OW1     5253    1.832880334    0.248872536    7.576052233
 1314 water HW2     5254    1.758775753    0.206129730    7.533111783
 1314 water HW3     5255    1.829502178    0.339432980    7.545234831
 1314 water MW4     5256    1.822452447    0.255307994    7.566125655
 1315 water OW1     5257    2.271813650    0.550062277    7.190686567
 1315 water HW2     5258    2.271196740    0.458812732    7.161782267
 1315 water HW3     5259    2.264668325    0.545090315    7.286009922
 1315 water MW4     5260    2.270768982    0.537112464    7.199625465
 1316 water OW1     5261    2.309809783    0.268832368    7.510221957
 1316 water HW2     5262    2.221321790    0.236841877    7.492649193
 1316 water HW3     5263    2.318831124    0.263424449    7.605362318
 1316 water MW4     5264    2.299114895    0.263799165    7.520661265
 1317 water OW1     5265    2.047548701    0.152769549    7.178804737
 1317 water HW2     5266    2.119219308    0.204790475    7.142480286
 1317 water HW3     5267    2.055700416    0.067521174    7.136042809
 1317 water MW4     5268    2.058291456    0.148297687    7.168161026
 1318 water OW1     5269    2.021112822    0.662217390    7.581763148
 1318 water HW2     5270    1.955288359    0.602142036    7.546828775
 1318 water HW3     5271    2.103994059    0.630508690    7.545880322
 1318 water MW4     5272    2.023408380    0.649864784    7.572232332
 1319 water OW1     5273    2.502184023    0.141700091    7.143176050
 1319 water HW2     5274    2.497284547    0.133248141    7.238396205
 1319 water HW3     5275    2.521070131    0.053135110    7.112161899
 1319 water MW4     5276    2.504066391    0.128643227    7.151817109
 1320 water OW1     5277    2.469598023    0.609656703    7.576738500
 1320 water HW2     5278    2.463055477    0.695392454    7.534680273
 1320 water HW3     5279    2.541244183    0.565813482    7.530837324
 1320 water MW4     5280    2.478359885    0.615294740    7.564900630
 1321 water OW1     5281    2.039244033    0.661316434    7.863709689
 1321 water HW2     5282    2.041404192    0.663809909    7.768046557
 1321 water HW3     5283    2.042538261    0.753240838    7.890193088
 1321 water MW4     5284    2.039978103    0.674023508    7.854399249
 1322 water OW1     5285    2.067245623    0.131509803    7.474573284
 1322 water HW2     5286    1.988656162    0.160649169    7.520800033
 1322 water HW3     5287    2.043205721    0.134734558    7.381977374
 1322 water MW4     5288    2.053433420    0.135865475    7.468332767
 1323 water OW1     5289    2.480371636    0.637243065    7.852526650
 1323 water HW2     5290    2.479254414    0.643576533    7.757022946
 1323 water HW3     5291    2.472534454    0.727753021    7.882673705
 1323 water MW4     5292    2.479166522    0.650276578    7.843730733
 1324 water OW1     5293    2.514118474    0.137894353    7.409984070
 1324 water HW2     5294    2.433988019    0.181733080    7.438612630
 1324 water HW3     5295    2.582804306    0.174771602    7.465523636
 1324 water MW4     5296    2.512578219    0.148757380    7.421311699
 1325 water OW1     5297    1.806612657    0.272485635    7.838902347
 1325 water HW2     5298    1.801982993    0.265575066    7.743544450
 1325 water HW3     5299    1.892247019    0.236155347    7.861467465
 1325 water MW4     5300    1.817514541    0.266666136    7.829105651
 1326 water OW1     5301    1.818127128    0.523325540    7.477389530
 1326 water HW2     5302    1.729045209    0.554379991    7.493586786
 1326 water HW3     5303    1.835126190    0.545826093    7.385917811
 1326 water MW4     5304    1.808425976    0.530533152    7.467258841
 1327 water OW1     5305    2.268793871    0.248380472    7.791760564
 1327 water HW2     5306    2.268535292    0.339061044    7.822408325
 1327 water HW3     5307    2.341946834    0.207594608    7.838101427
 1327 water MW4     5308    2.278604242    0.255095469    7.802121951
 1328 water OW1     5309    2.230235458    0.541763666    7.461008736
 1328 water HW2     5310    2.222701989    0.453120049    7.496334002
 1328 water HW3     5311    2.320932824    0.566915118    7.478436031
 1328 water MW4     5312    2.241427934    0.533218677    7.468108351
 1329 water OW1     5313    1.822559095    0.517526662    7.960343798
 1329 water HW2     5314    1.904403309    0.560314247    7.935183004
 1329 water HW3     5315    1.830017911    0.428845473    7.925097081
 1329 water MW4     5316    1.834577796    0.511350147    7.952213952
 1330 water OW1     5317    1.832383697    0.268654640    8.283473856
 1330 water HW2     5318    1.902810013    0.231524187    8.230334589
 1330 water HW3     5319    1.836367315    0.362727914    8.266249791
 1330 water MW4     5320    1.842398035    0.276318196    8.274004123
 1331 water OW1     5321    2.252934676    0.494585528    7.912275636
 1331 water HW2     5322    2.182441525    0.559210518    7.908195828
 1331 water HW3     5323    2.332854280    0.545320879    7.898094686
 1331 water MW4     5324    2.254203319    0.510111109    7.909818041
 1332 water OW1     5325    2.282977450    0.238542927    8.274747673
 1332 water HW2     5326    2.269419828    0.243880097    8.369352238
 1332 water HW3     5327    2.307847873    0.327323255    8.249021541
 1332 water MW4     5328    2.284499965    0.251209575    8.284017563
 1333 water OW1     5329    2.031230653    0.146720946    7.902521588
 1333 water HW2     5330    2.108985451    0.184131667    7.861085519
 1333 water HW3     5331    2.034538824    0.053702236    7.880185653
 1333 water MW4     5332    2.042140379    0.139237036    7.893938938
 1334 water OW1     5333    2.096897573    0.627976315    8.317818207
 1334 water HW2     5334    2.007452531    0.603851269    8.293737405
 1334 water HW3     5335    2.105248365    0.719372985    8.290629398
 1334 water MW4     5336    2.085983637    0.637029956    8.310918170
 1335 water OW1     5337    2.472646304    0.138984118    7.935146312
 1335 water HW2     5338    2.497804513    0.146888846    8.027162062
 1335 water HW3     5339    2.493304072    0.048350194    7.912319421
 1335 water MW4     5340    2.478812372    0.127850145    7.944457980
 1336 water OW1     5341    2.521760027    0.665129244    8.291077279
 1336 water HW2     5342    2.439401048    0.622339405    8.267660478
 1336 water HW3     5343    2.588626983    0.616517710    8.242827437
 1336 water MW4     5344    2.519675059    0.652828141    8.281432142
 1337 water OW1     5345    2.063993072    0.638666241    8.596086713
 1337 water HW2     5346    2.072565923    0.643398558    8.500868910
 1337 water HW3     5347    2.065751176    0.729927824    8.624905991
 1337 water MW4     5348    2.065383446    0.651585421    8.587150577
 1338 water OW1     5349    2.051056704    0.134665606    8.185097720
 1338 water HW2     5350    2.138649718    0.170056403    8.200501409
 1338 water HW3     5351    2.037842669    0.143543787    8.090710828
 1338 water MW4     5352    2.061066876    0.140623473    8.174467896
 1339 water OW1     5353    2.474332072    0.688207313    8.558679641
 1339 water HW2     5354    2.500880923    0.690617907    8.466746698
 1339 water HW3     5355    2.491821325    0.776579184    8.591034809
 1339 water MW4     5356    2.480258868    0.700425121    8.550661464
 1340 water OW1     5357    2.532594104    0.129185027    8.199140941
 1340 water HW2     5358    2.446818938    0.168785122    8.214528331
 1340 water HW3     5359    2.523245476    0.039001564    8.229830755
 1340 water MW4     5360    2.519792025    0.122377348    8.205342165
 1341 water OW1     5361    1.820775941    0.252781816    8.558293013
 1341 water HW2     5362    1.734841584    0.215758164    8.578463633
 1341 water HW3     5363    1.827966193    0.246258751    8.463066608
 1341 water MW4     5364    1.810178296    0.246921153    8.548191753
 1342 water OW1     5365    1.847112500    0.550374299    8.232308045
 1342 water HW2     5366    1.768019303    0.588624096    8.270301961
 1342 water HW3     5367    1.836821599    0.562762234    8.137952574
 1342 water MW4     5368    1.835082889    0.557189295    8.224722719
 1343 water OW1     5369    2.259151730    0.279695066    8.556700804
 1343 water HW2     5370    2.264928178    0.364338302    8.601023188
 1343 water HW3     5371    2.328006519    0.226775338    8.596960446
 1343 water MW4     5372    2.269195852    0.283964522    8.568084135
 1344 water OW1     5373    2.306780282    0.494564116    8.178389917
 1344 water HW2     5374    2.279923552    0.488484465    8.086716189
 1344 water HW3     5375    2.231739867    0.534032231    8.222814261
 1344 water MW4     5376    2.293066622    0.499057647    8.172030937
 1345 water OW1     5377    1.820456151    0.515429510    8.667348696
 1345 water HW2     5378    1.902112478    0.554869026    8.636704166
 1345 water HW3     5379    1.819054901    0.428675749    8.626924201
 1345 water MW4     5380    1.831257148    0.509061800    8.657783989
 1346 water OW1     5381    1.839628578    0.253168011    9.005061061
 1346 water HW2     5382    1.918071682    0.206030622    8.977006395
 1346 water HW3     5383    1.852214036    0.342268442    8.972426142
 1346 water MW4     5384    1.851879507    0.258815538    8.996893253
 1347 water OW1     5385    2.285557816    0.524577791    8.683423259
 1347 water HW2     5386    2.203591865    0.566569922    8.657335672
 1347 water HW3     5387    2.353721550    0.586033102    8.656233768
 1347 water MW4     5388    2.283700267    0.538500094    8.676253051
 1348 water OW1     5389    2.304954380    0.272863227    9.014787209
 1348 water HW2     5390    2.287086142    0.270136625    9.108785135
 1348 water HW3     5391    2.300375586    0.365760783    8.992173115
 1348 water MW4     5392    2.301933383    0.284998736    9.024394284
 1349 water OW1     5393    2.060133971    0.111909878    8.631711772
 1349 water HW2     5394    1.972909313    0.146354780    8.612535585
 1349 water HW3     5395    2.119977840    0.181163072    8.603693478
 1349 water MW4     5396    2.056448972    0.125865916    8.625360181
 1350 water OW1     5397    2.049090009    0.650856573    9.063278687
 1350 water HW2     5398    1.966803010    0.606756524    9.042151602
 1350 water HW3     5399    2.036345203    0.740955409    9.033578719
 1350 water MW4     5400    2.036300311    0.657047244    9.056438211
 1351 water OW1     5401    2.467937737    0.119821734    8.658290138
 1351 water HW2     5402    2.478915795    0.101602015    8.751616675
 1351 water HW3     5403    2.548083253    0.165760157    8.633216727
 1351 water MW4     5404    2.480201453    0.123552210    8.667475872
 1352 water OW1     5405    2.511184206    0.634797796    9.032890700
 1352 water HW2     5406    2.436917076    0.585928634    8.997415122
 1352 water HW3     5407    2.588158611    0.592233312    8.995134588
 1352 water MW4     5408    2.511548560    0.622492350    9.023034935
 1353 water OW1     5409    2.065409144    0.658182183    9.328524369
 1353 water HW2     5410    2.062393684    0.662410337    9.232945352
 1353 water HW3     5411    2.063921388    0.749663999    9.356652331
 1353 water MW4     5412    2.064803086    0.671063151    9.319446579
 1354 water OW1     5413    2.070500124    0.152094697    8.907228182
 1354 water HW2     5414    2.151225390    0.197433455    8.931521119
 1354 water HW3     5415    2.076408970    0.141799287    8.812247087
 1354 water MW4     5416    2.082159633    0.156810948    8.897714733
 1355 water OW1     5417    2.503892244    0.664065918    9.311707739
 1355 water HW2     5418    2.509865923    0.656546785    9.216470685
 1355 water HW3     5419    2.584482074    0.623806484    9.344061651
 1355 water MW4     5420    2.515542251    0.657635718    9.303244714
 1356 water OW1     5421    2.527334044    0.119833469    8.931315205
 1356 water HW2     5422    2.450550969    0.168957362    8.960530284
 1356 water HW3     5423    2.503516645    0.028053807    8.944412673
 1356 water MW4     5424    2.513794896    0.114092713    8.937009769
 1357 water OW1     5425    1.822065689    0.260286322    9.282072581
 1357 water HW2     5426    1.839169506    0.350740797    9.308297872
 1357 water HW3     5427    1.825134502    0.262043287    9.186417922
 1357 water MW4     5428    1.824780590    0.272696447    9.272728544
 1358 water OW1     5429    1.843577943    0.515196872    8.935841185
 1358 water HW2     5430    1.757067472    0.545292523    8.963635226
 1358 water HW3     5431    1.840571979    0.518530053    8.840226477
 1358 water MW4     5432    1.831530521    0.519695836    8.926713653
 1359 water OW1     5433    2.270092256    0.287668143    9.281138740
 1359 water HW2     5434    2.270680874    0.370743005    9.328683869
 1359 water HW3     5435    2.193143885    0.241497768    9.314448845
 1359 water MW4     5436    2.259815505    0.292634872    9.292020509
 1360 water OW1     5437    2.277417684    0.535324427    8.954757255
 1360 water HW2     5438    2.264917587    0.543718440    8.860228918
 1360 water HW3     5439    2.207080858    0.587776486    8.993017296
 1360 water MW4     5440    2.266269214    0.543513295    8.947184480
 1361 water OW1     5441    1.819924743    1.307928073    5.733725973
 1361 water HW2     5442    1.810323041    1.316836522    5.828545617
 1361 water HW3     5443    1.890670381    1.368265879    5.710994445
 1361 water MW4     5444    1.828153699    1.317247466    5.743427833
 1362 water OW1     5445    1.796742061    1.049915957    6.073088006
 1362 water HW2     5446    1.879268056    1.014889161    6.039548445
 1362 water HW3     5447    1.802050162    1.144014828    6.056368404
 1362 water MW4     5448    1.808563068    1.057866075    6.066323960
 1363 water OW1     5449    2.284412519    1.323935100    5.737185647
 1363 water HW2     5450    2.206243234    1.353092468    5.690263061
 1363 water HW3     5451    2.357389059    1.361329746    5.687805658
 1363 water MW4     5452    2.283713662    1.332891893    5.724224924
 1364 water OW1     5453    2.257703916    1.067828684    6.075925725
 1364 water HW2     5454    2.342851032    1.029733506    6.054453781
 1364 water HW3     5455    2.251010627    1.059551955    6.171052031
 1364 water MW4     5456    2.268262495    1.061587797    6.085838375
 1365 water OW1     5457    2.045509031    0.933607395    5.707930262
 1365 water HW2     5458    1.970593366    0.977226394    5.667342771
 1365 water HW3     5459    2.120108529    0.989958918    5.687393976
 1365 water MW4     5460    2.045466480    0.947061763    5.699704019
 1366 water OW1     5461    1.996123453    1.481068209    6.100365792
 1366 water HW2     5462    2.070638359    1.430920799    6.067273733
 1366 water HW3     5463    2.007172231    1.568282363    6.062498469
 1366 water MW4     5464    2.007638900    1.486056776    6.090815841
 1367 water OW1     5465    2.518605934    0.933006538    5.709339651
 1367 water HW2     5466    2.523267675    0.841674801    5.681071288
 1367 water HW3     5467    2.595665683    0.974190381    5.670249955
 1367 water MW4     5468    2.529604286    0.926257466    5.700274377
 1368 water OW1     5469    2.485736203    1.459093670    6.074489565
 1368 water HW2     5470    2.398064561    1.422627369    6.062397816
 1368 water HW3     5471    2.484075703    1.541958097    6.026603785
 1368 water MW4     5472    2.473713584    1.465338085    6.066417589
 1369 water OW1     5473    2.048242485    1.464821159    6.366310376
 1369 water HW2     5474    2.025326285    1.485708081    6.275751542
 1369 water HW3     5475    1.975121010    1.411765348    6.397943416
 1369 water MW4     5476    2.035317413    1.460491763    6.358379945
 1370 water OW1     5477    2.030587398    0.926848933    5.981915510
 1370 water HW2     5478    2.115535050    0.956714889    6.014384565
 1370 water HW3     5479    2.039896899    0.927023749    5.886649455
 1370 water MW4     5480    2.043272842    0.930891921    5.973464079
 1371 water OW1     5481    2.513538276    1.466473182    6.354032196
 1371 water HW2     5482    2.514818585    1.463676884    6.258361616
 1371 water HW3     5483    2.430362935    1.425682982    6.378122453
 1371 water MW4     5484    2.502516568    1.460607165    6.344398675
 1372 water OW1     5485    2.490351486    0.941548118    5.995245415
 1372 water HW2     5486    2.501213981    0.954985216    5.901097823
 1372 water HW3     5487    2.557684475    0.996565768    6.035265974
 1372 water MW4     5488    2.500875296    0.950760988    5.987960817
 1373 water OW1     5489    1.794288772    1.068558855    6.337220069
 1373 water HW2     5490    1.814136198    1.050575332    6.245323437
 1373 water HW3     5491    1.863161385    1.023336339    6.385941787
 1373 water MW4     5492    1.806229012    1.060052374    6.331409445
 1374 water OW1     5493    1.801529234    1.316687895    6.006591866
 1374 water HW2     5494    1.727314440    1.371330399    6.032450706
 1374 water HW3     5495    1.878293845    1.363110910    6.039974746
 1374 water MW4     5496    1.801872397    1.330289631    6.014564815
 1375 water OW1     5497    2.232162635    1.063195005    6.361831951
 1375 water HW2     5498    2.250947792    1.153448992    6.387593434
 1375 water HW3     5499    2.311731188    1.014842690    6.384040452
 1375 water MW4     5500    2.245399407    1.068834272    6.368287911
 1376 water OW1     5501    2.226235571    1.340081725    6.013227067
 1376 water HW2     5502    2.237612497    1.331421575    5.918580959
 1376 water HW3     5503    2.234934740    1.250831932    6.046710156
 1376 water MW4     5504    2.228937479    1.326904677    6.004995543
 1377 water OW1     5505    1.838967616    1.330748260    6.471534522
 1377 water HW2     5506    1.835230959    1.239091242    6.444196878
 1377 water HW3     5507    1.823352631    1.328289904    6.565940280
 1377 water MW4     5508    1.836363207    1.318081898    6.480560773
 1378 water OW1     5509    1.803359026    1.065337457    6.842924465
 1378 water HW2     5510    1.722734028    1.032875669    6.802822589
 1378 water HW3     5511    1.873513094    1.025495170    6.791414105
 1378 water MW4     5512    1.801949813    1.055606533    6.830594984
 1379 water OW1     5513    2.284796012    1.348404693    6.438268619
 1379 water HW2     5514    2.209220932    1.397046262    6.405333479
 1379 water HW3     5515    2.278975415    1.356589085    6.533460294
 1379 water MW4     5516    2.273841509    1.356052521    6.446647312
 1380 water OW1     5517    2.260350788    1.101597801    6.799810767
 1380 water HW2     5518    2.345891399    1.070659965    6.770011900
 1380 water HW3     5519    2.259828481    1.194917117    6.778514033
 1380 water MW4     5520    2.271792836    1.109993310    6.792934149
 1381 water OW1     5521    1.990506463    0.925581301    6.452255548
 1381 water HW2     5522    2.001056056    0.833258648    6.429287042
 1381 water HW3     5523    2.075053257    0.965315241    6.431389978
 1381 water MW4     5524    2.003304854    0.918503736    6.446356210
 1382 water OW1     5525    2.029656957    1.449269869    6.874200823
 1382 water HW2     5526    2.019743412    1.458473194    6.968960197
 1382 water HW3     5527    1.959344317    1.389668437    6.848391517
 1382 water MW4     5528    2.018859848    1.442487123    6.883480354
 1383 water OW1     5529    2.475682711    0.939907968    6.424167182
 1383 water HW2     5530    2.483292731    0.850308153    6.391360489
 1383 water HW3     5531    2.475734956    0.930666528    6.519440009
 1383 water MW4     5532    2.476713924    0.926605581    6.432574083
 1384 water OW1     5533    2.487043224    1.445354300    6.812385781
 1384 water HW2     5534    2.503891503    1.538473940    6.797991808
 1384 water HW3     5535    2.556714533    1.400650717    6.764325227
 1384 water MW4     5536    2.498687320    1.451870295    6.803980443
 1385 water OW1     5537    2.023317462    1.460730175    7.165041493
 1385 water HW2     5538    1.951386388    1.401226593    7.186197171
 1385 water HW3     5539    2.102178876    1.407255461    7.174187576
 1385 water MW4     5540    2.024250171    1.445525177    7.169119605
 1386 water OW1     5541    2.018513669    0.964802820    6.728837000
 1386 water HW2     5542    2.100046881    1.008880260    6.752750028
 1386 water HW3     5543    2.020067506    0.961708496    6.633179647
 1386 water MW4     5544    2.029695802    0.970318465    6.719181408
 1387 water OW1     5545    2.484894721    1.443313576    7.101791968
 1387 water HW2     5546    2.490011612    1.437544016    7.006383121
 1387 water HW3     5547    2.477463268    1.537029568    7.119803207
 1387 water MW4     5548    2.484583219    1.455149702    7.091375538
 1388 water OW1     5549    2.487887945    0.950228463    6.708522252
 1388 water HW2     5550    2.497912276    0.858136225    6.732623105
 1388 water HW3     5551    2.559506504    0.994805766    6.753754591
 1388 water MW4     5552    2.498875719    0.943833744    6.717853346
 1389 water OW1     5553    1.817778189    1.018584855    7.111242536
 1389 water HW2     5554    1.731656543    0.991628437    7.143160118
 1389 water HW3     5555    1.806764773    1.026828442    7.016516265
 1389 water MW4     5556    1.804705427    1.016066420    7.102789533
 1390 water OW1     5557    1.797966926    1.329822010    6.756488262
 1390 water HW2     5558    1.713212879    1.370374433    6.774779543
 1390 water HW3     5559    1.793457939    1.244387896    6.799418433
 1390 water MW4     5560    1.785953608    1.323781682    6.764727650
 1391 water OW1     5561    2.259752447    1.070859329    7.078982361
 1391 water HW2     5562    2.256467076    1.100767934    6.988114324
 1391 water HW3     5563    2.249089601    1.150575288    7.130886003
 1391 water MW4     5564    2.257875249    1.085612970    7.073738403
 1392 water OW1     5565    2.248473988    1.359438152    6.711069945
 1392 water HW2     5566    2.175302456    1.394920765    6.761559840
 1392 water HW3     5567    2.326543420    1.393010186    6.755119924
 1392 water MW4     5568    2.249133164    1.368731758    6.723793437
 1393 water OW1     5569    1.822003075    1.283446883    7.211008674
 1393 water HW2     5570    1.751907485    1.326202843    7.161806494
 1393 water HW3     5571    1.832614978    1.198299441    7.168586759
 1393 water MW4     5572    1.813997561    1.277741695    7.198677595
 1394 water OW1     5573    1.779758841    1.032351716    7.565590390
 1394 water HW2     5574    1.857420509    0.994708141    7.524190572
 1394 water HW3     5575    1.778178324    1.123205947    7.535501704
 1394 water MW4     5576    1.789998097    1.039512985    7.555969228
 1395 water OW1     5577    2.240041055    1.308855352    7.207589637
 1395 water HW2     5578    2.310441409    1.364487371    7.174255165
 1395 water HW3     5579    2.236416620    1.328270716    7.301249796
 1395 water MW4     5580    2.249027982    1.318955480    7.215708471
 1396 water OW1     5581    2.242962803    1.034403659    7.569345310
 1396 water HW2     5582    2.161024485    0.986527900    7.556841627
 1396 water HW3     5583    2.310274341    0.976538076    7.533525628
 1396 water MW4     5584    2.240994282    1.020172635    7.562841790
 1397 water OW1     5585    2.055702004    0.928562111    7.192570836
 1397 water HW2     5586    1.979777039    0.975410273    7.157887010
 1397 water HW3     5587    2.130584881    0.967388636    7.147322919
 1397 water MW4     5588    2.055561756    0.940092497    7.181813355
 1398 water OW1     5589    2.007229384    1.425870711    7.591022925
 1398 water HW2     5590    2.085372984    1.391634993    7.547620025
 1398 water HW3     5591    2.005830726    1.518801811    7.568128106
 1398 water MW4     5592    2.017557976    1.433770132    7.582100356
 1399 water OW1     5593    2.466651872    0.928709101    7.185796361
 1399 water HW2     5594    2.407514443    0.979785971    7.130513125
 1399 water HW3     5595    2.553088480    0.966652196    7.169942248
 1399 water MW4     5596    2.470325887    0.940689707    7.176222458
 1400 water OW1     5597    2.471068290    1.430886628    7.576502131
 1400 water HW2     5598    2.482393702    1.511181989    7.525642438
 1400 water HW3     5599    2.550902767    1.380668694    7.560164022
 1400 water MW4     5600    2.483336894    1.434934549    7.567458425
 1401 water OW1     5601    2.022249257    1.434813047    7.852495673
 1401 water HW2     5602    2.013590946    1.432228770    7.757203105
 1401 water HW3     5603    2.111804582    1.405468676    7.869260817
 1401 water MW4     5604    2.033136648    1.430515982    7.841927189
 1402 water OW1     5605    2.016078624    0.910774864    7.469085010
 1402 water HW2     5606    2.022484165    0.821667760    7.503453764
 1402 water HW3     5607    2.035714220    0.901991082    7.375813326
 1402 water MW4     5608    2.019583327    0.897600381    7.461157657
 1403 water OW1     5609    2.508458954    1.427592304    7.862727518
 1403 water HW2     5610    2.489286393    1.428631993    7.768953053
 1403 water HW3     5611    2.424007495    1.410209055    7.904297846
 1403 water MW4     5612    2.494512886    1.425392733    7.855701712
 1404 water OW1     5613    2.436446279    0.855856105    7.458347912
 1404 water HW2     5614    2.431143361    0.883314295    7.366804232
 1404 water HW3     5615    2.525738341    0.877888485    7.484877524
 1404 water MW4     5616    2.447749820    0.862516712    7.449598101
 1405 water OW1     5617    1.818249344    1.021941647    7.834815500
 1405 water HW2     5618    1.805215137    1.035913895    7.741022088
 1405 water HW3     5619    1.830221141    1.109853296    7.870739538
 1405 water MW4     5620    1.818106361    1.035653523    7.827027247
 1406 water OW1     5621    1.794009795    1.303839428    7.492168773
 1406 water HW2     5622    1.803525789    1.295602379    7.397279811
 1406 water HW3     5623    1.877473334    1.340323533    7.521580780
 1406 water MW4     5624    1.806523292    1.307641012    7.483356665
 1407 water OW1     5625    2.262854714    1.080593832    7.852002502
 1407 water HW2     5626    2.259914764    1.078434713    7.756352028
 1407 water HW3     5627    2.321955324    1.009162586    7.875814545
 1407 water MW4     5628    2.270413004    1.070689794    7.842334246
 1408 water OW1     5629    2.231270414    1.316521647    7.479118816
 1408 water HW2     5630    2.220101963    1.228403091    7.514793797
 1408 water HW3     5631    2.316224516    1.345339691    7.512505030
 1408 water MW4     5632    2.241200734    1.308540785    7.488413303
 1409 water OW1     5633    1.807429954    1.289934839    7.948018220
 1409 water HW2     5634    1.728834232    1.334560826    7.916497559
 1409 water HW3     5635    1.879989268    1.338865790    7.909246758
 1409 water MW4     5636    1.806617554    1.302526045    7.938558071
 1410 water OW1     5637    1.846117278    1.028998388    8.304508484
 1410 water HW2     5638    1.762984251    0.990856004    8.276288338
 1410 water HW3     5639    1.840087064    1.031716951    8.399999659
 1410 water MW4     5640    1.834117390    1.024230931    8.313562044
 1411 water OW1     5641    2.266808180    1.340134836    7.962185559
 1411 water HW2     5642    2.261627165    1.252200586    7.924728341
 1411 water HW3     5643    2.246985393    1.327879632    8.055025128
 1411 water MW4     5644    2.263443084    1.326651004    7.969639102
 1412 water OW1     5645    2.260904866    1.092121462    8.324560501
 1412 water HW2     5646    2.184100590    1.037211952    8.308800828
 1412 water HW3     5647    2.271756972    1.091482477    8.419661193
 1412 water MW4     5648    2.252028802    1.084645559    8.335238480
 1413 water OW1     5649    2.045619371    0.911716545    7.954818509
 1413 water HW2     5650    1.969395008    0.953776122    7.915029606
 1413 water HW3     5651    2.119664345    0.966345526    7.928449309
 1413 water MW4     5652    2.045326061    0.924729215    7.945914731
 1414 water OW1     5653    2.022306481    1.448751954    8.322279163
 1414 water HW2     5654    1.933276971    1.415131255    8.311997465
 1414 water HW3     5655    2.018034138    1.538491575    8.289250903
 1414 water MW4     5656    2.009749605    1.456304626    8.316450363
 1415 water OW1     5657    2.452901446    0.889066069    7.917175287
 1415 water HW2     5658    2.466819515    0.892362228    8.011820631
 1415 water HW3     5659    2.536490097    0.916759386    7.879647484
 1415 water MW4     5660    2.466024227    0.893236737    7.924862357
 1416 water OW1     5661    2.495546546    1.451131348    8.298126240
 1416 water HW2     5662    2.508022220    1.441199334    8.392508605
 1416 water HW3     5663    2.412225597    1.407552370    8.280215059
 1416 water MW4     5664    2.486011952    1.443929660    8.308417989
 1417 water OW1     5665    2.022098755    1.446888792    8.598841230
 1417 water HW2     5666    2.018695714    1.449415261    8.503215110
 1417 water HW3     5667    2.102596461    1.399069782    8.618735453
 1417 water MW4     5668    2.032474414    1.440793170    8.588648978
 1418 water OW1     5669    2.069190726    0.883594033    8.219270279
 1418 water HW2     5670    1.989172435    0.926205448    8.249989310
 1418 water HW3     5671    2.075305646    0.907786997    8.126860179
 1418 water MW4     5672    2.059244563    0.892584790    8.210967689
 1419 water OW1     5673    2.479762927    1.440530716    8.582730419
 1419 water HW2     5674    2.403083683    1.396462892    8.619345154
 1419 water HW3     5675    2.480575718    1.526392055    8.625032763
 1419 water MW4     5676    2.469552566    1.446155427    8.593351345
 1420 water OW1     5677    2.453790864    0.931451758    8.208353047
 1420 water HW2     5678    2.468267880    0.850695711    8.257660198
 1420 water HW3     5679    2.395225637    0.983164002    8.263654733
 1420 water MW4     5680    2.447857325    0.927542946    8.222431654
 1421 water OW1     5681    1.840679076    1.042436298    8.585491084
 1421 water HW2     5682    1.764309833    0.995339644    8.618837184
 1421 water HW3     5683    1.835597658    1.128660559    8.626744865
 1421 water MW4     5684    1.829717173    1.047702222    8.595530987
 1422 water OW1     5685    1.789403033    1.304427384    8.216497091
 1422 water HW2     5686    1.790324802    1.290756885    8.121762799
 1422 water HW3     5687    1.829350096    1.225267930    8.252557198
 1422 water MW4     5688    1.794903297    1.291934018    8.208600522
 1423 water OW1     5689    2.305200971    1.059252692    8.593288042
 1423 water HW2     5690    2.240558714    0.994314425    8.620977727
 1423 water HW3     5691    2.388877682    1.024487719    8.624141292
 1423 water MW4     5692    2.307762691    1.045834296    8.601166946
 1424 water OW1     5693    2.254898558    1.347133133    8.229893369
 1424 water HW2     5694    2.259772622    1.253378208    8.248563556
 1424 water HW3     5695    2.176934617    1.376915647    8.276764938
 1424 water MW4     5696    2.245061878    1.338523511    8.238714199
 1425 water OW1     5697    1.802461080    1.293096116    8.668485299
 1425 water HW2     5698    1.869310243    1.354533978    8.638171986
 1425 water HW3     5699    1.796464990    1.308730209    8.762729346
 1425 water MW4     5700    1.810650891    1.303468718    8.677089310
 1426 water OW1     5701    1.808718948    1.030410011    9.026598961
 1426 water HW2     5702    1.722340809    0.992871018    9.009512138
 1426 water HW3     5703    1.816771319    1.029661610    9.121976724
 1426 water MW4     5704    1.798177604    1.025257165    9.037135618
 1427 water OW1     5705    2.248920747    1.321177577    8.692051688
 1427 water HW2     5706    2.259526609    1.229216375    8.667700684
 1427 water HW3     5707    2.241925456    1.320073596    8.787509351
 1427 water MW4     5708    2.249406670    1.308652553    8.701621461
 1428 water OW1     5709    2.293343603    1.031037235    9.029742748
 1428 water HW2     5710    2.285682189    1.032772593    9.125139862
 1428 water HW3     5711    2.290770368    1.123133250    9.003780833
 1428 water MW4     5712    2.291966190    1.043665376    9.039087569
[truncated: 1,033,819 more chars]
