# Supplementary material for: How ice grows from premelting films and water droplets
Source: Nat Commun. 2021 Jan 11;12:239. doi: 10.1038/s41467-020-20318-6 (PMC7801427; doi:10.1038/s41467-020-20318-6)
Supplement: Supplementary file 11 — Source Data [file 41467_2020_20318_MOESM11_ESM.xlsx]

## Sheet: Fig1
David N Sibley, Pablo Llombart, Eva G Noya, Andrew J Archer, Luis G MacDowell
Figure 1
Main Figure							Inset Figure
h solid dark blue line	g(h) solid dark blue line	h red circles	g(h) red circles	h black circles	g(h) black circles		h solid dark blue line	g(h) solid dark blue line	h dashed light blue line	g(h) dashed light blue line
3	0.013908	2.52147	0.01557	3.18499	0.01279		3	0.013908	3	0.01389
3.1	0.0133594	2.59385	0.015208	3.69387	0.010563		3.1	0.0133594	3.1	0.0133408
3.2	0.0128245	2.64337	0.0149551	4.4052	0.00779581		3.2	0.0128245	3.2	0.0128053
3.3	0.012303	2.68146	0.0147603	4.80172	0.00642629		3.3	0.012303	3.3	0.0122832
3.4	0.0117946	2.71574	0.014586	5.06901	0.00559336		3.4	0.0117946	3.4	0.0117742
3.5	0.0112992	2.75003	0.0144123	5.56294	0.00423592		3.5	0.0112992	3.5	0.0112782
3.6	0.0108166	2.78431	0.0142375	5.88389	0.00348841		3.6	0.0108166	3.6	0.010795
3.7	0.0103468	2.81859	0.0140621	6.11089	0.0030566		3.7	0.0103468	3.7	0.0103246
3.8	0.00988953	2.85288	0.0138893	6.48517	0.00250694		3.8	0.00988953	3.8	0.00986673
3.9	0.0094449	2.88716	0.0137205	6.55127	0.00243183		3.9	0.0094449	3.9	0.0094215
4	0.00901281	2.92144	0.013554	6.79084	0.00220685		4	0.00901281	4	0.00898881
4.1	0.00859326	2.95573	0.013387	7.47127	0.00170503		4.1	0.00859326	4.1	0.00856866
4.2	0.00818621	2.99001	0.0132201	8.13134	0.00131958		4.2	0.00818621	4.2	0.00816101
4.3	0.00779169	3.02429	0.0130567	8.63839	0.00107618		4.3	0.00779169	4.3	0.00776589
4.4	0.00740967	3.05858	0.0128974	9.30359	0.000862066		4.4	0.00740967	4.4	0.00738327
4.5	0.00704017	3.09286	0.0127409	9.42001	0.000843184		4.5	0.00704017	4.5	0.00701317
4.6	0.00668317	3.12714	0.0125844				4.6	0.00668317	4.6	0.00665557
4.7	0.00633866	3.16143	0.0124258				4.7	0.00633866	4.7	0.00631046
4.8	0.00600663	3.19571	0.0122649				4.8	0.00600663	4.8	0.00597783
4.9	0.00568704	3.22999	0.0121032				4.9	0.00568704	4.9	0.00565764
5	0.00537985	3.26428	0.011944				5	0.00537985	5	0.00534985
5.1	0.00508501	3.29856	0.0117909				5.1	0.00508501	5.1	0.00505441
5.2	0.00480244	3.33284	0.0116433				5.2	0.00480244	5.2	0.00477124
5.3	0.00453207	3.36713	0.0114989				5.3	0.00453207	5.3	0.00450027
5.4	0.00427378	3.40141	0.0113521				5.4	0.00427378	5.4	0.00424138
5.5	0.00402745	3.43569	0.0112004				5.5	0.00402745	5.5	0.00399445
5.6	0.00379295	3.46998	0.0110465				5.6	0.00379295	5.6	0.00375935
5.7	0.00357012	3.50426	0.0108949				5.7	0.00357012	5.7	0.00353592
5.8	0.00335878	3.53854	0.0107481				5.8	0.00335878	5.8	0.00332398
5.9	0.00315873	3.57283	0.010606				5.9	0.00315873	5.9	0.00312333
6	0.00296978	3.63994	0.0103314				6	0.00296978	6	0.00293378
6.1	0.00279167	3.68082	0.0101651				6.1	0.00279167	6.1	0.00275507
6.2	0.00262417	3.7217	0.0100015				6.2	0.00262417	6.2	0.00258697
6.3	0.00246702	3.76258	0.00983947				6.3	0.00246702	6.3	0.00242922
6.4	0.00231994	3.80346	0.0096763				6.4	0.00231994	6.4	0.00228154
6.5	0.00218263	3.84435	0.00951235				6.5	0.00218263	6.5	0.00214363
6.6	0.00205479	3.88523	0.00934835				6.6	0.00205479	6.6	0.00201519
6.7	0.00193609	3.92611	0.00918324				6.7	0.00193609	6.7	0.00189589
6.8	0.00182621	3.96699	0.00901847				6.8	0.00182621	6.8	0.00178541
6.9	0.00172481	4.00787	0.00885863				6.9	0.00172481	6.9	0.00168341
7	0.00163153	4.04875	0.0087061				7	0.00163153	7	0.00158953
7.1	0.00154603	4.08963	0.0085576				7.1	0.00154603	7.1	0.00150343
7.2	0.00146793	4.17112	0.00826593				7.2	0.00146793	7.2	0.00142473
7.3	0.00139687	4.22291	0.0080811				7.3	0.00139687	7.3	0.00135307
7.4	0.00133247	4.27471	0.00789578				7.4	0.00133247	7.4	0.00128807
7.5	0.00127437	4.3265	0.00771121				7.5	0.00127437	7.5	0.00122937
7.6	0.00122219	4.37829	0.00752846				7.6	0.00122219	7.6	0.00117659
7.7	0.00117555	4.43008	0.00734783				7.7	0.00117555	7.7	0.00112935
7.8	0.00113408	4.48187	0.00716936				7.8	0.00113408	7.8	0.00108728
7.9	0.00109742	4.53367	0.00699215				7.9	0.00109742	7.9	0.00105002
8	0.00106519	4.58546	0.00681557				8	0.00106519	8	0.00101719
8.1	0.00103704	4.63725	0.00664006				8.1	0.00103704	8.1	0.000988438
8.2	0.00101261	4.68904	0.00646616				8.2	0.00101261	8.2	0.000963413
8.3	0.000991566	4.74084	0.0062948				8.3	0.000991566	8.3	0.000941766
8.4	0.000973562	4.79263	0.00612766				8.4	0.000973562	8.4	0.000923162
8.5	0.000958274	4.84442	0.00596514				8.5	0.000958274	8.5	0.000907274
8.6	0.000945385	4.89621	0.00580568				8.6	0.000945385	8.6	0.000893785
8.7	0.000934591	4.95016	0.00564248				8.7	0.000934591	8.7	0.000882391
8.8	0.000925597	4.99556	0.00550835				8.8	0.000925597	8.8	0.000872797
8.9	0.000918124	5.04096	0.00537651				8.9	0.000918124	8.9	0.000864724
9	0.000911905	5.08636	0.00524628				9	0.000911905	9	0.000857905
9.1	0.000906686	5.13176	0.00511807				9.1	0.000906686	9.1	0.000852086
9.2	0.000902228	5.17716	0.00498958				9.2	0.000902228	9.2	0.000847028
9.3	0.000898307	5.22256	0.00486051				9.3	0.000898307	9.3	0.000842507
9.4	0.000894712	5.26796	0.00472951				9.4	0.000894712	9.4	0.000838312
9.5	0.00089125	5.31335	0.00459628				9.5	0.00089125	9.5	0.00083425
9.6	0.00088774	5.35875	0.00446478				9.6	0.00088774	9.6	0.00083014
9.7	0.000884018	5.40415	0.00433736				9.7	0.000884018	9.7	0.000825818
9.8	0.000879934	5.43869	0.00424627				9.8	0.000879934	9.8	0.000821134
9.9	0.000875355	5.48633	0.00412637				9.9	0.000875355	9.9	0.000815955
10	0.000870162	5.53397	0.0040094				10	0.000870162	10	0.000810162
10.1	0.000864248	5.58161	0.00389458				10.1	0.000864248	10.1	0.000803648
10.2	0.000857525	5.62926	0.00378041				10.2	0.000857525	10.2	0.000796325
10.3	0.000849916	5.6769	0.00366879				10.3	0.000849916	10.3	0.000788116
10.4	0.000841358	5.70694	0.00360224				10.4	0.000841358	10.4	0.000778958
10.5	0.000831802	5.75614	0.00350398				10.5	0.000831802	10.5	0.000768802
10.6	0.000821211	5.80535	0.0034122				10.6	0.000821211	10.6	0.00075761
10.7	0.00080956	5.85456	0.00332559				10.7	0.00080956	10.7	0.00074536
10.8	0.000796838	5.90376	0.00323919				10.8	0.000796838	10.8	0.000732038
10.9	0.000783042	5.95297	0.00315207				10.9	0.000783042	10.9	0.000717642
11	0.00076818	6.00218	0.00306996				11	0.00076818	11	0.00070218
11.1	0.000752272	6.05139	0.00300171				11.1	0.000752272	11.1	0.000685672
11.2	0.000735345	6.10059	0.00294693				11.2	0.000735345	11.2	0.000668145
11.3	0.000717434	6.1498	0.00289245				11.3	0.000717434	11.3	0.000649634
11.4	0.000698584	6.19901	0.00283757				11.4	0.000698584	11.4	0.000630184
11.5	0.000678845	6.24821	0.00278183				11.5	0.000678845	11.5	0.000609845
11.6	0.000658274	6.29742	0.00272674				11.6	0.000658274	11.6	0.000588674
11.7	0.000636934	6.34663	0.00267355				11.7	0.000636934	11.7	0.000566734
11.8	0.000614892	6.39583	0.00262414				11.8	0.000614892	11.8	0.000544092
11.9	0.000592221	6.44504	0.00257624				11.9	0.000592221	11.9	0.000520821
12	0.000568997	6.49425	0.00252759				12	0.000568997	12	0.000496997
12.1	0.000545296	6.54345	0.00247981				12.1	0.000545296	12.1	0.000472696
12.2	0.0005212	6.59266	0.00243523				12.2	0.0005212	12.2	0.000448
12.3	0.00049679	6.65805	0.0023785				12.3	0.00049679	12.3	0.00042299
12.4	0.000472151	6.72949	0.00231591				12.4	0.000472151	12.4	0.000397751
12.5	0.000447365	6.80093	0.00225461				12.5	0.000447365	12.5	0.000372365
12.6	0.000422515	6.87238	0.00219731				12.6	0.000422515	12.6	0.000346915
12.7	0.000397685	6.94382	0.00214372				12.7	0.000397685	12.7	0.000321485
12.8	0.000372955	7.01527	0.0020898				12.8	0.000372955	12.8	0.000296155
12.9	0.000348405	7.08671	0.00203953				12.9	0.000348405	12.9	0.000271005
13	0.000324113	7.15815	0.00199503				13	0.000324113	13	0.000246113
13.1	0.000300153	7.2296	0.00195336				13.1	0.000300153	13.1	0.000221553
13.2	0.000276598	7.30104	0.00191179				13.2	0.000276598	13.2	0.000197398
13.3	0.000253515	7.37249	0.00186845				13.3	0.000253515	13.3	0.000173715
13.4	0.00023097	7.44393	0.00182663				13.4	0.00023097	13.4	0.00015057
13.5	0.000209025	7.51537	0.00178605				13.5	0.000209025	13.5	0.000128025
13.6	0.000187736	7.58682	0.00174574				13.6	0.000187736	13.6	0.000106136
13.7	0.000167156	7.65826	0.00170557				13.7	0.000167156	13.7	8.49559e-05
13.8	0.000147333	7.72971	0.00166285				13.8	0.000147333	13.8	6.45328e-05
13.9	0.00012831	7.80115	0.00161791				13.9	0.00012831	13.9	4.49105e-05
14	0.000110128	7.81648	0.00160852				14	0.000110128	14	2.61278e-05
14.1	9.28185e-05	7.86504	0.00157908				14.1	9.28185e-05	14.1	8.21848e-06
14.2	7.6412e-05	7.9136	0.00155132				14.2	7.6412e-05	14.2	-8.78797e-06
14.3	6.09324e-05	7.96216	0.00152841				14.3	6.09324e-05	14.3	-2.48676e-05
14.4	4.63991e-05	8.01071	0.00150875				14.4	4.63991e-05	14.4	-4.00009e-05
14.5	3.2827e-05	8.05927	0.00148502				14.5	3.2827e-05	14.5	-5.4173e-05
14.6	2.02255e-05	8.10783	0.00145643				14.6	2.02255e-05	14.6	-6.73745e-05
14.7	8.60025e-06	8.15638	0.00142934				14.7	8.60025e-06	14.7	-7.95998e-05
14.8	-2.0484e-06	8.20494	0.0014078				14.8	-2.0484e-06	14.8	-9.08484e-05
14.9	-1.1724e-05	8.2535	0.00139059				14.9	-1.1724e-05	14.9	-0.000101124
15	-2.04344e-05	8.30205	0.00137096				15	-2.04344e-05	15	-0.000110434
15.1	-2.81918e-05	8.35061	0.00134765				15.1	-2.81918e-05	15.1	-0.000118792
15.2	-3.50119e-05	8.39917	0.00132079				15.2	-3.50119e-05	15.2	-0.000126212
15.3	-4.09143e-05	8.44772	0.00129418				15.3	-4.09143e-05	15.3	-0.000132714
15.4	-4.5922e-05	8.49628	0.00127054				15.4	-4.5922e-05	15.4	-0.000138322
15.5	-5.00609e-05	8.54484	0.00124866				15.5	-5.00609e-05	15.5	-0.000143061
15.6	-5.33603e-05	8.5934	0.00122537				15.6	-5.33603e-05	15.6	-0.00014696
15.7	-5.5852e-05	8.64195	0.00120026				15.7	-5.5852e-05	15.7	-0.000150052
15.8	-5.75702e-05	8.69051	0.00117566				15.8	-5.75702e-05	15.8	-0.00015237
15.9	-5.85515e-05	8.73907	0.00115161				15.9	-5.85515e-05	15.9	-0.000153951
16	-5.88342e-05	8.78762	0.00112821				16	-5.88342e-05	16	-0.000154834
16.1	-5.84585e-05	8.83618	0.0011061				16.1	-5.84585e-05	16.1	-0.000155058
16.2	-5.74657e-05	8.88474	0.00108664				16.2	-5.74657e-05	16.2	-0.000154666
16.3	-5.58987e-05	8.93329	0.00106822				16.3	-5.58987e-05	16.3	-0.000153699
16.4	-5.38011e-05	8.98185	0.00104739				16.4	-5.38011e-05	16.4	-0.000152201
16.5	-5.12168e-05	9.04731	0.00101956				16.5	-5.12168e-05	16.5	-0.000150217
16.6	-4.81907e-05	9.10338	0.0010021				16.6	-4.81907e-05	16.6	-0.000147791
16.7	-4.47675e-05	9.15946	0.000989207				16.7	-4.47675e-05	16.7	-0.000144967
16.8	-4.09918e-05	9.21553	0.000975407				16.8	-4.09918e-05	16.8	-0.000141792
16.9	-3.69082e-05	9.2716	0.000962395				16.9	-3.69082e-05	16.9	-0.000138308
17	-3.25605e-05	9.32768	0.000952467				17	-3.25605e-05	17	-0.00013456
17.1	-2.79918e-05	9.38375	0.000943584				17.1	-2.79918e-05	17.1	-0.000130592
17.2	-2.32447e-05	9.43983	0.000935555				17.2	-2.32447e-05	17.2	-0.000126445
17.3	-1.83601e-05	9.4959	0.000926757				17.3	-1.83601e-05	17.3	-0.00012216
17.4	-1.33784e-05	9.55197	0.000918896				17.4	-1.33784e-05	17.4	-0.000117778
17.5	-8.33786e-06	9.60805	0.000911189				17.5	-8.33786e-06	17.5	-0.000113338
17.6	-3.27565e-06	9.66412	0.000903149				17.6	-3.27565e-06	17.6	-0.000108876
17.7	1.77281e-06	9.72019	0.00089607				17.7	1.77281e-06	17.7	-0.000104427
17.8	6.77389e-06	9.77627	0.000890865				17.8	6.77389e-06	17.8	-0.000100026
17.9	1.16957e-05	9.83234	0.000890219				17.9	1.16957e-05	17.9	-9.57043e-05
18	1.65087e-05	9.90096	0.00089196				18	1.65087e-05	18	-9.14913e-05
18.1	2.11851e-05	9.95523	0.000886061				18.1	2.11851e-05	18.1	-8.74149e-05
18.2	2.5699e-05	10.0095	0.000878024				18.2	2.5699e-05	18.2	-8.3501e-05
18.3	3.00271e-05	10.0638	0.000871602				18.3	3.00271e-05	18.3	-7.97729e-05
18.4	3.41478e-05	10.118	0.000852975				18.4	3.41478e-05	18.4	-7.62522e-05
18.5	3.80422e-05	10.1723	0.000824741				18.5	3.80422e-05	18.5	-7.29578e-05
18.6	4.16931e-05	10.2265	0.00080515				18.6	4.16931e-05	18.6	-6.99069e-05
18.7	4.50859e-05	10.2808	0.000781059				18.7	4.50859e-05	18.7	-6.71141e-05
18.8	4.82079e-05	10.3351	0.00075799				18.8	4.82079e-05	18.8	-6.45921e-05
18.9	5.10487e-05	10.3893	0.000749882				18.9	5.10487e-05	18.9	-6.23513e-05
19	5.35999e-05						19	5.35999e-05	19	-6.04001e-05
19.1	5.58553e-05						19.1	5.58553e-05	19.1	-5.87447e-05
19.2	5.78105e-05						19.2	5.78105e-05	19.2	-5.73895e-05
19.3	5.94634e-05						19.3	5.94634e-05	19.3	-5.63366e-05
19.4	6.08134e-05						19.4	6.08134e-05	19.4	-5.55865e-05
19.5	6.18621e-05						19.5	6.18621e-05	19.5	-5.51379e-05
19.6	6.26123e-05						19.6	6.26123e-05	19.6	-5.49877e-05
19.7	6.30688e-05						19.7	6.30688e-05	19.7	-5.51312e-05
19.8	6.3238e-05						19.8	6.3238e-05	19.8	-5.5562e-05
19.9	6.31273e-05						19.9	6.31273e-05	19.9	-5.62727e-05
20	6.27459e-05						20	6.27459e-05	20	-5.72541e-05
20.1	6.21039e-05						20.1	6.21039e-05	20.1	-5.84961e-05
20.2	6.12126e-05						20.2	6.12126e-05	20.2	-5.99874e-05
20.3	6.00843e-05						20.3	6.00843e-05	20.3	-6.17157e-05
20.4	5.87323e-05						20.4	5.87323e-05	20.4	-6.36677e-05
20.5	5.71704e-05						20.5	5.71704e-05	20.5	-6.58296e-05
20.6	5.54134e-05						20.6	5.54134e-05	20.6	-6.81866e-05
20.7	5.34765e-05						20.7	5.34765e-05	20.7	-7.07235e-05
20.8	5.13752e-05						20.8	5.13752e-05	20.8	-7.34248e-05
20.9	4.91257e-05						20.9	4.91257e-05	20.9	-7.62743e-05
21	4.67441e-05						21	4.67441e-05	21	-7.92559e-05
21.1	4.42468e-05						21.1	4.42468e-05	21.1	-8.23532e-05
21.2	4.16501e-05						21.2	4.16501e-05	21.2	-8.55499e-05
21.3	3.89706e-05						21.3	3.89706e-05	21.3	-8.88294e-05
21.4	3.62244e-05						21.4	3.62244e-05	21.4	-9.21756e-05
21.5	3.34274e-05						21.5	3.34274e-05	21.5	-9.55726e-05
21.6	3.05955e-05						21.6	3.05955e-05	21.6	-9.90045e-05
21.7	2.77438e-05						21.7	2.77438e-05	21.7	-0.000102456
21.8	2.48873e-05						21.8	2.48873e-05	21.8	-0.000105913
21.9	2.20403e-05						21.9	2.20403e-05	21.9	-0.00010936
22	1.92166e-05						22	1.92166e-05	22	-0.000112783
22.1	1.64293e-05						22.1	1.64293e-05	22.1	-0.000116171
22.2	1.36909e-05						22.2	1.36909e-05	22.2	-0.000119509
22.3	1.10132e-05						22.3	1.10132e-05	22.3	-0.000122787
22.4	8.40709e-06						22.4	8.40709e-06	22.4	-0.000125993
22.5	5.88282e-06						22.5	5.88282e-06	22.5	-0.000129117
22.6	3.4498e-06						22.6	3.4498e-06	22.6	-0.00013215
22.7	1.1166e-06						22.7	1.1166e-06	22.7	-0.000135083
22.8	-1.10907e-06						22.8	-1.10907e-06	22.8	-0.000137909
22.9	-3.2203e-06						22.9	-3.2203e-06	22.9	-0.00014062
23	-5.21116e-06						23	-5.21116e-06	23	-0.000143211
23.1	-7.07646e-06						23.1	-7.07646e-06	23.1	-0.000145676
23.2	-8.81192e-06						23.2	-8.81192e-06	23.2	-0.000148012
23.3	-1.04141e-05						23.3	-1.04141e-05	23.3	-0.000150214
23.4	-1.18803e-05						23.4	-1.18803e-05	23.4	-0.00015228
23.5	-1.32088e-05						23.5	-1.32088e-05	23.5	-0.000154209
23.6	-1.43986e-05						23.6	-1.43986e-05	23.6	-0.000155999
23.7	-1.54494e-05						23.7	-1.54494e-05	23.7	-0.000157649
23.8	-1.63617e-05						23.8	-1.63617e-05	23.8	-0.000159162
23.9	-1.71367e-05						23.9	-1.71367e-05	23.9	-0.000160537
24	-1.77763e-05						24	-1.77763e-05	24	-0.000161776
24.1	-1.82829e-05						24.1	-1.82829e-05	24.1	-0.000162883
24.2	-1.86597e-05						24.2	-1.86597e-05	24.2	-0.00016386
24.3	-1.89104e-05						24.3	-1.89104e-05	24.3	-0.00016471
24.4	-1.9039e-05						24.4	-1.9039e-05	24.4	-0.000165439
24.5	-1.90503e-05						24.5	-1.90503e-05	24.5	-0.00016605
24.6	-1.89493e-05						24.6	-1.89493e-05	24.6	-0.000166549
24.7	-1.87416e-05						24.7	-1.87416e-05	24.7	-0.000166942
24.8	-1.84328e-05						24.8	-1.84328e-05	24.8	-0.000167233
24.9	-1.80292e-05						24.9	-1.80292e-05	24.9	-0.000167429
25	-1.75371e-05						25	-1.75371e-05	25	-0.000167537
25.1	-1.6963e-05						25.1	-1.6963e-05	25.1	-0.000167563
25.2	-1.63138e-05						25.2	-1.63138e-05	25.2	-0.000167514
25.3	-1.55962e-05						25.3	-1.55962e-05	25.3	-0.000167396
25.4	-1.48172e-05						25.4	-1.48172e-05	25.4	-0.000167217
25.5	-1.39838e-05						25.5	-1.39838e-05	25.5	-0.000166984
25.6	-1.3103e-05						25.6	-1.3103e-05	25.6	-0.000166703
25.7	-1.21817e-05						25.7	-1.21817e-05	25.7	-0.000166382
25.8	-1.12269e-05						25.8	-1.12269e-05	25.8	-0.000166027
25.9	-1.02453e-05						25.9	-1.02453e-05	25.9	-0.000165645
26	-9.24347e-06						26	-9.24347e-06	26	-0.000165243
26.1	-8.228e-06						26.1	-8.228e-06	26.1	-0.000164828
26.2	-7.20513e-06						26.2	-7.20513e-06	26.2	-0.000164405
26.3	-6.18092e-06						26.3	-6.18092e-06	26.3	-0.000163981
26.4	-5.16121e-06						26.4	-5.16121e-06	26.4	-0.000163561
26.5	-4.15151e-06						26.5	-4.15151e-06	26.5	-0.000163152
26.6	-3.15712e-06						26.6	-3.15712e-06	26.6	-0.000162757
26.7	-2.18298e-06						26.7	-2.18298e-06	26.7	-0.000162383
26.8	-1.23376e-06						26.8	-1.23376e-06	26.8	-0.000162034
26.9	-3.13783e-07						26.9	-3.13783e-07	26.9	-0.000161714
27	5.72993e-07						27	5.72993e-07	27	-0.000161427
27.1	1.42292e-06						27.1	1.42292e-06	27.1	-0.000161177
27.2	2.2327e-06						27.2	2.2327e-06	27.2	-0.000160967
27.3	2.99942e-06						27.3	2.99942e-06	27.3	-0.000160801
27.4	3.72048e-06						27.4	3.72048e-06	27.4	-0.00016068
27.5	4.39369e-06						27.5	4.39369e-06	27.5	-0.000160606
27.6	5.01717e-06						27.6	5.01717e-06	27.6	-0.000160583
27.7	5.58942e-06						27.7	5.58942e-06	27.7	-0.000160611
27.8	6.10925e-06						27.8	6.10925e-06	27.8	-0.000160691
27.9	6.57581e-06						27.9	6.57581e-06	27.9	-0.000160824
28	6.98863e-06						28	6.98863e-06	28	-0.000161011
28.1	7.34748e-06						28.1	7.34748e-06	28.1	-0.000161253
28.2	7.65249e-06						28.2	7.65249e-06	28.2	-0.000161548
28.3	7.90405e-06						28.3	7.90405e-06	28.3	-0.000161896
28.4	8.10284e-06						28.4	8.10284e-06	28.4	-0.000162297
28.5	8.2498e-06						28.5	8.2498e-06	28.5	-0.00016275
28.6	8.34611e-06						28.6	8.34611e-06	28.6	-0.000163254
28.7	8.3932e-06						28.7	8.3932e-06	28.7	-0.000163807
28.8	8.3927e-06						28.8	8.3927e-06	28.8	-0.000164407
28.9	8.34642e-06						28.9	8.34642e-06	28.9	-0.000165054
29	8.25638e-06						29	8.25638e-06	29	-0.000165744
29.1	8.12474e-06						29.1	8.12474e-06	29.1	-0.000166475
29.2	7.95379e-06						29.2	7.95379e-06	29.2	-0.000167246
29.3	7.74598e-06						29.3	7.74598e-06	29.3	-0.000168054
29.4	7.50384e-06						29.4	7.50384e-06	29.4	-0.000168896
29.5	7.22997e-06						29.5	7.22997e-06	29.5	-0.00016977
29.6	6.92708e-06						29.6	6.92708e-06	29.6	-0.000170673
29.7	6.5979e-06						29.7	6.5979e-06	29.7	-0.000171602
29.8	6.24522e-06						29.8	6.24522e-06	29.8	-0.000172555
29.9	5.87183e-06						29.9	5.87183e-06	29.9	-0.000173528
30	5.48051e-06						30	5.48051e-06	30	-0.000174519
30.1	5.07406e-06						30.1	5.07406e-06	30.1	-0.000175526
30.2	4.65524e-06						30.2	4.65524e-06	30.2	-0.000176545
30.3	4.22675e-06						30.3	4.22675e-06	30.3	-0.000177573
30.4	3.79127e-06						30.4	3.79127e-06	30.4	-0.000178609
30.5	3.35138e-06						30.5	3.35138e-06	30.5	-0.000179649
30.6	2.90959e-06						30.6	2.90959e-06	30.6	-0.00018069
30.7	2.46834e-06						30.7	2.46834e-06	30.7	-0.000181732
30.8	2.02996e-06						30.8	2.02996e-06	30.8	-0.00018277
30.9	1.59667e-06						30.9	1.59667e-06	30.9	-0.000183803
31	1.17056e-06						31	1.17056e-06	31	-0.000184829
31.1	7.53623e-07						31.1	7.53623e-07	31.1	-0.000185846
31.2	3.47719e-07						31.2	3.47719e-07	31.2	-0.000186852
31.3	-4.54286e-08						31.3	-4.54286e-08	31.3	-0.000187845
31.4	-4.24227e-07						31.4	-4.24227e-07	31.4	-0.000188824
31.5	-7.87244e-07						31.5	-7.87244e-07	31.5	-0.000189787
31.6	-1.13317e-06						31.6	-1.13317e-06	31.6	-0.000190733
31.7	-1.46084e-06						31.7	-1.46084e-06	31.7	-0.000191661
31.8	-1.76923e-06						31.8	-1.76923e-06	31.8	-0.000192569
31.9	-2.05748e-06						31.9	-2.05748e-06	31.9	-0.000193457
32	-2.32486e-06						32	-2.32486e-06	32	-0.000194325
32.1	-2.57077e-06						32.1	-2.57077e-06	32.1	-0.000195171
32.2	-2.79477e-06						32.2	-2.79477e-06	32.2	-0.000195995
32.3	-2.99654e-06						32.3	-2.99654e-06	32.3	-0.000196797
32.4	-3.17591e-06						32.4	-3.17591e-06	32.4	-0.000197576
32.5	-3.33281e-06						32.5	-3.33281e-06	32.5	-0.000198333
32.6	-3.46732e-06						32.6	-3.46732e-06	32.6	-0.000199067
32.7	-3.57961e-06						32.7	-3.57961e-06	32.7	-0.00019978
32.8	-3.67e-06						32.8	-3.67e-06	32.8	-0.00020047
32.9	-3.73888e-06						32.9	-3.73888e-06	32.9	-0.000201139
33	-3.78676e-06						33	-3.78676e-06	33	-0.000201787
33.1	-3.81424e-06						33.1	-3.81424e-06	33.1	-0.000202414
33.2	-3.82199e-06						33.2	-3.82199e-06	33.2	-0.000203022
33.3	-3.81079e-06						33.3	-3.81079e-06	33.3	-0.000203611
33.4	-3.78145e-06						33.4	-3.78145e-06	33.4	-0.000204181
33.5	-3.73489e-06						33.5	-3.73489e-06	33.5	-0.000204735
33.6	-3.67205e-06						33.6	-3.67205e-06	33.6	-0.000205272
33.7	-3.59394e-06						33.7	-3.59394e-06	33.7	-0.000205794
33.8	-3.5016e-06						33.8	-3.5016e-06	33.8	-0.000206302
33.9	-3.39611e-06						33.9	-3.39611e-06	33.9	-0.000206796
34	-3.27858e-06						34	-3.27858e-06	34	-0.000207279
34.1	-3.15014e-06						34.1	-3.15014e-06	34.1	-0.00020775
34.2	-3.01194e-06						34.2	-3.01194e-06	34.2	-0.000208212
34.3	-2.86511e-06						34.3	-2.86511e-06	34.3	-0.000208665
34.4	-2.7108e-06						34.4	-2.7108e-06	34.4	-0.000209111
34.5	-2.55017e-06						34.5	-2.55017e-06	34.5	-0.00020955
34.6	-2.38433e-06						34.6	-2.38433e-06	34.6	-0.000209984
34.7	-2.21441e-06						34.7	-2.21441e-06	34.7	-0.000210414
34.8	-2.0415e-06						34.8	-2.0415e-06	34.8	-0.000210841
34.9	-1.86664e-06						34.9	-1.86664e-06	34.9	-0.000211267
35	-1.69089e-06						35	-1.69089e-06	35	-0.000211691
35.1	-1.51522e-06						35.1	-1.51522e-06	35.1	-0.000212115
35.2	-1.3406e-06						35.2	-1.3406e-06	35.2	-0.000212541
35.3	-1.16793e-06						35.3	-1.16793e-06	35.3	-0.000212968
35.4	-9.98074e-07						35.4	-9.98074e-07	35.4	-0.000213398
35.5	-8.31846e-07						35.5	-8.31846e-07	35.5	-0.000213832
35.6	-6.69997e-07						35.6	-6.69997e-07	35.6	-0.00021427
35.7	-5.13243e-07						35.7	-5.13243e-07	35.7	-0.000214713
35.8	-3.62227e-07						35.8	-3.62227e-07	35.8	-0.000215162
35.9	-2.17536e-07						35.9	-2.17536e-07	35.9	-0.000215618
36	-7.97136e-08						36	-7.97136e-08	36	-0.00021608
36.1	5.07756e-08						36.1	5.07756e-08	36.1	-0.000216549
36.2	1.73506e-07						36.2	1.73506e-07	36.2	-0.000217026
36.3	2.88126e-07						36.3	2.88126e-07	36.3	-0.000217512
36.4	3.94341e-07						36.4	3.94341e-07	36.4	-0.000218006
36.5	4.91901e-07						36.5	4.91901e-07	36.5	-0.000218508
36.6	5.80631e-07						36.6	5.80631e-07	36.6	-0.000219019
36.7	6.60395e-07						36.7	6.60395e-07	36.7	-0.00021954
36.8	7.31121e-07						36.8	7.31121e-07	36.8	-0.000220069
36.9	7.92788e-07						36.9	7.92788e-07	36.9	-0.000220607
37	8.4542e-07						37	8.4542e-07	37	-0.000221155
37.1	8.89095e-07						37.1	8.89095e-07	37.1	-0.000221711
37.2	9.23931e-07						37.2	9.23931e-07	37.2	-0.000222276
37.3	9.50094e-07						37.3	9.50094e-07	37.3	-0.00022285
37.4	9.67789e-07						37.4	9.67789e-07	37.4	-0.000223432
37.5	9.77257e-07						37.5	9.77257e-07	37.5	-0.000224023
37.6	9.78776e-07						37.6	9.78776e-07	37.6	-0.000224621
37.7	9.72656e-07						37.7	9.72656e-07	37.7	-0.000225227
37.8	9.59234e-07						37.8	9.59234e-07	37.8	-0.000225841
37.9	9.38876e-07						37.9	9.38876e-07	37.9	-0.000226461
38	9.11969e-07						38	9.11969e-07	38	-0.000227088
38.1	8.7892e-07						38.1	8.7892e-07	38.1	-0.000227721
38.2	8.40157e-07						38.2	8.40157e-07	38.2	-0.00022836
38.3	7.96116e-07						38.3	7.96116e-07	38.3	-0.000229004
38.4	7.47245e-07						38.4	7.47245e-07	38.4	-0.000229653
38.5	6.94007e-07						38.5	6.94007e-07	38.5	-0.000230306
38.6	6.36861e-07						38.6	6.36861e-07	38.6	-0.000230963
38.7	5.76278e-07						38.7	5.76278e-07	38.7	-0.000231624
38.8	5.12722e-07						38.8	5.12722e-07	38.8	-0.000232287
38.9	4.46653e-07						38.9	4.46653e-07	38.9	-0.000232953
39	3.78537e-07						39	3.78537e-07	39	-0.000233621
39.1	3.08819e-07						39.1	3.08819e-07	39.1	-0.000234291
39.2	2.37948e-07						39.2	2.37948e-07	39.2	-0.000234962
39.3	1.66351e-07						39.3	1.66351e-07	39.3	-0.000235634
39.4	9.44437e-08						39.4	9.44437e-08	39.4	-0.000236306
39.5	2.26345e-08						39.5	2.26345e-08	39.5	-0.000236977
39.6	-4.86959e-08						39.6	-4.86959e-08	39.6	-0.000237649
39.7	-1.19174e-07						39.7	-1.19174e-07	39.7	-0.000238319
39.8	-1.88453e-07						39.8	-1.88453e-07	39.8	-0.000238988
39.9	-2.56208e-07						39.9	-2.56208e-07	39.9	-0.000239656
40	-3.22126e-07						40	-3.22126e-07	40	-0.000240322
40.1	-3.85927e-07						40.1	-3.85927e-07	40.1	-0.000240986
40.2	-4.47343e-07						40.2	-4.47343e-07	40.2	-0.000241647
40.3	-5.06139e-07						40.3	-5.06139e-07	40.3	-0.000242306
40.4	-5.62102e-07						40.4	-5.62102e-07	40.4	-0.000242962
40.5	-6.15035e-07						40.5	-6.15035e-07	40.5	-0.000243615
40.6	-6.64776e-07						40.6	-6.64776e-07	40.6	-0.000244265
40.7	-7.11177e-07						40.7	-7.11177e-07	40.7	-0.000244911
40.8	-7.5412e-07						40.8	-7.5412e-07	40.8	-0.000245554
40.9	-7.93512e-07						40.9	-7.93512e-07	40.9	-0.000246194
41	-8.29275e-07						41	-8.29275e-07	41	-0.000246829
41.1	-8.61362e-07						41.1	-8.61362e-07	41.1	-0.000247461
41.2	-8.89742e-07						41.2	-8.89742e-07	41.2	-0.00024809
41.3	-9.14409e-07						41.3	-9.14409e-07	41.3	-0.000248714
41.4	-9.35376e-07						41.4	-9.35376e-07	41.4	-0.000249335
41.5	-9.52673e-07						41.5	-9.52673e-07	41.5	-0.000249953
41.6	-9.66353e-07						41.6	-9.66353e-07	41.6	-0.000250566
41.7	-9.76484e-07						41.7	-9.76484e-07	41.7	-0.000251176
41.8	-9.8315e-07						41.8	-9.8315e-07	41.8	-0.000251783
41.9	-9.86451e-07						41.9	-9.86451e-07	41.9	-0.000252386
42	-9.86502e-07						42	-9.86502e-07	42	-0.000252986
42.1	-9.83431e-07						42.1	-9.83431e-07	42.1	-0.000253583
42.2	-9.77375e-07						42.2	-9.77375e-07	42.2	-0.000254177
42.3	-9.68485e-07						42.3	-9.68485e-07	42.3	-0.000254768
42.4	-9.56919e-07						42.4	-9.56919e-07	42.4	-0.000255357
42.5	-9.42845e-07						42.5	-9.42845e-07	42.5	-0.000255943
42.6	-9.26436e-07						42.6	-9.26436e-07	42.6	-0.000256526
42.7	-9.07872e-07						42.7	-9.07872e-07	42.7	-0.000257108
42.8	-8.87338e-07						42.8	-8.87338e-07	42.8	-0.000257687
42.9	-8.65018e-07						42.9	-8.65018e-07	42.9	-0.000258265
43	-8.41105e-07						43	-8.41105e-07	43	-0.000258841
43.1	-8.15787e-07						43.1	-8.15787e-07	43.1	-0.000259416
43.2	-7.89256e-07						43.2	-7.89256e-07	43.2	-0.000259989
43.3	-7.617e-07						43.3	-7.617e-07	43.3	-0.000260562
43.4	-7.33307e-07						43.4	-7.33307e-07	43.4	-0.000261133
43.5	-7.04261e-07						43.5	-7.04261e-07	43.5	-0.000261704
43.6	-6.74741e-07						43.6	-6.74741e-07	43.6	-0.000262275
43.7	-6.44926e-07						43.7	-6.44926e-07	43.7	-0.000262845
43.8	-6.14984e-07						43.8	-6.14984e-07	43.8	-0.000263415
43.9	-5.85079e-07						43.9	-5.85079e-07	43.9	-0.000263985
44	-5.55369e-07						44	-5.55369e-07	44	-0.000264555
44.1	-5.26003e-07						44.1	-5.26003e-07	44.1	-0.000265126
44.2	-4.97124e-07						44.2	-4.97124e-07	44.2	-0.000265697
44.3	-4.68867e-07						44.3	-4.68867e-07	44.3	-0.000266269
44.4	-4.41353e-07						44.4	-4.41353e-07	44.4	-0.000266841
44.5	-4.14702e-07						44.5	-4.14702e-07	44.5	-0.000267415
44.6	-3.89018e-07						44.6	-3.89018e-07	44.6	-0.000267989
44.7	-3.644e-07						44.7	-3.644e-07	44.7	-0.000268564
44.8	-3.40934e-07						44.8	-3.40934e-07	44.8	-0.000269141
44.9	-3.18698e-07						44.9	-3.18698e-07	44.9	-0.000269719
45	-2.97761e-07						45	-2.97761e-07	45	-0.000270298
45.1	-2.78179e-07						45.1	-2.78179e-07	45.1	-0.000270878
45.2	-2.60002e-07						45.2	-2.60002e-07	45.2	-0.00027146
45.3	-2.43269e-07						45.3	-2.43269e-07	45.3	-0.000272043
45.4	-2.28009e-07						45.4	-2.28009e-07	45.4	-0.000272628
45.5	-2.14242e-07						45.5	-2.14242e-07	45.5	-0.000273214
45.6	-2.0198e-07						45.6	-2.0198e-07	45.6	-0.000273802
45.7	-1.91226e-07						45.7	-1.91226e-07	45.7	-0.000274391
45.8	-1.81974e-07						45.8	-1.81974e-07	45.8	-0.000274982
45.9	-1.7421e-07						45.9	-1.7421e-07	45.9	-0.000275574
46	-1.67915e-07						46	-1.67915e-07	46	-0.000276168
46.1	-1.63059e-07						46.1	-1.63059e-07	46.1	-0.000276763
46.2	-1.59609e-07						46.2	-1.59609e-07	46.2	-0.00027736
46.3	-1.57522e-07						46.3	-1.57522e-07	46.3	-0.000277958
46.4	-1.56753e-07						46.4	-1.56753e-07	46.4	-0.000278557
46.5	-1.5725e-07						46.5	-1.5725e-07	46.5	-0.000279157
46.6	-1.58955e-07						46.6	-1.58955e-07	46.6	-0.000279759
46.7	-1.61808e-07						46.7	-1.61808e-07	46.7	-0.000280362
46.8	-1.65744e-07						46.8	-1.65744e-07	46.8	-0.000280966
46.9	-1.70694e-07						46.9	-1.70694e-07	46.9	-0.000281571
47	-1.76589e-07						47	-1.76589e-07	47	-0.000282177
47.1	-1.83354e-07						47.1	-1.83354e-07	47.1	-0.000282783
47.2	-1.90915e-07						47.2	-1.90915e-07	47.2	-0.000283391
47.3	-1.99196e-07						47.3	-1.99196e-07	47.3	-0.000283999
47.4	-2.0812e-07						47.4	-2.0812e-07	47.4	-0.000284608
47.5	-2.17608e-07						47.5	-2.17608e-07	47.5	-0.000285218
47.6	-2.27585e-07						47.6	-2.27585e-07	47.6	-0.000285828
47.7	-2.37971e-07						47.7	-2.37971e-07	47.7	-0.000286438
47.8	-2.48692e-07						47.8	-2.48692e-07	47.8	-0.000287049
47.9	-2.59673e-07						47.9	-2.59673e-07	47.9	-0.00028766
48	-2.7084e-07						48	-2.7084e-07	48	-0.000288271
48.1	-2.82122e-07						48.1	-2.82122e-07	48.1	-0.000288882
48.2	-2.93449e-07						48.2	-2.93449e-07	48.2	-0.000289493
48.3	-3.04756e-07						48.3	-3.04756e-07	48.3	-0.000290105
48.4	-3.15977e-07						48.4	-3.15977e-07	48.4	-0.000290716
48.5	-3.27053e-07						48.5	-3.27053e-07	48.5	-0.000291327
48.6	-3.37926e-07						48.6	-3.37926e-07	48.6	-0.000291938
48.7	-3.48541e-07						48.7	-3.48541e-07	48.7	-0.000292549
48.8	-3.58848e-07						48.8	-3.58848e-07	48.8	-0.000293159
48.9	-3.688e-07						48.9	-3.688e-07	48.9	-0.000293769
49	-3.78353e-07						49	-3.78353e-07	49	-0.000294378
49.1	-3.87468e-07						49.1	-3.87468e-07	49.1	-0.000294987
49.2	-3.96111e-07						49.2	-3.96111e-07	49.2	-0.000295596
49.3	-4.04249e-07						49.3	-4.04249e-07	49.3	-0.000296204
49.4	-4.11855e-07						49.4	-4.11855e-07	49.4	-0.000296812
49.5	-4.18906e-07						49.5	-4.18906e-07	49.5	-0.000297419
49.6	-4.25383e-07						49.6	-4.25383e-07	49.6	-0.000298025
49.7	-4.31269e-07						49.7	-4.31269e-07	49.7	-0.000298631
49.8	-4.36553e-07						49.8	-4.36553e-07	49.8	-0.000299237
49.9	-4.41228e-07						49.9	-4.41228e-07	49.9	-0.000299841
50	-4.45287e-07						50	-4.45287e-07	50	-0.000300445
50.1	-4.48731e-07						50.1	-4.48731e-07	50.1	-0.000301049
50.2	-4.51563e-07						50.2	-4.51563e-07	50.2	-0.000301652
50.3	-4.53787e-07						50.3	-4.53787e-07	50.3	-0.000302254
50.4	-4.55412e-07						50.4	-4.55412e-07	50.4	-0.000302855
50.5	-4.56451e-07						50.5	-4.56451e-07	50.5	-0.000303456
50.6	-4.56917e-07						50.6	-4.56917e-07	50.6	-0.000304057
50.7	-4.56827e-07						50.7	-4.56827e-07	50.7	-0.000304657
50.8	-4.56201e-07						50.8	-4.56201e-07	50.8	-0.000305256
50.9	-4.5506e-07						50.9	-4.5506e-07	50.9	-0.000305855
51	-4.53426e-07						51	-4.53426e-07	51	-0.000306453
51.1	-4.51326e-07						51.1	-4.51326e-07	51.1	-0.000307051
51.2	-4.48786e-07						51.2	-4.48786e-07	51.2	-0.000307649
51.3	-4.45833e-07						51.3	-4.45833e-07	51.3	-0.000308246
51.4	-4.42496e-07						51.4	-4.42496e-07	51.4	-0.000308843
51.5	-4.38806e-07						51.5	-4.38806e-07	51.5	-0.000309439
51.6	-4.34792e-07						51.6	-4.34792e-07	51.6	-0.000310035
51.7	-4.30487e-07						51.7	-4.30487e-07	51.7	-0.00031063
51.8	-4.25921e-07						51.8	-4.25921e-07	51.8	-0.000311226
51.9	-4.21127e-07						51.9	-4.21127e-07	51.9	-0.000311821
52	-4.16135e-07						52	-4.16135e-07	52	-0.000312416
52.1	-4.10977e-07						52.1	-4.10977e-07	52.1	-0.000313011
52.2	-4.05685e-07						52.2	-4.05685e-07	52.2	-0.000313606
52.3	-4.00288e-07						52.3	-4.00288e-07	52.3	-0.0003142
52.4	-3.94817e-07						52.4	-3.94817e-07	52.4	-0.000314795
52.5	-3.89301e-07						52.5	-3.89301e-07	52.5	-0.000315389
52.6	-3.83767e-07						52.6	-3.83767e-07	52.6	-0.000315984
52.7	-3.78244e-07						52.7	-3.78244e-07	52.7	-0.000316578
52.8	-3.72757e-07						52.8	-3.72757e-07	52.8	-0.000317173
52.9	-3.6733e-07						52.9	-3.6733e-07	52.9	-0.000317767
53	-3.61987e-07						53	-3.61987e-07	53	-0.000318362
53.1	-3.56751e-07						53.1	-3.56751e-07	53.1	-0.000318957
53.2	-3.51642e-07						53.2	-3.51642e-07	53.2	-0.000319552
53.3	-3.46679e-07						53.3	-3.46679e-07	53.3	-0.000320147
53.4	-3.41879e-07						53.4	-3.41879e-07	53.4	-0.000320742
53.5	-3.37258e-07						53.5	-3.37258e-07	53.5	-0.000321337
53.6	-3.32832e-07						53.6	-3.32832e-07	53.6	-0.000321933
53.7	-3.28612e-07						53.7	-3.28612e-07	53.7	-0.000322529
53.8	-3.2461e-07						53.8	-3.2461e-07	53.8	-0.000323125
53.9	-3.20835e-07						53.9	-3.20835e-07	53.9	-0.000323721
54	-3.17294e-07						54	-3.17294e-07	54	-0.000324317
54.1	-3.13996e-07						54.1	-3.13996e-07	54.1	-0.000324914
54.2	-3.10943e-07						54.2	-3.10943e-07	54.2	-0.000325511
54.3	-3.0814e-07						54.3	-3.0814e-07	54.3	-0.000326108
54.4	-3.05587e-07						54.4	-3.05587e-07	54.4	-0.000326706
54.5	-3.03286e-07						54.5	-3.03286e-07	54.5	-0.000327303
54.6	-3.01235e-07						54.6	-3.01235e-07	54.6	-0.000327901
54.7	-2.99433e-07						54.7	-2.99433e-07	54.7	-0.000328499
54.8	-2.97874e-07						54.8	-2.97874e-07	54.8	-0.000329098
54.9	-2.96555e-07						54.9	-2.96555e-07	54.9	-0.000329697
55	-2.9547e-07						55	-2.9547e-07	55	-0.000330295
55.1	-2.94612e-07						55.1	-2.94612e-07	55.1	-0.000330895
55.2	-2.93972e-07						55.2	-2.93972e-07	55.2	-0.000331494
55.3	-2.93543e-07						55.3	-2.93543e-07	55.3	-0.000332094
55.4	-2.93315e-07						55.4	-2.93315e-07	55.4	-0.000332693
55.5	-2.93277e-07						55.5	-2.93277e-07	55.5	-0.000333293
55.6	-2.93419e-07						55.6	-2.93419e-07	55.6	-0.000333893
55.7	-2.93729e-07						55.7	-2.93729e-07	55.7	-0.000334494
55.8	-2.94196e-07						55.8	-2.94196e-07	55.8	-0.000335094
55.9	-2.94807e-07						55.9	-2.94807e-07	55.9	-0.000335695
56	-2.9555e-07						56	-2.9555e-07	56	-0.000336296
56.1	-2.96412e-07						56.1	-2.96412e-07	56.1	-0.000336896
56.2	-2.97381e-07						56.2	-2.97381e-07	56.2	-0.000337497
56.3	-2.98443e-07						56.3	-2.98443e-07	56.3	-0.000338098
56.4	-2.99586e-07						56.4	-2.99586e-07	56.4	-0.0003387
56.5	-3.00797e-07						56.5	-3.00797e-07	56.5	-0.000339301
56.6	-3.02063e-07						56.6	-3.02063e-07	56.6	-0.000339902
56.7	-3.03372e-07						56.7	-3.03372e-07	56.7	-0.000340503
56.8	-3.04711e-07						56.8	-3.04711e-07	56.8	-0.000341105
56.9	-3.0607e-07						56.9	-3.0607e-07	56.9	-0.000341706
57	-3.07436e-07						57	-3.07436e-07	57	-0.000342307
57.1	-3.08798e-07						57.1	-3.08798e-07	57.1	-0.000342909
57.2	-3.10146e-07						57.2	-3.10146e-07	57.2	-0.00034351
57.3	-3.11471e-07						57.3	-3.11471e-07	57.3	-0.000344111
57.4	-3.12761e-07						57.4	-3.12761e-07	57.4	-0.000344713
57.5	-3.14009e-07						57.5	-3.14009e-07	57.5	-0.000345314
57.6	-3.15206e-07						57.6	-3.15206e-07	57.6	-0.000345915
57.7	-3.16344e-07						57.7	-3.16344e-07	57.7	-0.000346516
57.8	-3.17416e-07						57.8	-3.17416e-07	57.8	-0.000347117
57.9	-3.18416e-07						57.9	-3.18416e-07	57.9	-0.000347718
58	-3.19338e-07						58	-3.19338e-07	58	-0.000348319
58.1	-3.20177e-07						58.1	-3.20177e-07	58.1	-0.00034892
58.2	-3.20928e-07						58.2	-3.20928e-07	58.2	-0.000349521
58.3	-3.21587e-07						58.3	-3.21587e-07	58.3	-0.000350122
58.4	-3.22152e-07						58.4	-3.22152e-07	58.4	-0.000350722
58.5	-3.22619e-07						58.5	-3.22619e-07	58.5	-0.000351323
58.6	-3.22988e-07						58.6	-3.22988e-07	58.6	-0.000351923
58.7	-3.23256e-07						58.7	-3.23256e-07	58.7	-0.000352523
58.8	-3.23423e-07						58.8	-3.23423e-07	58.8	-0.000353123
58.9	-3.23488e-07						58.9	-3.23488e-07	58.9	-0.000353724
59	-3.23454e-07						59	-3.23454e-07	59	-0.000354323
59.1	-3.23319e-07						59.1	-3.23319e-07	59.1	-0.000354923
59.2	-3.23086e-07						59.2	-3.23086e-07	59.2	-0.000355523
59.3	-3.22757e-07						59.3	-3.22757e-07	59.3	-0.000356123
59.4	-3.22335e-07						59.4	-3.22335e-07	59.4	-0.000356722
59.5	-3.21821e-07						59.5	-3.21821e-07	59.5	-0.000357322
59.6	-3.2122e-07						59.6	-3.2122e-07	59.6	-0.000357921
59.7	-3.20534e-07						59.7	-3.20534e-07	59.7	-0.000358521
59.8	-3.19768e-07						59.8	-3.19768e-07	59.8	-0.00035912
59.9	-3.18926e-07						59.9	-3.18926e-07	59.9	-0.000359719
60	-3.18013e-07						60	-3.18013e-07	60	-0.000360318
60.1	-3.17033e-07						60.1	-3.17033e-07	60.1	-0.000360917
60.2	-3.1599e-07						60.2	-3.1599e-07	60.2	-0.000361516
60.3	-3.1489e-07						60.3	-3.1489e-07	60.3	-0.000362115
60.4	-3.13738e-07						60.4	-3.13738e-07	60.4	-0.000362714
60.5	-3.12539e-07						60.5	-3.12539e-07	60.5	-0.000363313
60.6	-3.11299e-07						60.6	-3.11299e-07	60.6	-0.000363911
60.7	-3.10022e-07						60.7	-3.10022e-07	60.7	-0.00036451
60.8	-3.08714e-07						60.8	-3.08714e-07	60.8	-0.000365109
60.9	-3.0738e-07						60.9	-3.0738e-07	60.9	-0.000365707
61	-3.06025e-07						61	-3.06025e-07	61	-0.000366306
61.1	-3.04654e-07						61.1	-3.04654e-07	61.1	-0.000366905
61.2	-3.03273e-07						61.2	-3.03273e-07	61.2	-0.000367503
61.3	-3.01885e-07						61.3	-3.01885e-07	61.3	-0.000368102
61.4	-3.00496e-07						61.4	-3.00496e-07	61.4	-0.000368701
61.5	-2.9911e-07						61.5	-2.9911e-07	61.5	-0.000369299
61.6	-2.97732e-07						61.6	-2.97732e-07	61.6	-0.000369898
61.7	-2.96365e-07						61.7	-2.96365e-07	61.7	-0.000370496
61.8	-2.95014e-07						61.8	-2.95014e-07	61.8	-0.000371095
61.9	-2.93681e-07						61.9	-2.93681e-07	61.9	-0.000371694
62	-2.92371e-07						62	-2.92371e-07	62	-0.000372292
62.1	-2.91087e-07						62.1	-2.91087e-07	62.1	-0.000372891
62.2	-2.89831e-07						62.2	-2.89831e-07	62.2	-0.00037349
62.3	-2.88606e-07						62.3	-2.88606e-07	62.3	-0.000374089
62.4	-2.87414e-07						62.4	-2.87414e-07	62.4	-0.000374687
62.5	-2.86258e-07						62.5	-2.86258e-07	62.5	-0.000375286
62.6	-2.8514e-07						62.6	-2.8514e-07	62.6	-0.000375885
62.7	-2.8406e-07						62.7	-2.8406e-07	62.7	-0.000376484
62.8	-2.8302e-07						62.8	-2.8302e-07	62.8	-0.000377083
62.9	-2.82022e-07						62.9	-2.82022e-07	62.9	-0.000377682
63	-2.81065e-07						63	-2.81065e-07	63	-0.000378281
63.1	-2.80151e-07						63.1	-2.80151e-07	63.1	-0.00037888
63.2	-2.7928e-07						63.2	-2.7928e-07	63.2	-0.000379479
63.3	-2.78451e-07						63.3	-2.78451e-07	63.3	-0.000380078
63.4	-2.77665e-07						63.4	-2.77665e-07	63.4	-0.000380678
63.5	-2.76921e-07						63.5	-2.76921e-07	63.5	-0.000381277
63.6	-2.76218e-07						63.6	-2.76218e-07	63.6	-0.000381876
63.7	-2.75557e-07						63.7	-2.75557e-07	63.7	-0.000382476
63.8	-2.74934e-07						63.8	-2.74934e-07	63.8	-0.000383075
63.9	-2.74351e-07						63.9	-2.74351e-07	63.9	-0.000383674
64	-2.73805e-07						64	-2.73805e-07	64	-0.000384274
64.1	-2.73294e-07						64.1	-2.73294e-07	64.1	-0.000384873
64.2	-2.72817e-07						64.2	-2.72817e-07	64.2	-0.000385473
64.3	-2.72373e-07						64.3	-2.72373e-07	64.3	-0.000386072
64.4	-2.7196e-07						64.4	-2.7196e-07	64.4	-0.000386672
64.5	-2.71575e-07						64.5	-2.71575e-07	64.5	-0.000387272
64.6	-2.71218e-07						64.6	-2.71218e-07	64.6	-0.000387871
64.7	-2.70884e-07						64.7	-2.70884e-07	64.7	-0.000388471
64.8	-2.70574e-07						64.8	-2.70574e-07	64.8	-0.000389071
64.9	-2.70284e-07						64.9	-2.70284e-07	64.9	-0.00038967
65	-2.70013e-07						65	-2.70013e-07	65	-0.00039027
65.1	-2.69757e-07						65.1	-2.69757e-07	65.1	-0.00039087
65.2	-2.69516e-07						65.2	-2.69516e-07	65.2	-0.00039147
65.3	-2.69287e-07						65.3	-2.69287e-07	65.3	-0.000392069
65.4	-2.69068e-07						65.4	-2.69068e-07	65.4	-0.000392669
65.5	-2.68857e-07						65.5	-2.68857e-07	65.5	-0.000393269
65.6	-2.68652e-07						65.6	-2.68652e-07	65.6	-0.000393869
65.7	-2.68451e-07						65.7	-2.68451e-07	65.7	-0.000394468
65.8	-2.68251e-07						65.8	-2.68251e-07	65.8	-0.000395068
65.9	-2.68052e-07						65.9	-2.68052e-07	65.9	-0.000395668
66	-2.67851e-07						66	-2.67851e-07	66	-0.000396268
66.1	-2.67648e-07						66.1	-2.67648e-07	66.1	-0.000396868
66.2	-2.67439e-07						66.2	-2.67439e-07	66.2	-0.000397467
66.3	-2.67224e-07						66.3	-2.67224e-07	66.3	-0.000398067
66.4	-2.67001e-07						66.4	-2.67001e-07	66.4	-0.000398667
66.5	-2.6677e-07						66.5	-2.6677e-07	66.5	-0.000399267
66.6	-2.66528e-07						66.6	-2.66528e-07	66.6	-0.000399867
66.7	-2.66275e-07						66.7	-2.66275e-07	66.7	-0.000400466
66.8	-2.6601e-07						66.8	-2.6601e-07	66.8	-0.000401066
66.9	-2.65733e-07						66.9	-2.65733e-07	66.9	-0.000401666
67	-2.65441e-07						67	-2.65441e-07	67	-0.000402265
67.1	-2.65135e-07						67.1	-2.65135e-07	67.1	-0.000402865
67.2	-2.64815e-07						67.2	-2.64815e-07	67.2	-0.000403465
67.3	-2.64479e-07						67.3	-2.64479e-07	67.3	-0.000404064
67.4	-2.64127e-07						67.4	-2.64127e-07	67.4	-0.000404664
67.5	-2.6376e-07						67.5	-2.6376e-07	67.5	-0.000405264
67.6	-2.63377e-07						67.6	-2.63377e-07	67.6	-0.000405863
67.7	-2.62978e-07						67.7	-2.62978e-07	67.7	-0.000406463
67.8	-2.62564e-07						67.8	-2.62564e-07	67.8	-0.000407063
67.9	-2.62133e-07						67.9	-2.62133e-07	67.9	-0.000407662
68	-2.61688e-07						68	-2.61688e-07	68	-0.000408262
68.1	-2.61227e-07						68.1	-2.61227e-07	68.1	-0.000408861
68.2	-2.60752e-07						68.2	-2.60752e-07	68.2	-0.000409461
68.3	-2.60263e-07						68.3	-2.60263e-07	68.3	-0.00041006
68.4	-2.5976e-07						68.4	-2.5976e-07	68.4	-0.00041066
68.5	-2.59244e-07						68.5	-2.59244e-07	68.5	-0.000411259
68.6	-2.58716e-07						68.6	-2.58716e-07	68.6	-0.000411859
68.7	-2.58176e-07						68.7	-2.58176e-07	68.7	-0.000412458
68.8	-2.57625e-07						68.8	-2.57625e-07	68.8	-0.000413058
68.9	-2.57065e-07						68.9	-2.57065e-07	68.9	-0.000413657
69	-2.56495e-07						69	-2.56495e-07	69	-0.000414256
69.1	-2.55916e-07						69.1	-2.55916e-07	69.1	-0.000414856
69.2	-2.5533e-07						69.2	-2.5533e-07	69.2	-0.000415455
69.3	-2.54737e-07						69.3	-2.54737e-07	69.3	-0.000416055
69.4	-2.54138e-07						69.4	-2.54138e-07	69.4	-0.000416654
69.5	-2.53534e-07						69.5	-2.53534e-07	69.5	-0.000417254
69.6	-2.52925e-07						69.6	-2.52925e-07	69.6	-0.000417853
69.7	-2.52314e-07						69.7	-2.52314e-07	69.7	-0.000418452
69.8	-2.517e-07						69.8	-2.517e-07	69.8	-0.000419052
69.9	-2.51084e-07						69.9	-2.51084e-07	69.9	-0.000419651
70	-2.50468e-07						70	-2.50468e-07	70	-0.00042025
70.1	-2.49851e-07						70.1	-2.49851e-07	70.1	-0.00042085
70.2	-2.49236e-07						70.2	-2.49236e-07	70.2	-0.000421449
70.3	-2.48621e-07						70.3	-2.48621e-07	70.3	-0.000422049
70.4	-2.48009e-07						70.4	-2.48009e-07	70.4	-0.000422648
70.5	-2.474e-07						70.5	-2.474e-07	70.5	-0.000423247
70.6	-2.46795e-07						70.6	-2.46795e-07	70.6	-0.000423847
70.7	-2.46193e-07						70.7	-2.46193e-07	70.7	-0.000424446
70.8	-2.45596e-07						70.8	-2.45596e-07	70.8	-0.000425046
70.9	-2.45005e-07						70.9	-2.45005e-07	70.9	-0.000425645
71	-2.44419e-07						71	-2.44419e-07	71	-0.000426244
71.1	-2.43839e-07						71.1	-2.43839e-07	71.1	-0.000426844
71.2	-2.43265e-07						71.2	-2.43265e-07	71.2	-0.000427443
71.3	-2.42699e-07						71.3	-2.42699e-07	71.3	-0.000428043
71.4	-2.42139e-07						71.4	-2.42139e-07	71.4	-0.000428642
71.5	-2.41587e-07						71.5	-2.41587e-07	71.5	-0.000429242
71.6	-2.41042e-07						71.6	-2.41042e-07	71.6	-0.000429841
71.7	-2.40505e-07						71.7	-2.40505e-07	71.7	-0.000430441
71.8	-2.39976e-07						71.8	-2.39976e-07	71.8	-0.00043104
71.9	-2.39455e-07						71.9	-2.39455e-07	71.9	-0.000431639
72	-2.38942e-07						72	-2.38942e-07	72	-0.000432239
72.1	-2.38437e-07						72.1	-2.38437e-07	72.1	-0.000432838
72.2	-2.3794e-07						72.2	-2.3794e-07	72.2	-0.000433438
72.3	-2.3745e-07						72.3	-2.3745e-07	72.3	-0.000434037
72.4	-2.36969e-07						72.4	-2.36969e-07	72.4	-0.000434637
72.5	-2.36494e-07						72.5	-2.36494e-07	72.5	-0.000435236
72.6	-2.36028e-07						72.6	-2.36028e-07	72.6	-0.000435836
72.7	-2.35568e-07						72.7	-2.35568e-07	72.7	-0.000436436
72.8	-2.35116e-07						72.8	-2.35116e-07	72.8	-0.000437035
72.9	-2.3467e-07						72.9	-2.3467e-07	72.9	-0.000437635
73	-2.34231e-07						73	-2.34231e-07	73	-0.000438234
73.1	-2.33798e-07						73.1	-2.33798e-07	73.1	-0.000438834
73.2	-2.33371e-07						73.2	-2.33371e-07	73.2	-0.000439433
73.3	-2.3295e-07						73.3	-2.3295e-07	73.3	-0.000440033
73.4	-2.32533e-07						73.4	-2.32533e-07	73.4	-0.000440633
73.5	-2.32122e-07						73.5	-2.32122e-07	73.5	-0.000441232
73.6	-2.31715e-07						73.6	-2.31715e-07	73.6	-0.000441832
73.7	-2.31313e-07						73.7	-2.31313e-07	73.7	-0.000442431
73.8	-2.30914e-07						73.8	-2.30914e-07	73.8	-0.000443031
73.9	-2.30519e-07						73.9	-2.30519e-07	73.9	-0.000443631
74	-2.30127e-07						74	-2.30127e-07	74	-0.00044423
74.1	-2.29738e-07						74.1	-2.29738e-07	74.1	-0.00044483
74.2	-2.29351e-07						74.2	-2.29351e-07	74.2	-0.000445429
74.3	-2.28966e-07						74.3	-2.28966e-07	74.3	-0.000446029
74.4	-2.28583e-07						74.4	-2.28583e-07	74.4	-0.000446629
74.5	-2.28202e-07						74.5	-2.28202e-07	74.5	-0.000447228
74.6	-2.27821e-07						74.6	-2.27821e-07	74.6	-0.000447828
74.7	-2.27442e-07						74.7	-2.27442e-07	74.7	-0.000448427
74.8	-2.27063e-07						74.8	-2.27063e-07	74.8	-0.000449027
74.9	-2.26684e-07						74.9	-2.26684e-07	74.9	-0.000449627
75	-2.26305e-07						75	-2.26305e-07	75	-0.000450226
75.1	-2.25926e-07						75.1	-2.25926e-07	75.1	-0.000450826
75.2	-2.25546e-07						75.2	-2.25546e-07	75.2	-0.000451426
75.3	-2.25166e-07						75.3	-2.25166e-07	75.3	-0.000452025
75.4	-2.24785e-07						75.4	-2.24785e-07	75.4	-0.000452625
75.5	-2.24403e-07						75.5	-2.24403e-07	75.5	-0.000453224
75.6	-2.2402e-07						75.6	-2.2402e-07	75.6	-0.000453824
75.7	-2.23635e-07						75.7	-2.23635e-07	75.7	-0.000454424
75.8	-2.23249e-07						75.8	-2.23249e-07	75.8	-0.000455023
75.9	-2.22861e-07						75.9	-2.22861e-07	75.9	-0.000455623
76	-2.22471e-07						76	-2.22471e-07	76	-0.000456222
76.1	-2.2208e-07						76.1	-2.2208e-07	76.1	-0.000456822
76.2	-2.21687e-07						76.2	-2.21687e-07	76.2	-0.000457422
76.3	-2.21292e-07						76.3	-2.21292e-07	76.3	-0.000458021
76.4	-2.20895e-07						76.4	-2.20895e-07	76.4	-0.000458621
76.5	-2.20497e-07						76.5	-2.20497e-07	76.5	-0.00045922
76.6	-2.20096e-07						76.6	-2.20096e-07	76.6	-0.00045982
76.7	-2.19694e-07						76.7	-2.19694e-07	76.7	-0.00046042
76.8	-2.1929e-07						76.8	-2.1929e-07	76.8	-0.000461019
76.9	-2.18884e-07						76.9	-2.18884e-07	76.9	-0.000461619
77	-2.18477e-07						77	-2.18477e-07	77	-0.000462218
77.1	-2.18068e-07						77.1	-2.18068e-07	77.1	-0.000462818
77.2	-2.17658e-07						77.2	-2.17658e-07	77.2	-0.000463418
77.3	-2.17246e-07						77.3	-2.17246e-07	77.3	-0.000464017
77.4	-2.16833e-07						77.4	-2.16833e-07	77.4	-0.000464617
77.5	-2.16419e-07						77.5	-2.16419e-07	77.5	-0.000465216
77.6	-2.16004e-07						77.6	-2.16004e-07	77.6	-0.000465816
77.7	-2.15588e-07						77.7	-2.15588e-07	77.7	-0.000466416
77.8	-2.15171e-07						77.8	-2.15171e-07	77.8	-0.000467015
77.9	-2.14753e-07						77.9	-2.14753e-07	77.9	-0.000467615
78	-2.14335e-07						78	-2.14335e-07	78	-0.000468214
78.1	-2.13917e-07						78.1	-2.13917e-07	78.1	-0.000468814
78.2	-2.13498e-07						78.2	-2.13498e-07	78.2	-0.000469414
78.3	-2.1308e-07						78.3	-2.1308e-07	78.3	-0.000470013
78.4	-2.12661e-07						78.4	-2.12661e-07	78.4	-0.000470613
78.5	-2.12243e-07						78.5	-2.12243e-07	78.5	-0.000471212
78.6	-2.11825e-07						78.6	-2.11825e-07	78.6	-0.000471812
78.7	-2.11407e-07						78.7	-2.11407e-07	78.7	-0.000472411
78.8	-2.1099e-07						78.8	-2.1099e-07	78.8	-0.000473011
78.9	-2.10574e-07						78.9	-2.10574e-07	78.9	-0.000473611
79	-2.10159e-07						79	-2.10159e-07	79	-0.00047421
79.1	-2.09744e-07						79.1	-2.09744e-07	79.1	-0.00047481
79.2	-2.09331e-07						79.2	-2.09331e-07	79.2	-0.000475409
79.3	-2.08919e-07						79.3	-2.08919e-07	79.3	-0.000476009
79.4	-2.08509e-07						79.4	-2.08509e-07	79.4	-0.000476609
79.5	-2.08099e-07						79.5	-2.08099e-07	79.5	-0.000477208
79.6	-2.07692e-07						79.6	-2.07692e-07	79.6	-0.000477808
79.7	-2.07286e-07						79.7	-2.07286e-07	79.7	-0.000478407
79.8	-2.06881e-07						79.8	-2.06881e-07	79.8	-0.000479007
79.9	-2.06478e-07						79.9	-2.06478e-07	79.9	-0.000479606
80	-2.06078e-07						80	-2.06078e-07	80	-0.000480206
80.1	-2.05679e-07						80.1	-2.05679e-07	80.1	-0.000480806
80.2	-2.05281e-07						80.2	-2.05281e-07	80.2	-0.000481405
80.3	-2.04886e-07						80.3	-2.04886e-07	80.3	-0.000482005
80.4	-2.04493e-07						80.4	-2.04493e-07	80.4	-0.000482604
80.5	-2.04102e-07						80.5	-2.04102e-07	80.5	-0.000483204
80.6	-2.03713e-07						80.6	-2.03713e-07	80.6	-0.000483804
80.7	-2.03325e-07						80.7	-2.03325e-07	80.7	-0.000484403
80.8	-2.0294e-07						80.8	-2.0294e-07	80.8	-0.000485003
80.9	-2.02557e-07						80.9	-2.02557e-07	80.9	-0.000485603
81	-2.02176e-07						81	-2.02176e-07	81	-0.000486202
81.1	-2.01797e-07						81.1	-2.01797e-07	81.1	-0.000486802
81.2	-2.0142e-07						81.2	-2.0142e-07	81.2	-0.000487401
81.3	-2.01045e-07						81.3	-2.01045e-07	81.3	-0.000488001
81.4	-2.00671e-07						81.4	-2.00671e-07	81.4	-0.000488601
81.5	-2.003e-07						81.5	-2.003e-07	81.5	-0.0004892
81.6	-1.9993e-07						81.6	-1.9993e-07	81.6	-0.0004898
81.7	-1.99563e-07						81.7	-1.99563e-07	81.7	-0.0004904
81.8	-1.99197e-07						81.8	-1.99197e-07	81.8	-0.000490999
81.9	-1.98833e-07						81.9	-1.98833e-07	81.9	-0.000491599
82	-1.9847e-07						82	-1.9847e-07	82	-0.000492198
82.1	-1.98109e-07						82.1	-1.98109e-07	82.1	-0.000492798
82.2	-1.9775e-07						82.2	-1.9775e-07	82.2	-0.000493398
82.3	-1.97392e-07						82.3	-1.97392e-07	82.3	-0.000493997
82.4	-1.97035e-07						82.4	-1.97035e-07	82.4	-0.000494597
82.5	-1.9668e-07						82.5	-1.9668e-07	82.5	-0.000495197
82.6	-1.96326e-07						82.6	-1.96326e-07	82.6	-0.000495796
82.7	-1.95974e-07						82.7	-1.95974e-07	82.7	-0.000496396
82.8	-1.95622e-07						82.8	-1.95622e-07	82.8	-0.000496996
82.9	-1.95272e-07						82.9	-1.95272e-07	82.9	-0.000497595
83	-1.94923e-07						83	-1.94923e-07	83	-0.000498195
83.1	-1.94575e-07						83.1	-1.94575e-07	83.1	-0.000498795
83.2	-1.94228e-07						83.2	-1.94228e-07	83.2	-0.000499394
83.3	-1.93881e-07						83.3	-1.93881e-07	83.3	-0.000499994
83.4	-1.93536e-07						83.4	-1.93536e-07	83.4	-0.000500594
83.5	-1.93191e-07						83.5	-1.93191e-07	83.5	-0.000501193
83.6	-1.92847e-07						83.6	-1.92847e-07	83.6	-0.000501793
83.7	-1.92504e-07						83.7	-1.92504e-07	83.7	-0.000502393
83.8	-1.92162e-07						83.8	-1.92162e-07	83.8	-0.000502992
83.9	-1.9182e-07						83.9	-1.9182e-07	83.9	-0.000503592
84	-1.91478e-07						84	-1.91478e-07	84	-0.000504191
84.1	-1.91137e-07						84.1	-1.91137e-07	84.1	-0.000504791
84.2	-1.90797e-07						84.2	-1.90797e-07	84.2	-0.000505391
84.3	-1.90457e-07						84.3	-1.90457e-07	84.3	-0.00050599
84.4	-1.90117e-07						84.4	-1.90117e-07	84.4	-0.00050659
84.5	-1.89778e-07						84.5	-1.89778e-07	84.5	-0.00050719
84.6	-1.8944e-07						84.6	-1.8944e-07	84.6	-0.000507789
84.7	-1.89101e-07						84.7	-1.89101e-07	84.7	-0.000508389
84.8	-1.88763e-07						84.8	-1.88763e-07	84.8	-0.000508989
84.9	-1.88426e-07						84.9	-1.88426e-07	84.9	-0.000509588
85	-1.88089e-07						85	-1.88089e-07	85	-0.000510188
85.1	-1.87752e-07						85.1	-1.87752e-07	85.1	-0.000510788
85.2	-1.87415e-07						85.2	-1.87415e-07	85.2	-0.000511387
85.3	-1.87079e-07						85.3	-1.87079e-07	85.3	-0.000511987
85.4	-1.86743e-07						85.4	-1.86743e-07	85.4	-0.000512587
85.5	-1.86407e-07						85.5	-1.86407e-07	85.5	-0.000513186
85.6	-1.86072e-07						85.6	-1.86072e-07	85.6	-0.000513786
85.7	-1.85737e-07						85.7	-1.85737e-07	85.7	-0.000514386
85.8	-1.85402e-07						85.8	-1.85402e-07	85.8	-0.000514985
85.9	-1.85068e-07						85.9	-1.85068e-07	85.9	-0.000515585
86	-1.84734e-07						86	-1.84734e-07	86	-0.000516185
86.1	-1.84401e-07						86.1	-1.84401e-07	86.1	-0.000516784
86.2	-1.84068e-07						86.2	-1.84068e-07	86.2	-0.000517384
86.3	-1.83735e-07						86.3	-1.83735e-07	86.3	-0.000517984
86.4	-1.83403e-07						86.4	-1.83403e-07	86.4	-0.000518583
86.5	-1.83071e-07						86.5	-1.83071e-07	86.5	-0.000519183
86.6	-1.8274e-07						86.6	-1.8274e-07	86.6	-0.000519783
86.7	-1.82409e-07						86.7	-1.82409e-07	86.7	-0.000520382
86.8	-1.82079e-07						86.8	-1.82079e-07	86.8	-0.000520982
86.9	-1.81749e-07						86.9	-1.81749e-07	86.9	-0.000521582
87	-1.8142e-07						87	-1.8142e-07	87	-0.000522181
87.1	-1.81091e-07						87.1	-1.81091e-07	87.1	-0.000522781
87.2	-1.80764e-07						87.2	-1.80764e-07	87.2	-0.000523381
87.3	-1.80436e-07						87.3	-1.80436e-07	87.3	-0.00052398
87.4	-1.8011e-07						87.4	-1.8011e-07	87.4	-0.00052458
87.5	-1.79784e-07						87.5	-1.79784e-07	87.5	-0.00052518
87.6	-1.79458e-07						87.6	-1.79458e-07	87.6	-0.000525779
87.7	-1.79134e-07						87.7	-1.79134e-07	87.7	-0.000526379
87.8	-1.7881e-07						87.8	-1.7881e-07	87.8	-0.000526979
87.9	-1.78487e-07						87.9	-1.78487e-07	87.9	-0.000527578
88	-1.78165e-07						88	-1.78165e-07	88	-0.000528178
88.1	-1.77843e-07						88.1	-1.77843e-07	88.1	-0.000528778
88.2	-1.77523e-07						88.2	-1.77523e-07	88.2	-0.000529378
88.3	-1.77203e-07						88.3	-1.77203e-07	88.3	-0.000529977
88.4	-1.76884e-07						88.4	-1.76884e-07	88.4	-0.000530577
88.5	-1.76566e-07						88.5	-1.76566e-07	88.5	-0.000531177
88.6	-1.76249e-07						88.6	-1.76249e-07	88.6	-0.000531776
88.7	-1.75932e-07						88.7	-1.75932e-07	88.7	-0.000532376
88.8	-1.75617e-07						88.8	-1.75617e-07	88.8	-0.000532976
88.9	-1.75302e-07						88.9	-1.75302e-07	88.9	-0.000533575
89	-1.74988e-07						89	-1.74988e-07	89	-0.000534175
89.1	-1.74675e-07						89.1	-1.74675e-07	89.1	-0.000534775
89.2	-1.74363e-07						89.2	-1.74363e-07	89.2	-0.000535374
89.3	-1.74052e-07						89.3	-1.74052e-07	89.3	-0.000535974
89.4	-1.73742e-07						89.4	-1.73742e-07	89.4	-0.000536574
89.5	-1.73433e-07						89.5	-1.73433e-07	89.5	-0.000537173
89.6	-1.73124e-07						89.6	-1.73124e-07	89.6	-0.000537773
89.7	-1.72817e-07						89.7	-1.72817e-07	89.7	-0.000538373
89.8	-1.7251e-07						89.8	-1.7251e-07	89.8	-0.000538973
89.9	-1.72204e-07						89.9	-1.72204e-07	89.9	-0.000539572
90	-1.719e-07						90	-1.719e-07	90	-0.000540172
90.1	-1.71596e-07						90.1	-1.71596e-07	90.1	-0.000540772
90.2	-1.71293e-07						90.2	-1.71293e-07	90.2	-0.000541371
90.3	-1.7099e-07						90.3	-1.7099e-07	90.3	-0.000541971
90.4	-1.70689e-07						90.4	-1.70689e-07	90.4	-0.000542571
90.5	-1.70389e-07						90.5	-1.70389e-07	90.5	-0.00054317
90.6	-1.70089e-07						90.6	-1.70089e-07	90.6	-0.00054377
90.7	-1.6979e-07						90.7	-1.6979e-07	90.7	-0.00054437
90.8	-1.69492e-07						90.8	-1.69492e-07	90.8	-0.00054497
90.9	-1.69195e-07						90.9	-1.69195e-07	90.9	-0.000545569
91	-1.68898e-07						91	-1.68898e-07	91	-0.000546169
91.1	-1.68603e-07						91.1	-1.68603e-07	91.1	-0.000546769
91.2	-1.68308e-07						91.2	-1.68308e-07	91.2	-0.000547368
91.3	-1.68014e-07						91.3	-1.68014e-07	91.3	-0.000547968
91.4	-1.67721e-07						91.4	-1.67721e-07	91.4	-0.000548568
91.5	-1.67428e-07						91.5	-1.67428e-07	91.5	-0.000549167
91.6	-1.67136e-07						91.6	-1.67136e-07	91.6	-0.000549767
91.7	-1.66845e-07						91.7	-1.66845e-07	91.7	-0.000550367
91.8	-1.66555e-07						91.8	-1.66555e-07	91.8	-0.000550967
91.9	-1.66265e-07						91.9	-1.66265e-07	91.9	-0.000551566
92	-1.65976e-07						92	-1.65976e-07	92	-0.000552166
92.1	-1.65688e-07						92.1	-1.65688e-07	92.1	-0.000552766
92.2	-1.654e-07						92.2	-1.654e-07	92.2	-0.000553365
92.3	-1.65113e-07						92.3	-1.65113e-07	92.3	-0.000553965
92.4	-1.64827e-07						92.4	-1.64827e-07	92.4	-0.000554565
92.5	-1.64541e-07						92.5	-1.64541e-07	92.5	-0.000555165
92.6	-1.64256e-07						92.6	-1.64256e-07	92.6	-0.000555764
92.7	-1.63971e-07						92.7	-1.63971e-07	92.7	-0.000556364
92.8	-1.63687e-07						92.8	-1.63687e-07	92.8	-0.000556964
92.9	-1.63404e-07						92.9	-1.63404e-07	92.9	-0.000557563
93	-1.63121e-07						93	-1.63121e-07	93	-0.000558163
93.1	-1.62839e-07						93.1	-1.62839e-07	93.1	-0.000558763
93.2	-1.62558e-07						93.2	-1.62558e-07	93.2	-0.000559363
93.3	-1.62277e-07						93.3	-1.62277e-07	93.3	-0.000559962
93.4	-1.61996e-07						93.4	-1.61996e-07	93.4	-0.000560562
93.5	-1.61717e-07						93.5	-1.61717e-07	93.5	-0.000561162
93.6	-1.61437e-07						93.6	-1.61437e-07	93.6	-0.000561761
93.7	-1.61159e-07						93.7	-1.61159e-07	93.7	-0.000562361
93.8	-1.60881e-07						93.8	-1.60881e-07	93.8	-0.000562961
93.9	-1.60603e-07						93.9	-1.60603e-07	93.9	-0.000563561
94	-1.60326e-07						94	-1.60326e-07	94	-0.00056416
94.1	-1.6005e-07						94.1	-1.6005e-07	94.1	-0.00056476
94.2	-1.59774e-07						94.2	-1.59774e-07	94.2	-0.00056536
94.3	-1.59498e-07						94.3	-1.59498e-07	94.3	-0.00056596
94.4	-1.59224e-07						94.4	-1.59224e-07	94.4	-0.000566559
94.5	-1.58949e-07						94.5	-1.58949e-07	94.5	-0.000567159
94.6	-1.58676e-07						94.6	-1.58676e-07	94.6	-0.000567759
94.7	-1.58403e-07						94.7	-1.58403e-07	94.7	-0.000568358
94.8	-1.5813e-07						94.8	-1.5813e-07	94.8	-0.000568958
94.9	-1.57858e-07						94.9	-1.57858e-07	94.9	-0.000569558
95	-1.57586e-07						95	-1.57586e-07	95	-0.000570158
95.1	-1.57316e-07						95.1	-1.57316e-07	95.1	-0.000570757
95.2	-1.57045e-07						95.2	-1.57045e-07	95.2	-0.000571357
95.3	-1.56775e-07						95.3	-1.56775e-07	95.3	-0.000571957
95.4	-1.56506e-07						95.4	-1.56506e-07	95.4	-0.000572557
95.5	-1.56238e-07						95.5	-1.56238e-07	95.5	-0.000573156
95.6	-1.5597e-07						95.6	-1.5597e-07	95.6	-0.000573756
95.7	-1.55702e-07						95.7	-1.55702e-07	95.7	-0.000574356
95.8	-1.55435e-07						95.8	-1.55435e-07	95.8	-0.000574955
95.9	-1.55169e-07						95.9	-1.55169e-07	95.9	-0.000575555
96	-1.54903e-07						96	-1.54903e-07	96	-0.000576155
96.1	-1.54638e-07						96.1	-1.54638e-07	96.1	-0.000576755
96.2	-1.54373e-07						96.2	-1.54373e-07	96.2	-0.000577354
96.3	-1.54109e-07						96.3	-1.54109e-07	96.3	-0.000577954
96.4	-1.53846e-07						96.4	-1.53846e-07	96.4	-0.000578554
96.5	-1.53583e-07						96.5	-1.53583e-07	96.5	-0.000579154
96.6	-1.5332e-07						96.6	-1.5332e-07	96.6	-0.000579753
96.7	-1.53059e-07						96.7	-1.53059e-07	96.7	-0.000580353
96.8	-1.52798e-07						96.8	-1.52798e-07	96.8	-0.000580953
96.9	-1.52537e-07						96.9	-1.52537e-07	96.9	-0.000581553
97	-1.52277e-07						97	-1.52277e-07	97	-0.000582152
97.1	-1.52018e-07						97.1	-1.52018e-07	97.1	-0.000582752
97.2	-1.51759e-07						97.2	-1.51759e-07	97.2	-0.000583352
97.3	-1.51501e-07						97.3	-1.51501e-07	97.3	-0.000583952
97.4	-1.51244e-07						97.4	-1.51244e-07	97.4	-0.000584551
97.5	-1.50987e-07						97.5	-1.50987e-07	97.5	-0.000585151
97.6	-1.50731e-07						97.6	-1.50731e-07	97.6	-0.000585751
97.7	-1.50475e-07						97.7	-1.50475e-07	97.7	-0.00058635
97.8	-1.5022e-07						97.8	-1.5022e-07	97.8	-0.00058695
97.9	-1.49965e-07						97.9	-1.49965e-07	97.9	-0.00058755
98	-1.49711e-07						98	-1.49711e-07	98	-0.00058815
98.1	-1.49458e-07						98.1	-1.49458e-07	98.1	-0.000588749
98.2	-1.49205e-07						98.2	-1.49205e-07	98.2	-0.000589349
98.3	-1.48953e-07						98.3	-1.48953e-07	98.3	-0.000589949
98.4	-1.48702e-07						98.4	-1.48702e-07	98.4	-0.000590549
98.5	-1.48451e-07						98.5	-1.48451e-07	98.5	-0.000591148
98.6	-1.48201e-07						98.6	-1.48201e-07	98.6	-0.000591748
98.7	-1.47951e-07						98.7	-1.47951e-07	98.7	-0.000592348
98.8	-1.47702e-07						98.8	-1.47702e-07	98.8	-0.000592948
98.9	-1.47453e-07						98.9	-1.47453e-07	98.9	-0.000593547
99	-1.47205e-07						99	-1.47205e-07	99	-0.000594147
99.1	-1.46958e-07						99.1	-1.46958e-07	99.1	-0.000594747
99.2	-1.46711e-07						99.2	-1.46711e-07	99.2	-0.000595347
99.3	-1.46465e-07						99.3	-1.46465e-07	99.3	-0.000595946
99.4	-1.46219e-07						99.4	-1.46219e-07	99.4	-0.000596546
99.5	-1.45974e-07						99.5	-1.45974e-07	99.5	-0.000597146
99.6	-1.4573e-07						99.6	-1.4573e-07	99.6	-0.000597746
99.7	-1.45486e-07						99.7	-1.45486e-07	99.7	-0.000598346
99.8	-1.45242e-07						99.8	-1.45242e-07	99.8	-0.000598945
99.9	-1.44999e-07						99.9	-1.44999e-07	99.9	-0.000599545
100	-1.44757e-07						100	-1.44757e-07	100	-0.000600145

## Sheet: Fig4 Left
David N Sibley, Pablo Llombart, Eva G Noya, Andrew J Archer, Luis G MacDowell
Figure 4 Left
					Fig4b		Fig4c		Fig4d		Fig4e
				Scaled time	1		3312.85		565621		1.986e+07
Fig4a
Scaled h (x axis)	Blue Line Potential	Red Line Potential		Scaled x (x axis for Fig4b-e)	Scaled L_sl	Scaled L_lv	Scaled L_sl	Scaled L_lv	Scaled L_sl	Scaled L_lv	Scaled L_sl	Scaled L_lv
0	NaN	-0.00315841		4.16667	0.75591	2.69101	0.782783	2.68995	0.858817	2.50605	0.813659	2.43164
0.0166722	6.50881	-0.00312813		8.33333	0.75591	2.69101	0.782783	2.68995	0.858822	2.50606	0.813668	2.43166
0.0333444	2.29742	-0.00303787		12.5	0.75591	2.69101	0.782783	2.68995	0.858815	2.50605	0.813655	2.43163
0.0500167	1.49855	-0.00288936		16.6667	0.75591	2.69101	0.782783	2.68995	0.858819	2.50606	0.813663	2.43166
0.0666889	1.20356	-0.00268546		20.8333	0.75591	2.69101	0.782783	2.68995	0.85881	2.50604	0.813649	2.43162
0.0833611	1.05465	-0.00243006		25	0.75591	2.69101	0.782783	2.68995	0.858813	2.50605	0.813655	2.43164
0.100033	0.963629	-0.00212807		29.1667	0.75591	2.69101	0.782783	2.68995	0.858803	2.50603	0.813639	2.4316
0.116706	0.900282	-0.00178527		33.3333	0.75591	2.69101	0.782783	2.68995	0.858805	2.50603	0.813643	2.43162
0.133378	0.851991	-0.00140825		37.5	0.75591	2.69101	0.782783	2.68995	0.858794	2.50601	0.813626	2.43158
0.15005	0.812716	-0.00100422		41.6667	0.75591	2.69101	0.782783	2.68995	0.858795	2.50602	0.813629	2.43159
0.166722	0.779262	-0.000580939		45.8333	0.75591	2.69101	0.782783	2.68995	0.858783	2.50599	0.813609	2.43155
0.183394	0.749807	-0.000146518		50	0.75591	2.69101	0.782783	2.68995	0.858782	2.506	0.81361	2.43156
0.200067	0.72324	0.000290712		54.1667	0.75591	2.69101	0.782783	2.68995	0.858769	2.50597	0.813589	2.43152
0.216739	0.698854	0.000722368		58.3333	0.75591	2.69101	0.782783	2.68995	0.858767	2.50597	0.813589	2.43152
0.233411	0.676175	0.00114017		62.5	0.75591	2.69101	0.782783	2.68995	0.858753	2.50594	0.813566	2.43147
0.250083	0.654873	0.00153612		66.6667	0.75591	2.69101	0.782783	2.68995	0.85875	2.50594	0.813564	2.43148
0.266756	0.634712	0.00190261		70.8333	0.75591	2.69101	0.782783	2.68995	0.858734	2.50591	0.813539	2.43143
0.283428	0.615517	0.00223262		75	0.75591	2.69101	0.782783	2.68995	0.85873	2.50591	0.813535	2.43143
0.3001	0.597154	0.00251982		79.1667	0.75591	2.69101	0.782783	2.68995	0.858714	2.50588	0.813509	2.43137
0.316772	0.579522	0.00275871		83.3333	0.75591	2.69101	0.782783	2.68995	0.858708	2.50587	0.813503	2.43137
0.333444	0.562536	0.0029447		87.5	0.75591	2.69101	0.782783	2.68995	0.85869	2.50584	0.813475	2.43131
0.350117	0.546131	0.00307423		91.6667	0.75591	2.69101	0.782783	2.68995	0.858684	2.50583	0.813468	2.43131
0.366789	0.530252	0.00314481		95.8333	0.75591	2.69101	0.782783	2.68995	0.858665	2.5058	0.813438	2.43125
0.383461	0.514853	0.0031551		100	0.75591	2.69101	0.782783	2.68995	0.858657	2.50579	0.813429	2.43124
0.400133	0.499895	0.00310489		104.167	0.75591	2.69101	0.782783	2.68995	0.858636	2.50575	0.813397	2.43117
0.416806	0.485346	0.00299515		108.333	0.75591	2.69101	0.782783	2.68995	0.858627	2.50574	0.813387	2.43116
0.433478	0.471178	0.00282798		112.5	0.75591	2.69101	0.782783	2.68995	0.858606	2.5057	0.813353	2.43109
0.45015	0.457365	0.00260658		116.667	0.75591	2.69101	0.782783	2.68995	0.858595	2.50568	0.813341	2.43108
0.466822	0.443887	0.00233521		120.833	0.75591	2.69101	0.782783	2.68995	0.858572	2.50564	0.813305	2.43101
0.483494	0.430725	0.00201906		125	0.75591	2.69101	0.782783	2.68995	0.858561	2.50563	0.813291	2.43099
0.500167	0.417862	0.0016642		129.167	0.75591	2.69101	0.782783	2.68995	0.858536	2.50558	0.813254	2.43092
0.516839	0.405286	0.00127743		133.333	0.75591	2.69101	0.782783	2.68995	0.858523	2.50557	0.813238	2.4309
0.533511	0.392983	0.000866166		137.5	0.75591	2.69101	0.782783	2.68995	0.858498	2.50552	0.813198	2.43082
0.550183	0.380942	0.000438294		141.667	0.75591	2.69101	0.782783	2.68995	0.858483	2.5055	0.813181	2.43079
0.566856	0.369154	2.01836e-06		145.833	0.75591	2.69101	0.782783	2.68995	0.858456	2.50545	0.813139	2.43071
0.583528	0.357611	-0.000434296		150	0.75591	2.69101	0.782783	2.68995	0.858441	2.50543	0.81312	2.43068
0.6002	0.346305	-0.000862283		154.167	0.75591	2.69101	0.782783	2.68995	0.858412	2.50538	0.813077	2.4306
0.616872	0.33523	-0.00127374		158.333	0.75591	2.69101	0.782783	2.68995	0.858395	2.50535	0.813056	2.43057
0.633545	0.324381	-0.00166077		162.5	0.75591	2.69101	0.782783	2.68995	0.858365	2.5053	0.81301	2.43048
0.650217	0.313753	-0.00201596		166.667	0.75591	2.69101	0.782783	2.68995	0.858347	2.50527	0.812987	2.43045
0.666889	0.303343	-0.00233249		170.833	0.75591	2.69101	0.782783	2.68995	0.858315	2.50522	0.812939	2.43035
0.683561	0.293147	-0.0026043		175	0.75591	2.69101	0.782783	2.68995	0.858295	2.50519	0.812914	2.43032
0.700233	0.283162	-0.00282618		179.167	0.75591	2.69101	0.782783	2.68995	0.858262	2.50513	0.812864	2.43022
0.716906	0.273386	-0.00299386		183.333	0.75591	2.69101	0.782783	2.68995	0.858241	2.5051	0.812838	2.43018
0.733578	0.263818	-0.00310415		187.5	0.75591	2.69101	0.782783	2.68995	0.858206	2.50504	0.812785	2.43008
0.75025	0.254456	-0.00315491		191.667	0.75591	2.69101	0.782783	2.68995	0.858183	2.505	0.812757	2.43003
0.766922	0.245298	-0.00314518		195.833	0.75591	2.69101	0.782783	2.68995	0.858147	2.50494	0.812702	2.42993
0.783595	0.236345	-0.00307515		200	0.75591	2.69101	0.782783	2.68995	0.858123	2.5049	0.812672	2.42988
0.800267	0.227595	-0.00294615		204.167	0.75591	2.69101	0.782783	2.68995	0.858085	2.50484	0.812615	2.42977
0.816939	0.219048	-0.00276067		208.333	0.75591	2.69101	0.782783	2.68995	0.858059	2.5048	0.812582	2.42972
0.833611	0.210704	-0.00252225		212.5	0.75591	2.69101	0.782783	2.68995	0.85802	2.50473	0.812523	2.42961
0.850283	0.202563	-0.00223547		216.667	0.75591	2.69101	0.782783	2.68995	0.857992	2.50469	0.812489	2.42955
0.866956	0.194624	-0.00190583		220.833	0.75591	2.69101	0.782783	2.68995	0.857951	2.50462	0.812426	2.42943
0.883628	0.186888	-0.00153964		225	0.75591	2.69101	0.782783	2.68995	0.857922	2.50457	0.81239	2.42937
0.9003	0.179354	-0.00114394		229.167	0.75591	2.69101	0.782783	2.68995	0.857879	2.5045	0.812325	2.42925
0.916972	0.172023	-0.000726297		233.333	0.75591	2.69101	0.782783	2.68995	0.857848	2.50445	0.812287	2.42919
0.933645	0.164894	-0.000294731		237.5	0.75591	2.69101	0.782783	2.68995	0.857803	2.50437	0.812219	2.42906
0.950317	0.157967	0.000142486		241.667	0.75591	2.69101	0.782783	2.68995	0.85777	2.50432	0.812179	2.42899
0.966989	0.151242	0.000576971		245.833	0.75591	2.69101	0.782783	2.68995	0.857724	2.50424	0.812109	2.42886
0.983661	0.144719	0.00100039		250	0.75591	2.69101	0.782783	2.68995	0.857689	2.50419	0.812067	2.42879
1.00033	0.138398	0.00140463		254.167	0.75591	2.69101	0.782783	2.68995	0.857641	2.50411	0.811993	2.42866
1.01701	0.132277	0.00178194		258.333	0.75591	2.69101	0.782783	2.68995	0.857605	2.50405	0.811949	2.42858
1.03368	0.126356	0.00212508		262.5	0.75591	2.69101	0.782783	2.68995	0.857555	2.50396	0.811872	2.42844
1.05035	0.120634	0.00242748		266.667	0.75591	2.69101	0.782783	2.68995	0.857516	2.5039	0.811826	2.42836
1.06702	0.11511	0.00268333		270.833	0.75591	2.69101	0.782783	2.68995	0.857464	2.50382	0.811746	2.42821
1.08369	0.109783	0.00288773		275	0.75591	2.69101	0.782783	2.68995	0.857424	2.50375	0.811698	2.42813
1.10037	0.104652	0.00303676		279.167	0.75591	2.69101	0.782783	2.68995	0.85737	2.50366	0.811614	2.42798
1.11704	0.0997145	0.00312757		283.333	0.75591	2.69101	0.782783	2.68995	0.857328	2.50359	0.811565	2.42789
1.13371	0.0949691	0.0031584		287.5	0.75591	2.69101	0.782783	2.68995	0.857272	2.5035	0.811476	2.42773
1.15038	0.0904139	0.00312868		291.667	0.75591	2.69101	0.782783	2.68995	0.857227	2.50343	0.811426	2.42764
1.16706	0.0860466	0.00303897		295.833	0.75591	2.69101	0.782783	2.68995	0.857169	2.50333	0.811333	2.42747
1.18373	0.0818648	0.00289099		300	0.75591	2.69101	0.782783	2.68995	0.857123	2.50326	0.811281	2.42737
1.2004	0.077866	0.00268758		304.167	0.75591	2.69101	0.782783	2.68995	0.857063	2.50316	0.811184	2.42721
1.21707	0.0740475	0.00243264		308.333	0.75591	2.69101	0.782783	2.68995	0.857014	2.50308	0.811131	2.4271
1.23374	0.0704062	0.00213105		312.5	0.75591	2.69101	0.782783	2.68995	0.856952	2.50298	0.811028	2.42693
1.25042	0.0669389	0.0017886		316.667	0.75591	2.69101	0.782783	2.68995	0.856901	2.5029	0.810975	2.42682
1.26709	0.0636425	0.00141186		320.833	0.75591	2.69101	0.782783	2.68995	0.856837	2.50279	0.810866	2.42664
1.28376	0.0605134	0.00100805		325	0.75591	2.69101	0.782783	2.68995	0.856784	2.50271	0.810813	2.42653
1.30043	0.0575478	0.000584907		329.167	0.75591	2.69101	0.782783	2.68995	0.856717	2.50259	0.810697	2.42634
1.31711	0.0547421	0.000150551		333.333	0.75591	2.69101	0.782783	2.68995	0.856662	2.50251	0.810644	2.42622
1.33378	0.0520921	-0.000286692		337.5	0.75591	2.69101	0.782783	2.68995	0.856593	2.50239	0.810521	2.42603
1.35045	0.0495939	-0.000718437		341.667	0.75591	2.69101	0.782783	2.68995	0.856535	2.5023	0.81047	2.42591
1.36712	0.0472431	-0.00113641		345.833	0.75591	2.69101	0.782783	2.68995	0.856464	2.50218	0.810337	2.4257
1.38379	0.0450354	-0.00153259		350	0.75591	2.69101	0.782783	2.68995	0.856404	2.50209	0.81029	2.42558
1.40047	0.0429663	-0.00189938		354.167	0.75591	2.69101	0.782783	2.68995	0.85633	2.50197	0.810145	2.42536
1.41714	0.0410312	-0.00222976		358.333	0.75591	2.69101	0.782783	2.68995	0.856268	2.50187	0.810104	2.42524
1.43381	0.0392255	-0.00251738		362.5	0.75591	2.69101	0.782783	2.68995	0.856192	2.50174	0.809943	2.42501
1.45048	0.0375445	-0.00275674		366.667	0.75591	2.69101	0.782783	2.68995	0.856127	2.50164	0.809915	2.42489
1.46716	0.0359832	-0.00294323		370.833	0.75591	2.69101	0.782783	2.68995	0.856048	2.50151	0.809731	2.42465
1.48383	0.0345369	-0.0030733		375	0.75591	2.69101	0.782783	2.68995	0.855981	2.5014	0.809726	2.42454
1.5005	0.0332007	-0.00314444		379.167	0.75591	2.69101	0.782783	2.68995	0.8559	2.50127	0.809513	2.42429
1.51717	0.0319696	-0.00315528		383.333	0.75591	2.69101	0.782783	2.68995	0.85583	2.50116	0.809568	2.42423
1.53384	0.0308388	-0.00310563		387.5	0.75591	2.69101	0.782783	2.68995	0.855746	2.50102	0.809348	2.42404
1.55052	0.0298032	-0.00299643		391.667	0.75591	2.69101	0.782783	2.68995	0.855674	2.5009	0.809643	2.42431
1.56719	0.0288578	-0.00282977		395.833	0.75591	2.69101	0.782783	2.68995	0.855588	2.50076	0.809742	2.42487
1.58386	0.0279979	-0.00260886		400	0.75591	2.69101	0.782783	2.68995	0.855512	2.50064	0.811506	2.42753
1.60053	0.0272185	-0.00233793		404.167	0.75591	2.69101	0.782783	2.68995	0.855424	2.5005	0.814839	2.43443
1.61721	0.0265147	-0.00202216		408.333	0.75591	2.69101	0.782783	2.68995	0.855346	2.50037	0.827388	2.45562
1.63388	0.0258818	-0.00166763		412.5	0.75591	2.69101	0.782783	2.68995	0.855254	2.50022	0.858628	2.5118
1.65055	0.0253149	-0.00128112		416.667	0.75591	2.69101	0.782783	2.68995	0.855174	2.5001	0.985207	2.65711
1.66722	0.0248095	-0.000870047		420.833	0.75591	2.69101	0.782783	2.68995	0.85508	2.49994	1.32338	2.89692
1.68389	0.0243609	-0.000442291		425	0.75591	2.69101	0.782783	2.68995	0.854997	2.49981	1.47937	3.05828
1.70057	0.0239646	-6.05509e-06		429.167	0.75591	2.69101	0.782783	2.68995	0.8549	2.49965	1.5303	3.12882
1.71724	0.0236163	0.000430297		433.333	0.75591	2.69101	0.782783	2.68995	0.854814	2.49951	1.55126	3.15874
1.73391	0.0233116	0.000858399		437.5	0.75591	2.69101	0.782783	2.68995	0.854714	2.49935	1.55897	3.17066
1.75058	0.0230463	0.00127004		441.667	0.75591	2.69101	0.782783	2.68995	0.854625	2.49921	1.56281	3.17603
1.76726	0.0228164	0.00165733		445.833	0.75591	2.69101	0.782783	2.68995	0.854522	2.49904	1.56404	3.17812
1.78393	0.022618	0.00201285		450	0.75591	2.69101	0.782783	2.68995	0.854431	2.4989	1.56493	3.1793
1.8006	0.0224472	0.00232977		454.167	0.75591	2.69101	0.782783	2.68995	0.854325	2.49872	1.56512	3.17975
1.81727	0.0223005	0.00260201		458.333	0.75591	2.69101	0.782783	2.68995	0.854231	2.49858	1.56546	3.18019
1.83394	0.0221742	0.00282437		462.5	0.75591	2.69101	0.782783	2.68995	0.854123	2.4984	1.56551	3.18038
1.85062	0.022065	0.00299258		466.667	0.75591	2.69101	0.782783	2.68995	0.854025	2.49824	1.56573	3.18067
1.86729	0.0219696	0.0031034		470.833	0.75591	2.69101	0.782783	2.68995	0.853914	2.49806	1.56577	3.18082
1.88396	0.0218851	0.00315472		475	0.75591	2.69101	0.782783	2.68995	0.853814	2.4979	1.56595	3.18107
1.90063	0.0218086	0.00314555		479.167	0.75591	2.69101	0.782783	2.68995	0.8537	2.49772	1.566	3.18121
1.91731	0.0217372	0.00307607		483.333	0.75591	2.69101	0.782783	2.68995	0.853597	2.49756	1.56616	3.18145
1.93398	0.0216683	0.00294761		487.5	0.75591	2.69101	0.782783	2.68995	0.85348	2.49736	1.56622	3.18159
1.95065	0.0215997	0.00276263		491.667	0.75591	2.69101	0.782783	2.68995	0.853374	2.4972	1.56637	3.18182
1.96732	0.021529	0.00252468		495.833	0.75591	2.69101	0.782783	2.68995	0.853254	2.497	1.56643	3.18196
1.98399	0.0214541	0.00223832		500	0.75591	2.69101	0.782783	2.68995	0.853145	2.49683	1.56656	3.18218
2.00067	0.021373	0.00190904		504.167	0.75591	2.69101	0.782783	2.68995	0.853022	2.49663	1.56663	3.18231
2.01734	0.0212842	0.00154317		508.333	0.75591	2.69101	0.782783	2.68995	0.85291	2.49645	1.56676	3.18253
2.03401	0.0211858	0.0011477		512.5	0.75591	2.69101	0.782783	2.68995	0.852784	2.49625	1.56682	3.18266
2.05068	0.0210765	0.000730225		516.667	0.75591	2.69101	0.782783	2.68995	0.852669	2.49607	1.56694	3.18286
2.06736	0.020955	0.00029875		520.833	0.75591	2.69101	0.782783	2.68995	0.85254	2.49586	1.56701	3.18299
2.08403	0.0208201	-0.000138453		525	0.75591	2.69101	0.782783	2.68995	0.852422	2.49567	1.56713	3.18319
2.1007	0.0206708	-0.000573002		529.167	0.75591	2.69101	0.782783	2.68995	0.85229	2.49546	1.56719	3.18331
2.11737	0.0205064	-0.000996563		533.333	0.75591	2.69101	0.782783	2.68995	0.852169	2.49526	1.5673	3.1835
2.13404	0.0203261	-0.00140102		537.5	0.75591	2.69101	0.782783	2.68995	0.852034	2.49505	1.56737	3.18362
2.15072	0.0201294	-0.00177861		541.667	0.75591	2.69101	0.782783	2.68995	0.851911	2.49485	1.56747	3.18381
2.16739	0.0199158	-0.0021221		545.833	0.75591	2.69101	0.782783	2.68995	0.851773	2.49463	1.56753	3.18393
2.18406	0.019685	-0.00242489		550	0.75591	2.69101	0.782783	2.68995	0.851646	2.49443	1.56764	3.18411
2.20073	0.0194369	-0.0026812		554.167	0.75591	2.69101	0.782783	2.68995	0.851505	2.4942	1.5677	3.18422
2.21741	0.0191714	-0.00288609		558.333	0.75591	2.69101	0.782783	2.68995	0.851376	2.49399	1.5678	3.18439
2.23408	0.0188886	-0.00303565		562.5	0.75591	2.69101	0.782783	2.68995	0.851232	2.49376	1.56786	3.1845
2.25075	0.0185886	-0.003127		566.667	0.75591	2.69101	0.782783	2.68995	0.851099	2.49355	1.56795	3.18467
2.26742	0.0182718	-0.0031584		570.833	0.75591	2.69101	0.782783	2.68995	0.850952	2.49331	1.56801	3.18478
2.28409	0.0179385	-0.00312923		575	0.75591	2.69101	0.782783	2.68995	0.850817	2.4931	1.5681	3.18494
2.30077	0.0175892	-0.00304007		579.167	0.75591	2.69101	0.782783	2.68995	0.850667	2.49285	1.56816	3.18504
2.31744	0.0172243	-0.00289261		583.333	0.75591	2.69101	0.782783	2.68995	0.850529	2.49263	1.56825	3.1852
2.33411	0.0168447	-0.0026897		587.5	0.75591	2.69101	0.782783	2.68995	0.850376	2.49239	1.56831	3.1853
2.35078	0.0164508	-0.00243521		591.667	0.75591	2.69101	0.782783	2.68995	0.850235	2.49216	1.56839	3.18546
2.36746	0.0160436	-0.00213403		595.833	0.75591	2.69101	0.782783	2.68995	0.850079	2.49191	1.56845	3.18555
2.38413	0.0156238	-0.00179193		600	0.75591	2.69101	0.782783	2.68995	0.849935	2.49168	1.56853	3.1857
2.4008	0.0151923	-0.00141547		604.167	0.75591	2.69101	0.782783	2.68995	0.849777	2.49143	1.56858	3.18579
2.41747	0.0147501	-0.00101187		608.333	0.75591	2.69101	0.782783	2.68995	0.84963	2.49119	1.56866	3.18594
2.43414	0.0142981	-0.000588873		612.5	0.75591	2.69101	0.782783	2.68995	0.849469	2.49093	1.56871	3.18603
2.45082	0.0138373	-0.000154583		616.667	0.75591	2.69101	0.782783	2.68995	0.849319	2.4907	1.56879	3.18617
2.46749	0.0133688	0.000282672		620.833	0.75591	2.69101	0.782783	2.68995	0.849155	2.49043	1.56884	3.18626
2.48416	0.0128935	0.000714506		625	0.75591	2.69101	0.782783	2.68995	0.849003	2.49019	1.56892	3.1864
2.50083	0.0124127	0.00113264		629.167	0.75591	2.69101	0.782783	2.68995	0.848836	2.48992	1.56896	3.18648
2.51751	0.0119274	0.00152906		633.333	0.75591	2.69101	0.782783	2.68995	0.848681	2.48967	1.56904	3.18661
2.53418	0.0114386	0.00189616		637.5	0.75591	2.69101	0.782783	2.68995	0.848511	2.4894	1.56908	3.18669
2.55085	0.0109476	0.0022269		641.667	0.75591	2.69101	0.782783	2.68995	0.848354	2.48915	1.56916	3.18682
2.56752	0.0104553	0.00251494		645.833	0.75591	2.69101	0.782783	2.68995	0.848181	2.48887	1.5692	3.1869
2.58419	0.00996286	0.00275477		650	0.75591	2.69101	0.782783	2.68995	0.848021	2.48861	1.56927	3.18703
2.60087	0.00947141	0.00294177		654.167	0.75591	2.69101	0.782783	2.68995	0.847846	2.48833	1.56931	3.1871
2.61754	0.00898198	0.00307237		658.333	0.75591	2.69101	0.782783	2.68995	0.847683	2.48807	1.56938	3.18723
2.63421	0.00849562	0.00314405		662.5	0.75591	2.69101	0.782783	2.68995	0.847506	2.48778	1.56942	3.1873
2.65088	0.00801336	0.00315546		666.667	0.75591	2.69101	0.782783	2.68995	0.847341	2.48752	1.56949	3.18742
2.66756	0.00753617	0.00310636		670.833	0.75591	2.69101	0.782783	2.68995	0.847161	2.48723	1.56953	3.18748
2.68423	0.00706504	0.0029977		675	0.75591	2.69101	0.782783	2.68995	0.846993	2.48696	1.56959	3.1876
2.7009	0.00660088	0.00283156		679.167	0.75591	2.69101	0.782783	2.68995	0.84681	2.48667	1.56963	3.18767
2.71757	0.00614459	0.00261113		683.333	0.75591	2.69101	0.782783	2.68995	0.84664	2.48639	1.56969	3.18778
2.73424	0.00569702	0.00234064		687.5	0.75591	2.69101	0.782783	2.68995	0.846455	2.48609	1.56973	3.18784
2.75092	0.00525899	0.00202526		691.667	0.75591	2.69101	0.782783	2.68995	0.846283	2.48582	1.56979	3.18796
2.76759	0.00483125	0.00167106		695.833	0.75591	2.69101	0.782783	2.68995	0.846096	2.48552	1.56983	3.18802
2.78426	0.00441454	0.00128481		700	0.75591	2.69101	0.782783	2.68995	0.845921	2.48524	1.56989	3.18813
2.80093	0.00400951	0.000873927		704.167	0.75591	2.69101	0.782783	2.68995	0.845731	2.48493	1.56992	3.18818
2.81761	0.00361681	0.000446288		708.333	0.75591	2.69101	0.782783	2.68995	0.845554	2.48464	1.56998	3.18829
2.83428	0.003237	1.00918e-05		712.5	0.75591	2.69101	0.782783	2.68995	0.845362	2.48433	1.57001	3.18834
2.85095	0.00287061	-0.000426298		716.667	0.75591	2.69101	0.782783	2.68995	0.845183	2.48405	1.57007	3.18845
2.86762	0.00251811	-0.000854514		720.833	0.75591	2.69101	0.782783	2.68995	0.844989	2.48373	1.5701	3.1885
2.88429	0.00217992	-0.00126635		725	0.75591	2.69101	0.782783	2.68995	0.844808	2.48344	1.57016	3.18861
2.90097	0.0018564	-0.0016539		729.167	0.75591	2.69101	0.782783	2.68995	0.844611	2.48312	1.57019	3.18865
2.91764	0.00154787	-0.00200973		733.333	0.75591	2.69101	0.782783	2.68995	0.844428	2.48283	1.57024	3.18876
2.93431	0.00125459	-0.00232704		737.5	0.75591	2.69101	0.782783	2.68995	0.84423	2.4825	1.57027	3.1888
2.95098	0.000976777	-0.00259972		741.667	0.75591	2.69101	0.782783	2.68995	0.844044	2.4822	1.57032	3.1889
2.96766	0.000714585	-0.00282256		745.833	0.75591	2.69101	0.782783	2.68995	0.843844	2.48188	1.57035	3.18894
2.98433	0.000468123	-0.00299128		750	0.75591	2.69101	0.782783	2.68995	0.843656	2.48158	1.5704	3.18904
3.001	0.000237449	-0.00310265		754.167	0.75591	2.69101	0.782783	2.68995	0.843454	2.48125	1.57043	3.18908
3.01767	2.25731e-05	-0.00315452		758.333	0.75591	2.69101	0.782783	2.68995	0.843265	2.48094	1.57048	3.18918
3.03434	-0.000176542	-0.00314591		762.5	0.75591	2.69101	0.782783	2.68995	0.84306	2.48061	1.57051	3.18922
3.05102	-0.000359979	-0.00307698		766.667	0.75591	2.69101	0.782783	2.68995	0.842869	2.4803	1.57055	3.18931
3.06769	-0.000527868	-0.00294905		770.833	0.75591	2.69101	0.782783	2.68995	0.842662	2.47996	1.57058	3.18935
3.08436	-0.00068038	-0.00276458		775	0.75591	2.69101	0.782783	2.68995	0.84247	2.47965	1.57063	3.18944
3.10103	-0.000817726	-0.0025271		779.167	0.75591	2.69101	0.782783	2.68995	0.842261	2.47931	1.57065	3.18947
3.11771	-0.000940159	-0.00224117		783.333	0.75591	2.69101	0.782783	2.68995	0.842067	2.47899	1.5707	3.18956
3.13438	-0.00104797	-0.00191226		787.5	0.75591	2.69101	0.782783	2.68995	0.841856	2.47865	1.57072	3.18959
3.15105	-0.00114148	-0.00154669		791.667	0.75591	2.69101	0.782783	2.68995	0.84166	2.47833	1.57077	3.18968
3.16772	-0.00122105	-0.00115146		795.833	0.75591	2.69101	0.782783	2.68995	0.841448	2.47798	1.57079	3.18971
3.18439	-0.00128707	-0.000734151		800	0.75591	2.69101	0.782783	2.68995	0.84125	2.47766	1.57083	3.1898
3.20107	-0.00133996	-0.000302768		804.167	0.75591	2.69101	0.782783	2.68995	0.841036	2.47731	1.57085	3.18983
3.21774	-0.00138016	0.00013442		808.333	0.75591	2.69101	0.782783	2.68995	0.840836	2.47699	1.57089	3.18991
3.23441	-0.00140815	0.000569031		812.5	0.75591	2.69101	0.782783	2.68995	0.840621	2.47663	1.57092	3.18994
3.25108	-0.00142441	0.000992732		816.667	0.75591	2.69101	0.782783	2.68995	0.84042	2.47631	1.57096	3.19002
3.26776	-0.00142946	0.0013974		820.833	0.75591	2.69101	0.782783	2.68995	0.840202	2.47595	1.57098	3.19005
3.28443	-0.00142382	0.00177527		825	0.75591	2.69101	0.782783	2.68995	0.84	2.47562	1.57102	3.19013
3.3011	-0.00140805	0.0021191		829.167	0.75591	2.69101	0.782783	2.68995	0.83978	2.47526	1.57104	3.19015
3.31777	-0.00138271	0.00242231		833.333	0.75591	2.69101	0.782783	2.68995	0.839576	2.47492	1.57108	3.19023
3.33444	-0.00134835	0.00267906		837.5	0.75591	2.69101	0.782783	2.68995	0.839355	2.47456	1.57109	3.19025
3.35112	-0.00130556	0.00288445		841.667	0.75591	2.69101	0.782783	2.68995	0.83915	2.47422	1.57113	3.19033
3.36779	-0.00125493	0.00303453		845.833	0.75591	2.69101	0.782783	2.68995	0.838927	2.47386	1.57115	3.19035
3.38446	-0.00119704	0.00312643		850	0.75591	2.69101	0.782783	2.68995	0.83872	2.47352	1.57119	3.19042
3.40113	-0.00113248	0.00315838		854.167	0.75591	2.69101	0.782783	2.68995	0.838496	2.47315	1.5712	3.19044
3.41781	-0.00106185	0.00312978		858.333	0.75591	2.69101	0.782783	2.68995	0.838287	2.47281	1.57124	3.19052
3.43448	-0.000985724	0.00304116		862.5	0.75591	2.69101	0.782783	2.68995	0.838061	2.47243	1.57126	3.19054
3.45115	-0.0009047	0.00289423		866.667	0.75591	2.69101	0.782783	2.68995	0.837851	2.47209	1.57129	3.19061
3.46782	-0.000819354	0.00269181		870.833	0.75591	2.69101	0.782783	2.68995	0.837624	2.47171	1.57131	3.19062
3.48449	-0.000730256	0.00243778		875	0.75591	2.69101	0.782783	2.68995	0.837413	2.47136	1.57134	3.19069
3.50117	-0.00063797	0.002137		879.167	0.75591	2.69101	0.782783	2.68995	0.837183	2.47099	1.57135	3.19071
3.51784	-0.000543048	0.00179525		883.333	0.75591	2.69101	0.782783	2.68995	0.836971	2.47063	1.57139	3.19078
3.53451	-0.00044603	0.00141908		887.5	0.75591	2.69101	0.782783	2.68995	0.836739	2.47025	1.5714	3.19079
3.55118	-0.000347442	0.0010157		891.667	0.75591	2.69101	0.782783	2.68995	0.836526	2.4699	1.57143	3.19086
3.56786	-0.000247794	0.000592838		895.833	0.75591	2.69101	0.782783	2.68995	0.836293	2.46951	1.57145	3.19087
3.58453	-0.000147583	0.000158614		900	0.75591	2.69101	0.782783	2.68995	0.836078	2.46916	1.57148	3.19094
3.6012	-4.72846e-05	-0.000278651		904.167	0.75591	2.69101	0.782783	2.68995	0.835843	2.46877	1.57149	3.19095
3.61787	5.26416e-05	-0.000710573		908.333	0.75591	2.69101	0.782783	2.68995	0.835627	2.46841	1.57152	3.19101
3.63454	0.000151756	-0.00112887		912.5	0.75591	2.69101	0.782783	2.68995	0.835391	2.46802	1.57153	3.19102
3.65122	0.00024964	-0.00152552		916.667	0.75591	2.69101	0.782783	2.68995	0.835173	2.46766	1.57156	3.19109
3.66789	0.000345895	-0.00189293		920.833	0.75591	2.69101	0.782783	2.68995	0.834935	2.46726	1.57157	3.1911
3.68456	0.000440144	-0.00222403		925	0.75591	2.69101	0.782783	2.68995	0.834716	2.4669	1.5716	3.19116
3.70123	0.000532033	-0.0025125		929.167	0.75591	2.69101	0.782783	2.68995	0.834476	2.4665	1.57161	3.19117
3.71791	0.000621232	-0.00275279		933.333	0.75591	2.69101	0.782783	2.68995	0.834256	2.46613	1.57164	3.19123
3.73458	0.000707431	-0.0029403		937.5	0.75591	2.69101	0.782783	2.68995	0.834014	2.46573	1.57165	3.19123
3.75125	0.000790345	-0.00307143		941.667	0.75591	2.69101	0.782783	2.68995	0.833793	2.46536	1.57168	3.19129
3.76792	0.000869713	-0.00314367		945.833	0.75591	2.69101	0.782783	2.68995	0.833549	2.46496	1.57169	3.1913
3.78459	0.000945297	-0.00315563		950	0.75591	2.69101	0.782783	2.68995	0.833327	2.46458	1.57172	3.19136
3.80127	0.00101688	-0.00310709		954.167	0.75591	2.69101	0.782783	2.68995	0.833081	2.46418	1.57173	3.19136
3.81794	0.00108428	-0.00299897		958.333	0.75591	2.69101	0.782783	2.68995	0.832857	2.4638	1.57175	3.19142
3.83461	0.00114732	-0.00283335		962.5	0.75591	2.69101	0.782783	2.68995	0.832609	2.46339	1.57176	3.19142
3.85128	0.00120586	-0.0026134		966.667	0.75591	2.69101	0.782783	2.68994	0.832385	2.46301	1.57179	3.19148
3.86796	0.00125979	-0.00234335		970.833	0.75591	2.69101	0.782783	2.68994	0.832134	2.46259	1.57179	3.19148
3.88463	0.00130899	-0.00202836		975	0.75591	2.69101	0.782783	2.68994	0.831909	2.46221	1.57182	3.19153
3.9013	0.0013534	-0.00167448		979.167	0.75591	2.69101	0.782783	2.68994	0.831656	2.46179	1.57182	3.19154
3.91797	0.00139295	-0.0012885		983.333	0.75591	2.69101	0.782783	2.68994	0.831429	2.46141	1.57185	3.19159
3.93464	0.00142762	-0.000877805		987.5	0.75591	2.69101	0.782783	2.68996	0.831174	2.46099	1.57185	3.19159
3.95132	0.0014574	-0.000450284		991.667	0.75591	2.69101	0.782783	2.68997	0.830947	2.4606	1.57188	3.19164
3.96799	0.00148228	-1.41285e-05		995.833	0.75591	2.69101	0.782783	2.68999	0.830689	2.46017	1.57188	3.19164
3.98466	0.0015023	0.000422298		1000	0.75591	2.69101	0.782783	2.69001	0.83046	2.45978	1.57191	3.19169
4.00133	0.0015175	0.000850627		1004.17	0.75591	2.69101	0.782783	2.69002	0.8302	2.45935	1.57191	3.19169
4.01801	0.00152793	0.00126265		1008.33	0.75591	2.69101	0.782783	2.69001	0.829971	2.45896	1.57194	3.19174
4.03468	0.00153368	0.00165046		1012.5	0.75591	2.69101	0.782783	2.68997	0.829707	2.45853	1.57194	3.19174
4.05135	0.00153484	0.00200662		1016.67	0.75591	2.69101	0.782783	2.68989	0.829477	2.45813	1.57196	3.19179
4.06802	0.00153152	0.00232431		1020.83	0.75591	2.69101	0.782783	2.68977	0.82921	2.45769	1.57197	3.19178
4.08469	0.00152384	0.00259743		1025	0.75591	2.69101	0.782783	2.68962	0.82898	2.45729	1.57199	3.19183
4.10137	0.00151193	0.00282075		1029.17	0.75591	2.69101	0.782783	2.68947	0.828709	2.45685	1.57199	3.19183
4.11804	0.00149595	0.00298998		1033.33	0.75591	2.69101	0.782782	2.68937	0.828479	2.45645	1.57201	3.19188
4.13471	0.00147604	0.00310189		1037.5	0.75591	2.69101	0.782782	2.6894	0.828204	2.45601	1.57201	3.19187
4.15138	0.00145239	0.00315432		1041.67	0.75591	2.69101	0.782782	2.68966	0.827975	2.4556	1.57203	3.19192
4.16806	0.00142516	0.00314627		1045.83	0.75591	2.69101	0.782782	2.69021	0.827695	2.45515	1.57204	3.19191
4.18473	0.00139454	0.00307789		1050	0.75591	2.69101	0.782782	2.6911	0.827466	2.45474	1.57206	3.19195
4.2014	0.00136072	0.0029505		1054.17	0.75591	2.69101	0.782783	2.69228	0.827181	2.45429	1.57206	3.19195
4.21807	0.00132391	0.00276653		1058.33	0.75591	2.69101	0.782785	2.69356	0.826954	2.45388	1.57208	3.19199
4.23474	0.0012843	0.00252952		1062.5	0.75591	2.69101	0.782787	2.6946	0.826662	2.45342	1.57208	3.19198
4.25142	0.00124211	0.00224401		1066.67	0.75591	2.69101	0.78279	2.69485	0.826438	2.45301	1.5721	3.19203
4.26809	0.00119754	0.00191547		1070.83	0.75591	2.69101	0.782793	2.69368	0.826138	2.45254	1.5721	3.19202
4.28476	0.00115082	0.00155021		1075	0.75591	2.69101	0.782794	2.69042	0.825918	2.45213	1.57212	3.19206
4.30143	0.00110215	0.00115522		1079.17	0.75591	2.69101	0.782791	2.68454	0.825608	2.45165	1.57212	3.19205
4.31811	0.00105176	0.000738077		1083.33	0.75591	2.69101	0.782782	2.67576	0.825396	2.45124	1.57214	3.19209
4.33478	0.000999853	0.000306786		1087.5	0.75591	2.69101	0.782761	2.66417	0.825072	2.45075	1.57214	3.19208
4.35145	0.000946653	-0.000130387		1091.67	0.75591	2.69101	0.782719	2.65011	0.824872	2.45035	1.57215	3.19212
4.36812	0.000892372	-0.00056506		1095.83	0.75591	2.69101	0.782645	2.63412	0.824529	2.44985	1.57215	3.19211
4.38479	0.000837222	-0.000988899		1100	0.75591	2.69101	0.782524	2.61677	0.824352	2.44946	1.57217	3.19215
4.40147	0.000781411	-0.00139378		1104.17	0.755911	2.69101	0.782339	2.59857	0.823988	2.44896	1.57217	3.19214
4.41814	0.000725143	-0.00177193		1108.33	0.755912	2.69101	0.782071	2.5799	0.823875	2.44863	1.57218	3.19218
4.43481	0.000668618	-0.00211611		1112.5	0.755915	2.69101	0.781699	2.56105	0.823536	2.44826	1.57218	3.19216
4.45148	0.000612031	-0.00241971		1116.67	0.755922	2.69101	0.781203	2.54216	0.82371	2.44836	1.5722	3.1922
4.46816	0.000555573	-0.00267692		1120.83	0.755938	2.69101	0.780565	2.52336	0.823879	2.44906	1.5722	3.19219
4.48483	0.000499425	-0.0028828		1125	0.755974	2.69101	0.779769	2.50467	0.825915	2.45238	1.57221	3.19223
4.5015	0.000443766	-0.00303341		1129.17	0.756057	2.69101	0.778815	2.48617	0.830626	2.46173	1.57221	3.19221
4.51817	0.000388764	-0.00312586		1133.33	0.756249	2.69101	0.777732	2.46793	0.846421	2.48935	1.57222	3.19225
4.53484	0.000334581	-0.00315836		1137.5	0.75669	2.69101	0.776624	2.45012	0.891171	2.56236	1.57222	3.19223
4.55152	0.000281374	-0.00313032		1141.67	0.757703	2.69101	0.77576	2.43311	1.06694	2.73175	1.57224	3.19227
4.56819	0.000229286	-0.00304225		1145.83	0.760023	2.69101	0.775795	2.41779	1.39297	2.96647	1.57223	3.19225
4.58486	0.000178458	-0.00289585		1150	0.765307	2.69101	0.778227	2.406	1.51009	3.10253	1.57225	3.19229
4.60153	0.000129017	-0.00269392		1154.17	0.777189	2.69101	0.786352	2.40155	1.54747	3.15824	1.57224	3.19227
4.61821	8.10845e-05	-0.00244034		1158.33	0.803142	2.69101	0.806928	2.41158	1.56516	3.18273	1.57226	3.1923
4.63488	3.47719e-05	-0.00213997		1162.5	0.856419	2.69101	0.852274	2.44765	1.57162	3.19268	1.57225	3.19229
4.65155	-9.81857e-06	-0.00179857		1166.67	0.953073	2.69101	0.940627	2.52348	1.5752	3.19737	1.57227	3.19232
4.66822	-5.25936e-05	-0.00142268		1170.83	1.09464	2.69101	1.08434	2.64222	1.57627	3.19919	1.57226	3.1923
4.68489	-9.34694e-05	-0.00101952		1175	1.24828	2.69101	1.24618	2.77413	1.57712	3.20019	1.57227	3.19233
4.70157	-0.000132371	-0.000596803		1179.17	1.36916	2.69101	1.36198	2.87385	1.57723	3.2005	1.57227	3.19231
4.71824	-0.000169234	-0.000162646		1183.33	1.44242	2.69101	1.42499	2.92852	1.57751	3.20078	1.57228	3.19235
4.73491	-0.000204001	0.00027463		1187.5	1.48001	2.69101	1.45406	2.94992	1.57747	3.20082	1.57227	3.19233
4.75158	-0.000236625	0.000706639		1191.67	1.49766	2.69101	1.465	2.95224	1.57761	3.20094	1.57229	3.19236
4.76826	-0.000267068	0.0011251		1195.83	1.5056	2.69101	1.46729	2.94524	1.57756	3.20094	1.57228	3.19234
4.78493	-0.000295302	0.00152199		1200	1.5091	2.69101	1.4658	2.93433	1.57766	3.20102	1.57229	3.19237
4.8016	-0.000321304	0.00188969		1204.17	1.51064	2.69101	1.46284	2.92222	1.57761	3.20101	1.57229	3.19235
4.81827	-0.000345063	0.00222117		1208.33	1.51131	2.69101	1.45945	2.91019	1.57769	3.20107	1.5723	3.19238
4.83494	-0.000366576	0.00251005		1212.5	1.5116	2.69101	1.45609	2.89883	1.57765	3.20106	1.57229	3.19235
4.85162	-0.000385845	0.00275081		1216.67	1.51172	2.69101	1.45297	2.88841	1.57771	3.20111	1.5723	3.19238
4.86829	-0.000402883	0.00293882		1220.83	1.51178	2.69101	1.45017	2.87908	1.57768	3.2011	1.57229	3.19236
4.88496	-0.000417709	0.00307048		1225	1.5118	2.69101	1.44773	2.8709	1.57773	3.20115	1.5723	3.19239
4.90163	-0.00043035	0.00314327		1229.17	1.51181	2.69101	1.44566	2.86393	1.5777	3.20113	1.5723	3.19236
4.91831	-0.000440838	0.0031558		1233.33	1.51182	2.69101	1.44397	2.85818	1.57774	3.20117	1.57231	3.19239
4.93498	-0.000449213	0.00310781		1237.5	1.51182	2.69101	1.44266	2.85369	1.57771	3.20115	1.5723	3.19237
4.95165	-0.000455521	0.00300023		1241.67	1.51182	2.69101	1.44172	2.85047	1.57775	3.20118	1.57231	3.19239
4.96832	-0.000459813	0.00283513		1245.83	1.51182	2.69101	1.44116	2.84854	1.57772	3.20116	1.5723	3.19237
4.98499	-0.000462146	0.00261567		1250	1.51182	2.69101	1.44097	2.84789	1.57776	3.20119	1.57231	3.19239
5.00167	-0.000462582	0.00234605		1254.17	1.51182	2.69101	1.44116	2.84854	1.57772	3.20116	1.5723	3.19237
5.01834	-0.000461188	0.00203145		1258.33	1.51182	2.69101	1.44172	2.85047	1.57775	3.20118	1.57231	3.19239
5.03501	-0.000458034	0.0016779		1262.5	1.51182	2.69101	1.44266	2.85369	1.57771	3.20115	1.5723	3.19237
5.05168	-0.000453195	0.00129218		1266.67	1.51182	2.69101	1.44397	2.85818	1.57774	3.20117	1.57231	3.19239
5.06836	-0.00044675	0.000881682		1270.83	1.51181	2.69101	1.44566	2.86393	1.5777	3.20113	1.5723	3.19236
5.08503	-0.000438779	0.000454279		1275	1.5118	2.69101	1.44773	2.8709	1.57773	3.20115	1.5723	3.19239
5.1017	-0.000429366	1.81652e-05		1279.17	1.51178	2.69101	1.45017	2.87908	1.57768	3.2011	1.57229	3.19236
5.11837	-0.000418598	-0.000418297		1283.33	1.51172	2.69101	1.45297	2.88841	1.57771	3.20111	1.5723	3.19238
5.13505	-0.000406563	-0.000846738		1287.5	1.5116	2.69101	1.45609	2.89883	1.57765	3.20106	1.57229	3.19235
5.15172	-0.00039335	-0.00125894		1291.67	1.51131	2.69101	1.45945	2.91019	1.57769	3.20107	1.5723	3.19238
5.16839	-0.00037905	-0.00164701		1295.83	1.51064	2.69101	1.46284	2.92222	1.57761	3.20101	1.57229	3.19235
5.18506	-0.000363756	-0.0020035		1300	1.5091	2.69101	1.4658	2.93433	1.57766	3.20102	1.57229	3.19237
5.20173	-0.000347558	-0.00232157		1304.17	1.5056	2.69101	1.46729	2.94524	1.57756	3.20094	1.57228	3.19234
5.21841	-0.00033055	-0.00259513		1308.33	1.49766	2.69101	1.465	2.95224	1.57761	3.20094	1.57229	3.19236
5.23508	-0.000312823	-0.00281893		1312.5	1.48001	2.69101	1.45406	2.94992	1.57747	3.20082	1.57227	3.19233
5.25175	-0.000294468	-0.00298868		1316.67	1.44242	2.69101	1.42499	2.92852	1.57751	3.20078	1.57228	3.19235
5.26842	-0.000275578	-0.00310113		1320.83	1.36916	2.69101	1.36198	2.87385	1.57723	3.2005	1.57227	3.19231
5.2851	-0.00025624	-0.00315411		1325	1.24828	2.69101	1.24618	2.77413	1.57712	3.20019	1.57227	3.19233
5.30177	-0.000236543	-0.00314662		1329.17	1.09464	2.69101	1.08434	2.64222	1.57627	3.19919	1.57226	3.1923
5.31844	-0.000216574	-0.00307879		1333.33	0.953073	2.69101	0.940627	2.52348	1.5752	3.19737	1.57227	3.19232
5.33511	-0.000196416	-0.00295194		1337.5	0.856419	2.69101	0.852274	2.44765	1.57162	3.19268	1.57225	3.19229
5.35178	-0.000176153	-0.00276848		1341.67	0.803142	2.69101	0.806928	2.41158	1.56516	3.18273	1.57226	3.1923
5.36846	-0.000155863	-0.00253194		1345.83	0.777189	2.69101	0.786352	2.40155	1.54747	3.15824	1.57224	3.19227
5.38513	-0.000135624	-0.00224685		1350	0.765307	2.69101	0.778227	2.406	1.51009	3.10253	1.57225	3.19229
5.4018	-0.000115511	-0.00191868		1354.17	0.760023	2.69101	0.775795	2.41779	1.39297	2.96647	1.57223	3.19225
5.41847	-9.55941e-05	-0.00155372		1358.33	0.757703	2.69101	0.77576	2.43311	1.06694	2.73175	1.57224	3.19227
5.43515	-7.59427e-05	-0.00115897		1362.5	0.75669	2.69101	0.776624	2.45012	0.891171	2.56236	1.57222	3.19223
5.45182	-5.66213e-05	-0.000742001		1366.67	0.756249	2.69101	0.777732	2.46793	0.846421	2.48935	1.57222	3.19225
5.46849	-3.76915e-05	-0.000310804		1370.83	0.756057	2.69101	0.778815	2.48617	0.830626	2.46173	1.57221	3.19221
5.48516	-1.92115e-05	0.000126354		1375	0.755974	2.69101	0.779769	2.50467	0.825915	2.45238	1.57221	3.19223
5.50183	-1.23555e-06	0.000561088		1379.17	0.755938	2.69101	0.780565	2.52336	0.823879	2.44906	1.5722	3.19219
5.51851	1.61854e-05	0.000985064		1383.33	0.755922	2.69101	0.781203	2.54216	0.82371	2.44836	1.5722	3.1922
5.53518	3.30045e-05	0.00139015		1387.5	0.755915	2.69101	0.781699	2.56105	0.823536	2.44826	1.57218	3.19216
5.55185	4.91783e-05	0.00176859		1391.67	0.755912	2.69101	0.782071	2.5799	0.823875	2.44863	1.57218	3.19218
5.56852	6.46676e-05	0.00211311		1395.83	0.755911	2.69101	0.782339	2.59857	0.823988	2.44896	1.57217	3.19214
5.5852	7.94366e-05	0.00241712		1400	0.75591	2.69101	0.782524	2.61677	0.824352	2.44946	1.57217	3.19215
5.60187	9.34538e-05	0.00267478		1404.17	0.75591	2.69101	0.782645	2.63412	0.824529	2.44985	1.57215	3.19211
5.61854	0.000106691	0.00288115		1408.33	0.75591	2.69101	0.782719	2.65011	0.824872	2.45035	1.57215	3.19212
5.63521	0.000119124	0.00303228		1412.5	0.75591	2.69101	0.782761	2.66417	0.825072	2.45075	1.57214	3.19208
5.65188	0.000130733	0.00312527		1416.67	0.75591	2.69101	0.782782	2.67576	0.825396	2.45124	1.57214	3.19209
5.66856	0.000141501	0.00315834		1420.83	0.75591	2.69101	0.782791	2.68454	0.825608	2.45165	1.57212	3.19205
5.68523	0.000151415	0.00313085		1425	0.75591	2.69101	0.782794	2.69042	0.825918	2.45213	1.57212	3.19206
5.7019	0.000160465	0.00304333		1429.17	0.75591	2.69101	0.782793	2.69368	0.826138	2.45254	1.5721	3.19202
5.71857	0.000168646	0.00289746		1433.33	0.75591	2.69101	0.78279	2.69485	0.826438	2.45301	1.5721	3.19203
5.73525	0.000175955	0.00269603		1437.5	0.75591	2.69101	0.782787	2.6946	0.826662	2.45342	1.57208	3.19198
5.75192	0.000182393	0.0024429		1441.67	0.75591	2.69101	0.782785	2.69356	0.826954	2.45388	1.57208	3.19199
5.76859	0.000187963	0.00214294		1445.83	0.75591	2.69101	0.782783	2.69228	0.827181	2.45429	1.57206	3.19195
5.78526	0.000192672	0.00180189		1450	0.75591	2.69101	0.782782	2.6911	0.827466	2.45474	1.57206	3.19195
5.80193	0.000196531	0.00142629		1454.17	0.75591	2.69101	0.782782	2.69021	0.827695	2.45515	1.57204	3.19191
5.81861	0.000199552	0.00102334		1458.33	0.75591	2.69101	0.782782	2.68966	0.827975	2.4556	1.57203	3.19192
5.83528	0.00020175	0.000600766		1462.5	0.75591	2.69101	0.782782	2.6894	0.828204	2.45601	1.57201	3.19187
5.85195	0.000203144	0.000166677		1466.67	0.75591	2.69101	0.782782	2.68937	0.828479	2.45645	1.57201	3.19188
5.86862	0.000203753	-0.000270608		1470.83	0.75591	2.69101	0.782783	2.68947	0.828709	2.45685	1.57199	3.19183
5.8853	0.000203599	-0.000702704		1475	0.75591	2.69101	0.782783	2.68962	0.82898	2.45729	1.57199	3.19183
5.90197	0.000202708	-0.00112133		1479.17	0.75591	2.69101	0.782783	2.68977	0.82921	2.45769	1.57197	3.19178
5.91864	0.000201106	-0.00151845		1483.33	0.75591	2.69101	0.782783	2.68989	0.829477	2.45813	1.57196	3.19179
5.93531	0.00019882	-0.00188646		1487.5	0.75591	2.69101	0.782783	2.68997	0.829707	2.45853	1.57194	3.19174
5.95198	0.000195881	-0.00221829		1491.67	0.75591	2.69101	0.782783	2.69001	0.829971	2.45896	1.57194	3.19174
5.96866	0.000192319	-0.0025076		1495.83	0.75591	2.69101	0.782783	2.69002	0.8302	2.45935	1.57191	3.19169
5.98533	0.000188168	-0.00274882		1500	0.75591	2.69101	0.782783	2.69001	0.83046	2.45978	1.57191	3.19169
6.002	0.000183459	-0.00293734		1504.17	0.75591	2.69101	0.782783	2.68999	0.830689	2.46017	1.57188	3.19164
6.01867	0.000178229	-0.00306954		1508.33	0.75591	2.69101	0.782783	2.68997	0.830947	2.4606	1.57188	3.19164
6.03535	0.000172512	-0.00314288		1512.5	0.75591	2.69101	0.782783	2.68996	0.831174	2.46099	1.57185	3.19159
6.05202	0.000166343	-0.00315596		1516.67	0.75591	2.69101	0.782783	2.68994	0.831429	2.46141	1.57185	3.19159
6.06869	0.00015976	-0.00310853		1520.83	0.75591	2.69101	0.782783	2.68994	0.831656	2.46179	1.57182	3.19154
6.08536	0.000152799	-0.00300149		1525	0.75591	2.69101	0.782783	2.68994	0.831909	2.46221	1.57182	3.19153
6.10203	0.000145496	-0.00283691		1529.17	0.75591	2.69101	0.782783	2.68994	0.832134	2.46259	1.57179	3.19148
6.11871	0.000137889	-0.00261793		1533.33	0.75591	2.69101	0.782783	2.68994	0.832385	2.46301	1.57179	3.19148
6.13538	0.000130015	-0.00234875		1537.5	0.75591	2.69101	0.782783	2.68995	0.832609	2.46339	1.57176	3.19142
6.15205	0.00012191	-0.00203454		1541.67	0.75591	2.69101	0.782783	2.68995	0.832857	2.4638	1.57175	3.19142
6.16872	0.00011361	-0.00168132		1545.83	0.75591	2.69101	0.782783	2.68995	0.833081	2.46418	1.57173	3.19136
6.1854	0.000105151	-0.00129586		1550	0.75591	2.69101	0.782783	2.68995	0.833327	2.46458	1.57172	3.19136
6.20207	9.65691e-05	-0.000885558		1554.17	0.75591	2.69101	0.782783	2.68995	0.833549	2.46496	1.57169	3.1913
6.21874	8.78977e-05	-0.000458273		1558.33	0.75591	2.69101	0.782783	2.68995	0.833793	2.46536	1.57168	3.19129
6.23541	7.91708e-05	-2.22018e-05		1562.5	0.75591	2.69101	0.782783	2.68995	0.834014	2.46573	1.57165	3.19123
6.25208	7.04215e-05	0.000414295		1566.67	0.75591	2.69101	0.782783	2.68995	0.834256	2.46613	1.57164	3.19123
6.26876	6.16814e-05	0.000842849		1570.83	0.75591	2.69101	0.782783	2.68995	0.834476	2.4665	1.57161	3.19117
6.28543	5.29815e-05	0.00125524		1575	0.75591	2.69101	0.782783	2.68995	0.834716	2.4669	1.5716	3.19116
6.3021	4.43514e-05	0.00164357		1579.17	0.75591	2.69101	0.782783	2.68995	0.834935	2.46726	1.57157	3.1911
6.31877	3.58196e-05	0.00200038		1583.33	0.75591	2.69101	0.782783	2.68995	0.835173	2.46766	1.57156	3.19109
6.33545	2.74132e-05	0.00231883		1587.5	0.75591	2.69101	0.782783	2.68995	0.835391	2.46802	1.57153	3.19102
6.35212	1.91581e-05	0.00259283		1591.67	0.75591	2.69101	0.782783	2.68995	0.835627	2.46841	1.57152	3.19101
6.36879	1.10787e-05	0.00281711		1595.83	0.75591	2.69101	0.782783	2.68995	0.835843	2.46877	1.57149	3.19095
6.38546	3.19822e-06	0.00298737		1600	0.75591	2.69101	0.782783	2.68995	0.836078	2.46916	1.57148	3.19094
6.40213	-4.46189e-06	0.00310036		1604.17	0.75591	2.69101	0.782783	2.68995	0.836293	2.46951	1.57145	3.19087
6.41881	-1.18815e-05	0.0031539		1608.33	0.75591	2.69101	0.782783	2.68995	0.836526	2.4699	1.57143	3.19086
6.43548	-1.9042e-05	0.00314696		1612.5	0.75591	2.69101	0.782783	2.68995	0.836739	2.47025	1.5714	3.19079
6.45215	-2.59265e-05	0.00307969		1616.67	0.75591	2.69101	0.782783	2.68995	0.836971	2.47063	1.57139	3.19078
6.46882	-3.25193e-05	0.00295337		1620.83	0.75591	2.69101	0.782783	2.68995	0.837183	2.47099	1.57135	3.19071
6.4855	-3.88065e-05	0.00277042		1625	0.75591	2.69101	0.782783	2.68995	0.837413	2.47136	1.57134	3.19069
6.50217	-4.47758e-05	0.00253435		1629.17	0.75591	2.69101	0.782783	2.68995	0.837624	2.47171	1.57131	3.19062
6.51884	-5.04163e-05	0.00224968		1633.33	0.75591	2.69101	0.782783	2.68995	0.837851	2.47209	1.57129	3.19061
6.53551	-5.57186e-05	0.00192188		1637.5	0.75591	2.69101	0.782783	2.68995	0.838061	2.47243	1.57126	3.19054
6.55218	-6.06751e-05	0.00155723		1641.67	0.75591	2.69101	0.782783	2.68995	0.838287	2.47281	1.57124	3.19052
6.56886	-6.52794e-05	0.00116273		1645.83	0.75591	2.69101	0.782783	2.68995	0.838496	2.47315	1.5712	3.19044
6.58553	-6.95266e-05	0.000745924		1650	0.75591	2.69101	0.782783	2.68995	0.83872	2.47352	1.57119	3.19042
6.6022	-7.34134e-05	0.00031482		1654.17	0.75591	2.69101	0.782783	2.68995	0.838927	2.47386	1.57115	3.19035
6.61887	-7.69378e-05	-0.00012232		1658.33	0.75591	2.69101	0.782783	2.68995	0.83915	2.47422	1.57113	3.19033
6.63555	-8.00992e-05	-0.000557115		1662.5	0.75591	2.69101	0.782783	2.68995	0.839355	2.47456	1.57109	3.19025
6.65222	-8.28984e-05	-0.000981228		1666.67	0.75591	2.69101	0.782783	2.68995	0.839576	2.47492	1.57108	3.19023
6.66889	-8.53372e-05	-0.00138653		1670.83	0.75591	2.69101	0.782783	2.68995	0.83978	2.47526	1.57104	3.19015
6.68556	-8.7419e-05	-0.00176524		1675	0.75591	2.69101	0.782783	2.68995	0.84	2.47562	1.57102	3.19013
6.70223	-8.91481e-05	-0.00211011		1679.17	0.75591	2.69101	0.782783	2.68995	0.840202	2.47595	1.57098	3.19005
6.71891	-9.05301e-05	-0.00241452		1683.33	0.75591	2.69101	0.782783	2.68995	0.84042	2.47631	1.57096	3.19002
6.73558	-9.15715e-05	-0.00267263		1687.5	0.75591	2.69101	0.782783	2.68995	0.840621	2.47663	1.57092	3.18994
6.75225	-9.228e-05	-0.0028795		1691.67	0.75591	2.69101	0.782783	2.68995	0.840836	2.47699	1.57089	3.18991
6.76892	-9.2664e-05	-0.00303115		1695.83	0.75591	2.69101	0.782783	2.68995	0.841036	2.47731	1.57085	3.18983
6.7856	-9.27332e-05	-0.00312469		1700	0.75591	2.69101	0.782783	2.68995	0.84125	2.47766	1.57083	3.1898
6.80227	-9.24976e-05	-0.00315831		1704.17	0.75591	2.69101	0.782783	2.68995	0.841448	2.47798	1.57079	3.18971
6.81894	-9.19684e-05	-0.00313138		1708.33	0.75591	2.69101	0.782783	2.68995	0.84166	2.47833	1.57077	3.18968
6.83561	-9.11572e-05	-0.00304441		1712.5	0.75591	2.69101	0.782783	2.68995	0.841856	2.47865	1.57072	3.18959
6.85228	-9.00764e-05	-0.00289906		1716.67	0.75591	2.69101	0.782783	2.68995	0.842067	2.47899	1.5707	3.18956
6.86896	-8.8739e-05	-0.00269813		1720.83	0.75591	2.69101	0.782783	2.68995	0.842261	2.47931	1.57065	3.18947
6.88563	-8.71582e-05	-0.00244546		1725	0.75591	2.69101	0.782783	2.68995	0.84247	2.47965	1.57063	3.18944
6.9023	-8.5348e-05	-0.0021459		1729.17	0.75591	2.69101	0.782783	2.68995	0.842662	2.47996	1.57058	3.18935
6.91897	-8.33226e-05	-0.0018052		1733.33	0.75591	2.69101	0.782783	2.68995	0.842869	2.4803	1.57055	3.18931
6.93565	-8.10965e-05	-0.00142989		1737.5	0.75591	2.69101	0.782783	2.68995	0.84306	2.48061	1.57051	3.18922
6.95232	-7.86845e-05	-0.00102715		1741.67	0.75591	2.69101	0.782783	2.68995	0.843265	2.48094	1.57048	3.18918
6.96899	-7.61015e-05	-0.000604729		1745.83	0.75591	2.69101	0.782783	2.68995	0.843454	2.48125	1.57043	3.18908
6.98566	-7.33626e-05	-0.000170708		1750	0.75591	2.69101	0.782783	2.68995	0.843656	2.48158	1.5704	3.18904
7.00233	-7.0483e-05	0.000266586		1754.17	0.75591	2.69101	0.782783	2.68995	0.843844	2.48188	1.57035	3.18894
7.01901	-6.74778e-05	0.000698768		1758.33	0.75591	2.69101	0.782783	2.68995	0.844044	2.4822	1.57032	3.1889
7.03568	-6.43621e-05	0.00111755		1762.5	0.75591	2.69101	0.782783	2.68995	0.84423	2.4825	1.57027	3.1888
7.05235	-6.11509e-05	0.00151491		1766.67	0.75591	2.69101	0.782783	2.68995	0.844428	2.48283	1.57024	3.18876
7.06902	-5.7859e-05	0.00188322		1770.83	0.75591	2.69101	0.782783	2.68995	0.844611	2.48312	1.57019	3.18865
7.0857	-5.45012e-05	0.00221542		1775	0.75591	2.69101	0.782783	2.68995	0.844808	2.48344	1.57016	3.18861
7.10237	-5.10918e-05	0.00250514		1779.17	0.75591	2.69101	0.782783	2.68995	0.844989	2.48373	1.5701	3.1885
7.11904	-4.7645e-05	0.00274683		1783.33	0.75591	2.69101	0.782783	2.68995	0.845183	2.48405	1.57007	3.18845
7.13571	-4.41745e-05	0.00293585		1787.5	0.75591	2.69101	0.782783	2.68995	0.845362	2.48433	1.57001	3.18834
7.15238	-4.06937e-05	0.00306858		1791.67	0.75591	2.69101	0.782783	2.68995	0.845554	2.48464	1.56998	3.18829
7.16906	-3.72157e-05	0.00314248		1795.83	0.75591	2.69101	0.782783	2.68995	0.845731	2.48493	1.56992	3.18818
7.18573	-3.3753e-05	0.00315611		1800	0.75591	2.69101	0.782783	2.68995	0.845921	2.48524	1.56989	3.18813
7.2024	-3.03178e-05	0.00310924		1804.17	0.75591	2.69101	0.782783	2.68995	0.846096	2.48552	1.56983	3.18802
7.21907	-2.69216e-05	0.00300275		1808.33	0.75591	2.69101	0.782783	2.68995	0.846283	2.48582	1.56979	3.18796
7.23575	-2.35755e-05	0.00283868		1812.5	0.75591	2.69101	0.782783	2.68995	0.846455	2.48609	1.56973	3.18784
7.25242	-2.029e-05	0.00262018		1816.67	0.75591	2.69101	0.782783	2.68995	0.84664	2.48639	1.56969	3.18778
7.26909	-1.70752e-05	0.00235145		1820.83	0.75591	2.69101	0.782783	2.68995	0.84681	2.48667	1.56963	3.18767
7.28576	-1.39403e-05	0.00203763		1825	0.75591	2.69101	0.782783	2.68995	0.846993	2.48696	1.56959	3.1876
7.30243	-1.08942e-05	0.00168474		1829.17	0.75591	2.69101	0.782783	2.68995	0.847161	2.48723	1.56953	3.18748
7.31911	-7.94497e-06	0.00129954		1833.33	0.75591	2.69101	0.782783	2.68995	0.847341	2.48752	1.56949	3.18742
7.33578	-5.10022e-06	0.000889432		1837.5	0.75591	2.69101	0.782783	2.68995	0.847506	2.48778	1.56942	3.1873
7.35245	-2.36684e-06	0.000462267		1841.67	0.75591	2.69101	0.782783	2.68995	0.847683	2.48807	1.56938	3.18723
7.36912	2.48872e-07	2.62384e-05		1845.83	0.75591	2.69101	0.782783	2.68995	0.847846	2.48833	1.56931	3.1871
7.3858	2.74128e-06	-0.000410293		1850	0.75591	2.69101	0.782783	2.68995	0.848021	2.48861	1.56927	3.18703
7.40247	5.10536e-06	-0.000838958		1854.17	0.75591	2.69101	0.782783	2.68995	0.848181	2.48887	1.5692	3.1869
7.41914	7.33674e-06	-0.00125154		1858.33	0.75591	2.69101	0.782783	2.68995	0.848354	2.48915	1.56916	3.18682
7.43581	9.43165e-06	-0.00164012		1862.5	0.75591	2.69101	0.782783	2.68995	0.848511	2.4894	1.56908	3.18669
7.45248	1.1387e-05	-0.00199725		1866.67	0.75591	2.69101	0.782783	2.68995	0.848681	2.48967	1.56904	3.18661
7.46916	1.32001e-05	-0.00231609		1870.83	0.75591	2.69101	0.782783	2.68995	0.848836	2.48992	1.56896	3.18648
7.48583	1.48692e-05	-0.00259052		1875	0.75591	2.69101	0.782783	2.68995	0.849003	2.49019	1.56892	3.1864
7.5025	1.63929e-05	-0.00281528		1879.17	0.75591	2.69101	0.782783	2.68995	0.849155	2.49043	1.56884	3.18626
7.51917	1.77705e-05	-0.00298606		1883.33	0.75591	2.69101	0.782783	2.68995	0.849319	2.4907	1.56879	3.18617
7.53585	1.90016e-05	-0.00309959		1887.5	0.75591	2.69101	0.782783	2.68995	0.849469	2.49093	1.56871	3.18603
7.55252	2.00867e-05	-0.00315368		1891.67	0.75591	2.69101	0.782783	2.68995	0.84963	2.49119	1.56866	3.18594
7.56919	2.10266e-05	-0.00314731		1895.83	0.75591	2.69101	0.782783	2.68995	0.849777	2.49143	1.56858	3.18579
7.58586	2.18225e-05	-0.00308058		1900	0.75591	2.69101	0.782783	2.68995	0.849935	2.49168	1.56853	3.1857
7.60253	2.24765e-05	-0.0029548		1904.17	0.75591	2.69101	0.782783	2.68995	0.850079	2.49191	1.56845	3.18555
7.61921	2.29906e-05	-0.00277235		1908.33	0.75591	2.69101	0.782783	2.68995	0.850235	2.49216	1.56839	3.18546
7.63588	2.33677e-05	-0.00253675		1912.5	0.75591	2.69101	0.782783	2.68995	0.850376	2.49239	1.56831	3.1853
7.65255	2.36108e-05	-0.00225251		1916.67	0.75591	2.69101	0.782783	2.68995	0.850529	2.49263	1.56825	3.1852
7.66922	2.37235e-05	-0.00192509		1920.83	0.75591	2.69101	0.782783	2.68995	0.850667	2.49285	1.56816	3.18504
7.6859	2.37096e-05	-0.00156074		1925	0.75591	2.69101	0.782783	2.68995	0.850817	2.4931	1.5681	3.18494
7.70257	2.35734e-05	-0.00116648		1929.17	0.75591	2.69101	0.782783	2.68995	0.850952	2.49331	1.56801	3.18478
7.71924	2.33192e-05	-0.000749846		1933.33	0.75591	2.69101	0.782783	2.68995	0.851099	2.49355	1.56795	3.18467
7.73591	2.29519e-05	-0.000318837		1937.5	0.75591	2.69101	0.782783	2.68995	0.851232	2.49376	1.56786	3.1845
7.75258	2.24766e-05	0.000118286		1941.67	0.75591	2.69101	0.782783	2.68995	0.851376	2.49399	1.5678	3.18439
7.76926	2.18984e-05	0.000553141		1945.83	0.75591	2.69101	0.782783	2.68995	0.851505	2.4942	1.5677	3.18422
7.78593	2.12229e-05	0.00097739		1950	0.75591	2.69101	0.782783	2.68995	0.851646	2.49443	1.56764	3.18411
7.8026	2.04557e-05	0.0013829		1954.17	0.75591	2.69101	0.782783	2.68995	0.851773	2.49463	1.56753	3.18393
7.81927	1.96026e-05	0.00176189		1958.33	0.75591	2.69101	0.782783	2.68995	0.851911	2.49485	1.56747	3.18381
7.83595	1.86695e-05	0.0021071		1962.5	0.75591	2.69101	0.782783	2.68995	0.852034	2.49505	1.56737	3.18362
7.85262	1.76624e-05	0.00241191		1966.67	0.75591	2.69101	0.782783	2.68995	0.852169	2.49526	1.5673	3.1835
7.86929	1.65873e-05	0.00267048		1970.83	0.75591	2.69101	0.782783	2.68995	0.85229	2.49546	1.56719	3.18331
7.88596	1.54505e-05	0.00287783		1975	0.75591	2.69101	0.782783	2.68995	0.852422	2.49567	1.56713	3.18319
7.90263	1.42579e-05	0.00303002		1979.17	0.75591	2.69101	0.782783	2.68995	0.85254	2.49586	1.56701	3.18299
7.91931	1.30159e-05	0.0031241		1983.33	0.75591	2.69101	0.782783	2.68995	0.852669	2.49607	1.56694	3.18286
7.93598	1.17305e-05	0.00315828		1987.5	0.75591	2.69101	0.782783	2.68995	0.852784	2.49625	1.56682	3.18266
7.95265	1.04078e-05	0.0031319		1991.67	0.75591	2.69101	0.782783	2.68995	0.85291	2.49645	1.56676	3.18253
7.96932	9.05385e-06	0.00304548		1995.83	0.75591	2.69101	0.782783	2.68995	0.853022	2.49663	1.56663	3.18231
7.986	7.67455e-06	0.00290066		2000	0.75591	2.69101	0.782783	2.68995	0.853145	2.49683	1.56656	3.18218
8.00267	6.27575e-06	0.00270022		2004.17	0.75591	2.69101	0.782783	2.68995	0.853254	2.497	1.56643	3.18196
8.01934	4.86317e-06	0.00244801		2008.33	0.75591	2.69101	0.782783	2.68995	0.853374	2.4972	1.56637	3.18182
8.03601	3.44238e-06	0.00214886		2012.5	0.75591	2.69101	0.782783	2.68995	0.85348	2.49736	1.56622	3.18159
8.05268	2.01882e-06	0.00180851		2016.67	0.75591	2.69101	0.782783	2.68995	0.853597	2.49756	1.56616	3.18145
8.06936	5.97743e-07	0.00143348		2020.83	0.75591	2.69101	0.782783	2.68995	0.8537	2.49772	1.566	3.18121
8.08603	-8.15775e-07	0.00103097		2025	0.75591	2.69101	0.782783	2.68995	0.853814	2.4979	1.56595	3.18107
8.1027	-2.21685e-06	0.000608691		2029.17	0.75591	2.69101	0.782783	2.68995	0.853914	2.49806	1.56577	3.18082
8.11937	-3.60079e-06	0.000174739		2033.33	0.75591	2.69101	0.782783	2.68995	0.854025	2.49824	1.56573	3.18067
8.13605	-4.96314e-06	-0.000262563		2037.5	0.75591	2.69101	0.782783	2.68995	0.854123	2.4984	1.56551	3.18038
8.15272	-6.29965e-06	-0.000694831		2041.67	0.75591	2.69101	0.782783	2.68995	0.854231	2.49858	1.56546	3.18019
8.16939	-7.60631e-06	-0.00111378		2045.83	0.75591	2.69101	0.782783	2.68995	0.854325	2.49872	1.56512	3.17975
8.18606	-8.87936e-06	-0.00151137		2050	0.75591	2.69101	0.782783	2.68995	0.854431	2.4989	1.56493	3.1793
8.20273	-1.01153e-05	-0.00187998		2054.17	0.75591	2.69101	0.782783	2.68995	0.854522	2.49904	1.56404	3.17812
8.21941	-1.13107e-05	-0.00221254		2058.33	0.75591	2.69101	0.782783	2.68995	0.854625	2.49921	1.56281	3.17603
8.23608	-1.24628e-05	-0.00250268		2062.5	0.75591	2.69101	0.782783	2.68995	0.854714	2.49935	1.55897	3.17066
8.25275	-1.35686e-05	-0.00274484		2066.67	0.75591	2.69101	0.782783	2.68995	0.854814	2.49951	1.55126	3.15874
8.26942	-1.46257e-05	-0.00293436		2070.83	0.75591	2.69101	0.782783	2.68995	0.8549	2.49965	1.5303	3.12882
8.2861	-1.56318e-05	-0.00306762		2075	0.75591	2.69101	0.782783	2.68995	0.854997	2.49981	1.47937	3.05828
8.30277	-1.65849e-05	-0.00314207		2079.17	0.75591	2.69101	0.782783	2.68995	0.85508	2.49994	1.32338	2.89692
8.31944	-1.74833e-05	-0.00315627		2083.33	0.75591	2.69101	0.782783	2.68995	0.855174	2.5001	0.985207	2.65711
8.33611	-1.83255e-05	-0.00310995		2087.5	0.75591	2.69101	0.782783	2.68995	0.855254	2.50022	0.858628	2.5118
8.35278	-1.91103e-05	-0.003004		2091.67	0.75591	2.69101	0.782783	2.68995	0.855346	2.50037	0.827388	2.45562
8.36946	-1.98367e-05	-0.00284045		2095.83	0.75591	2.69101	0.782783	2.68995	0.855424	2.5005	0.814839	2.43443
8.38613	-2.05039e-05	-0.00262244		2100	0.75591	2.69101	0.782783	2.68995	0.855512	2.50064	0.811506	2.42753
8.4028	-2.11114e-05	-0.00235414		2104.17	0.75591	2.69101	0.782783	2.68995	0.855588	2.50076	0.809742	2.42487
8.41947	-2.1659e-05	-0.00204071		2108.33	0.75591	2.69101	0.782783	2.68995	0.855674	2.5009	0.809643	2.42431
8.43615	-2.21467e-05	-0.00168815		2112.5	0.75591	2.69101	0.782783	2.68995	0.855746	2.50102	0.809348	2.42404
8.45282	-2.25745e-05	-0.00130322		2116.67	0.75591	2.69101	0.782783	2.68995	0.85583	2.50116	0.809568	2.42423
8.46949	-2.29429e-05	-0.000893305		2120.83	0.75591	2.69101	0.782783	2.68995	0.8559	2.50127	0.809513	2.42429
8.48616	-2.32525e-05	-0.00046626		2125	0.75591	2.69101	0.782783	2.68995	0.855981	2.5014	0.809726	2.42454
8.50283	-2.35039e-05	-3.0275e-05		2129.17	0.75591	2.69101	0.782783	2.68995	0.856048	2.50151	0.809731	2.42465
8.51951	-2.36983e-05	0.00040629		2133.33	0.75591	2.69101	0.782783	2.68995	0.856127	2.50164	0.809915	2.42489
8.53618	-2.38368e-05	0.000835065		2137.5	0.75591	2.69101	0.782783	2.68995	0.856192	2.50174	0.809943	2.42501
8.55285	-2.39205e-05	0.00124783		2141.67	0.75591	2.69101	0.782783	2.68995	0.856268	2.50187	0.810104	2.42524
8.56952	-2.39511e-05	0.00163667		2145.83	0.75591	2.69101	0.782783	2.68995	0.85633	2.50197	0.810145	2.42536
8.5862	-2.393e-05	0.00199412		2150	0.75591	2.69101	0.782783	2.68995	0.856404	2.50209	0.81029	2.42558
8.60287	-2.38591e-05	0.00231334		2154.17	0.75591	2.69101	0.782783	2.68995	0.856464	2.50218	0.810337	2.4257
8.61954	-2.37401e-05	0.00258821		2158.33	0.75591	2.69101	0.782783	2.68995	0.856535	2.5023	0.81047	2.42591
8.63621	-2.35751e-05	0.00281345		2162.5	0.75591	2.69101	0.782783	2.68995	0.856593	2.50239	0.810521	2.42603
8.65288	-2.33661e-05	0.00298474		2166.67	0.75591	2.69101	0.782783	2.68995	0.856662	2.50251	0.810644	2.42622
8.66956	-2.31153e-05	0.00309881		2170.83	0.75591	2.69101	0.782783	2.68995	0.856717	2.50259	0.810697	2.42634
8.68623	-2.2825e-05	0.00315346		2175	0.75591	2.69101	0.782783	2.68995	0.856784	2.50271	0.810813	2.42653
8.7029	-2.24974e-05	0.00314764		2179.17	0.75591	2.69101	0.782783	2.68995	0.856837	2.50279	0.810866	2.42664
8.71957	-2.21349e-05	0.00308147		2183.33	0.75591	2.69101	0.782783	2.68995	0.856901	2.5029	0.810975	2.42682
8.73625	-2.17399e-05	0.00295622		2187.5	0.75591	2.69101	0.782783	2.68995	0.856952	2.50298	0.811028	2.42693
8.75292	-2.13149e-05	0.00277429		2191.67	0.75591	2.69101	0.782783	2.68995	0.857014	2.50308	0.811131	2.4271
8.76959	-2.08624e-05	0.00253916		2195.83	0.75591	2.69101	0.782783	2.68995	0.857063	2.50316	0.811184	2.42721
8.78626	-2.03849e-05	0.00225534		2200	0.75591	2.69101	0.782783	2.68995	0.857123	2.50326	0.811281	2.42737
8.80293	-1.98848e-05	0.00192828		2204.17	0.75591	2.69101	0.782783	2.68995	0.857169	2.50333	0.811333	2.42747
8.81961	-1.93648e-05	0.00156425		2208.33	0.75591	2.69101	0.782783	2.68995	0.857227	2.50343	0.811426	2.42764
8.83628	-1.88272e-05	0.00117023		2212.5	0.75591	2.69101	0.782783	2.68995	0.857272	2.5035	0.811476	2.42773
8.85295	-1.82746e-05	0.000753767		2216.67	0.75591	2.69101	0.782783	2.68995	0.857328	2.50359	0.811565	2.42789
8.86962	-1.77095e-05	0.000322853		2220.83	0.75591	2.69101	0.782783	2.68995	0.85737	2.50366	0.811614	2.42798
8.8863	-1.71342e-05	-0.000114252		2225	0.75591	2.69101	0.782783	2.68995	0.857424	2.50375	0.811698	2.42813
8.90297	-1.65511e-05	-0.000549166		2229.17	0.75591	2.69101	0.782783	2.68995	0.857464	2.50382	0.811746	2.42821
8.91964	-1.59625e-05	-0.000973551		2233.33	0.75591	2.69101	0.782783	2.68995	0.857516	2.5039	0.811826	2.42836
8.93631	-1.53708e-05	-0.00137927		2237.5	0.75591	2.69101	0.782783	2.68995	0.857555	2.50396	0.811872	2.42844
8.95298	-1.47781e-05	-0.00175854		2241.67	0.75591	2.69101	0.782783	2.68995	0.857605	2.50405	0.811949	2.42858
8.96966	-1.41866e-05	-0.00210409		2245.83	0.75591	2.69101	0.782783	2.68995	0.857641	2.50411	0.811993	2.42866
8.98633	-1.35982e-05	-0.0024093		2250	0.75591	2.69101	0.782783	2.68995	0.857689	2.50419	0.812067	2.42879
9.003	-1.30151e-05	-0.00266832		2254.17	0.75591	2.69101	0.782783	2.68995	0.857724	2.50424	0.812109	2.42886
9.01967	-1.24391e-05	-0.00287617		2258.33	0.75591	2.69101	0.782783	2.68995	0.85777	2.50432	0.812179	2.42899
9.03635	-1.1872e-05	-0.00302887		2262.5	0.75591	2.69101	0.782783	2.68995	0.857803	2.50437	0.812219	2.42906
9.05302	-1.13155e-05	-0.0031235		2266.67	0.75591	2.69101	0.782783	2.68995	0.857848	2.50445	0.812287	2.42919
9.06969	-1.07713e-05	-0.00315824		2270.83	0.75591	2.69101	0.782783	2.68995	0.857879	2.5045	0.812325	2.42925
9.08636	-1.02408e-05	-0.00313242		2275	0.75591	2.69101	0.782783	2.68995	0.857922	2.50457	0.81239	2.42937
9.10303	-9.72558e-06	-0.00304655		2279.17	0.75591	2.69101	0.782783	2.68995	0.857951	2.50462	0.812426	2.42943
9.11971	-9.22686e-06	-0.00290225		2283.33	0.75591	2.69101	0.782783	2.68995	0.857992	2.50469	0.812489	2.42955
9.13638	-8.74589e-06	-0.00270231		2287.5	0.75591	2.69101	0.782783	2.68995	0.85802	2.50473	0.812523	2.42961
9.15305	-8.28378e-06	-0.00245056		2291.67	0.75591	2.69101	0.782783	2.68995	0.858059	2.5048	0.812582	2.42972
9.16972	-7.84156e-06	-0.00215182		2295.83	0.75591	2.69101	0.782783	2.68995	0.858085	2.50484	0.812615	2.42977
9.1864	-7.42011e-06	-0.00181182		2300	0.75591	2.69101	0.782783	2.68995	0.858123	2.5049	0.812672	2.42988
9.20307	-7.02024e-06	-0.00143708		2304.17	0.75591	2.69101	0.782783	2.68995	0.858147	2.50494	0.812702	2.42993
9.21974	-6.64265e-06	-0.00103479		2308.33	0.75591	2.69101	0.782783	2.68995	0.858183	2.505	0.812757	2.43003
9.23641	-6.28793e-06	-0.000612651		2312.5	0.75591	2.69101	0.782783	2.68995	0.858206	2.50504	0.812785	2.43008
9.25308	-5.95657e-06	-0.000178769		2316.67	0.75591	2.69101	0.782783	2.68995	0.858241	2.5051	0.812838	2.43018
9.26976	-5.64897e-06	0.00025854		2320.83	0.75591	2.69101	0.782783	2.68995	0.858262	2.50513	0.812864	2.43022
9.28643	-5.3654e-06	0.000690893		2325	0.75591	2.69101	0.782783	2.68995	0.858295	2.50519	0.812914	2.43032
9.3031	-5.10606e-06	0.00111		2329.17	0.75591	2.69101	0.782783	2.68995	0.858315	2.50522	0.812939	2.43035
9.31977	-4.87106e-06	0.00150782		2333.33	0.75591	2.69101	0.782783	2.68995	0.858347	2.50527	0.812987	2.43045
9.33645	-4.66041e-06	0.00187673		2337.5	0.75591	2.69101	0.782783	2.68995	0.858365	2.5053	0.81301	2.43048
9.35312	-4.47401e-06	0.00220966		2341.67	0.75591	2.69101	0.782783	2.68995	0.858395	2.50535	0.813056	2.43057
9.36979	-4.31171e-06	0.00250022		2345.83	0.75591	2.69101	0.782783	2.68995	0.858412	2.50538	0.813077	2.4306
9.38646	-4.17327e-06	0.00274284		2350	0.75591	2.69101	0.782783	2.68995	0.858441	2.50543	0.81312	2.43068
9.40313	-4.05834e-06	0.00293287		2354.17	0.75591	2.69101	0.782783	2.68995	0.858456	2.50545	0.813139	2.43071
9.41981	-3.96654e-06	0.00306666		2358.33	0.75591	2.69101	0.782783	2.68995	0.858483	2.5055	0.813181	2.43079
9.43648	-3.89739e-06	0.00314165		2362.5	0.75591	2.69101	0.782783	2.68995	0.858498	2.50552	0.813198	2.43082
9.45315	-3.85036e-06	0.00315641		2366.67	0.75591	2.69101	0.782783	2.68995	0.858523	2.50557	0.813238	2.4309
9.46982	-3.82484e-06	0.00311065		2370.83	0.75591	2.69101	0.782783	2.68995	0.858536	2.50558	0.813254	2.43092
9.4865	-3.82018e-06	0.00300524		2375	0.75591	2.69101	0.782783	2.68995	0.858561	2.50563	0.813291	2.43099
9.50317	-3.83567e-06	0.00284221		2379.17	0.75591	2.69101	0.782783	2.68995	0.858572	2.50564	0.813305	2.43101
9.51984	-3.87054e-06	0.00262468		2383.33	0.75591	2.69101	0.782783	2.68995	0.858595	2.50568	0.813341	2.43108
9.53651	-3.92398e-06	0.00235683		2387.5	0.75591	2.69101	0.782783	2.68995	0.858606	2.5057	0.813353	2.43109
9.55318	-3.99515e-06	0.00204379		2391.67	0.75591	2.69101	0.782783	2.68995	0.858627	2.50574	0.813387	2.43116
9.56986	-4.08317e-06	0.00169156		2395.83	0.75591	2.69101	0.782783	2.68995	0.858636	2.50575	0.813397	2.43117
9.58653	-4.18711e-06	0.0013069		2400	0.75591	2.69101	0.782783	2.68995	0.858657	2.50579	0.813429	2.43124
9.6032	-4.30604e-06	0.000897176		2404.17	0.75591	2.69101	0.782783	2.68995	0.858665	2.5058	0.813438	2.43125
9.61987	-4.43898e-06	0.000470252		2408.33	0.75591	2.69101	0.782783	2.68995	0.858684	2.50583	0.813468	2.43131
9.63655	-4.58495e-06	3.43115e-05		2412.5	0.75591	2.69101	0.782783	2.68995	0.85869	2.50584	0.813475	2.43131
9.65322	-4.74295e-06	-0.000402287		2416.67	0.75591	2.69101	0.782783	2.68995	0.858708	2.50587	0.813503	2.43137
9.66989	-4.91197e-06	-0.000831172		2420.83	0.75591	2.69101	0.782783	2.68995	0.858714	2.50588	0.813509	2.43137
9.68656	-5.09098e-06	-0.00124412		2425	0.75591	2.69101	0.782783	2.68995	0.85873	2.50591	0.813535	2.43143
9.70323	-5.27897e-06	-0.00163321		2429.17	0.75591	2.69101	0.782783	2.68995	0.858734	2.50591	0.813539	2.43143
9.71991	-5.47492e-06	-0.00199099		2433.33	0.75591	2.69101	0.782783	2.68995	0.85875	2.50594	0.813564	2.43148
9.73658	-5.6778e-06	-0.00231059		2437.5	0.75591	2.69101	0.782783	2.68995	0.858753	2.50594	0.813566	2.43147
9.75325	-5.88661e-06	-0.00258589		2441.67	0.75591	2.69101	0.782783	2.68995	0.858767	2.50597	0.813589	2.43152
9.76992	-6.10036e-06	-0.00281161		2445.83	0.75591	2.69101	0.782783	2.68995	0.858769	2.50597	0.813589	2.43152
9.7866	-6.31806e-06	-0.00298342		2450	0.75591	2.69101	0.782783	2.68995	0.858782	2.506	0.81361	2.43156
9.80327	-6.53875e-06	-0.00309802		2454.17	0.75591	2.69101	0.782783	2.68995	0.858783	2.50599	0.813609	2.43155
9.81994	-6.76149e-06	-0.00315323		2458.33	0.75591	2.69101	0.782783	2.68995	0.858795	2.50602	0.813629	2.43159
9.83661	-6.98536e-06	-0.00314797		2462.5	0.75591	2.69101	0.782783	2.68995	0.858794	2.50601	0.813626	2.43158
9.85328	-7.20945e-06	-0.00308236		2466.67	0.75591	2.69101	0.782783	2.68995	0.858805	2.50603	0.813643	2.43162
9.86996	-7.43292e-06	-0.00295764		2470.83	0.75591	2.69101	0.782783	2.68995	0.858803	2.50603	0.813639	2.4316
9.88663	-7.65492e-06	-0.00277621		2475	0.75591	2.69101	0.782783	2.68995	0.858813	2.50605	0.813655	2.43164
9.9033	-7.87465e-06	-0.00254156		2479.17	0.75591	2.69101	0.782783	2.68995	0.85881	2.50604	0.813649	2.43162
9.91997	-8.09135e-06	-0.00225817		2483.33	0.75591	2.69101	0.782783	2.68995	0.858819	2.50606	0.813663	2.43166
9.93665	-8.30428e-06	-0.00193148		2487.5	0.75591	2.69101	0.782783	2.68995	0.858815	2.50605	0.813655	2.43163
9.95332	-8.51275e-06	-0.00156776		2491.67	0.75591	2.69101	0.782783	2.68995	0.858822	2.50606	0.813668	2.43166
9.96999	-8.71611e-06	-0.00117398		2495.83	0.75591	2.69101	0.782783	2.68995	0.858817	2.50605	0.813659	2.43164
9.98666	-8.91374e-06	-0.000757687		2500	0.75591	2.69101	0.782783	2.68995	0.858823	2.50606	0.81367	2.43167
10.0033	-9.10506e-06	-0.000326868
10.02	-9.28955e-06	0.000110218
10.0367	-9.46671e-06	0.000545191
10.0534	-9.6361e-06	0.00096971
10.07	-9.79731e-06	0.00137564
10.0867	-9.94998e-06	0.00175519
10.1034	-1.00938e-05	0.00210108
10.12	-1.02285e-05	0.00240669
10.1367	-1.03538e-05	0.00266616
10.1534	-1.04695e-05	0.0028745
10.1701	-1.05755e-05	0.00302773
10.1867	-1.06717e-05	0.0031229
10.2034	-1.0758e-05	0.0031582
10.2201	-1.08344e-05	0.00313294
10.2367	-1.09008e-05	0.00304761
10.2534	-1.09574e-05	0.00290384
10.2701	-1.10041e-05	0.0027044
10.2868	-1.10411e-05	0.0024531
10.3034	-1.10685e-05	0.00215477
10.3201	-1.10865e-05	0.00181512
10.3368	-1.10953e-05	0.00144067
10.3535	-1.10951e-05	0.0010386
10.3701	-1.10862e-05	0.000616611
10.3868	-1.10688e-05	0.000182799
10.4035	-1.10432e-05	-0.000254517
10.4201	-1.10098e-05	-0.000686953
10.4368	-1.09689e-05	-0.00110622
10.4535	-1.09207e-05	-0.00150427
10.4702	-1.08658e-05	-0.00187348
10.4868	-1.08044e-05	-0.00220677
10.5035	-1.07369e-05	-0.00249775
10.5202	-1.06638e-05	-0.00274083
10.5368	-1.05855e-05	-0.00293137
10.5535	-1.05022e-05	-0.00306569
10.5702	-1.04146e-05	-0.00314124
10.5869	-1.03229e-05	-0.00315655
10.6035	-1.02277e-05	-0.00311134
10.6202	-1.01292e-05	-0.00300648
10.6369	-1.0028e-05	-0.00284397
10.6536	-9.92445e-06	-0.00262693
10.6702	-9.81893e-06	-0.00235952
10.6869	-9.71185e-06	-0.00204687
10.7036	-9.6036e-06	-0.00169497
10.7202	-9.49458e-06	-0.00131057
10.7369	-9.38515e-06	-0.000901045
10.7536	-9.27568e-06	-0.000474243
10.7703	-9.16651e-06	-3.8348e-05
10.7869	-9.058e-06	0.000398283
10.8036	-8.95046e-06	0.000827277
10.8203	-8.8442e-06	0.00124041
10.8369	-8.73951e-06	0.00162976
10.8536	-8.63669e-06	0.00198786
10.8703	-8.536e-06	0.00230784
10.887	-8.43767e-06	0.00258357
10.9036	-8.34196e-06	0.00280977
10.9203	-8.24906e-06	0.00298209
10.937	-8.15918e-06	0.00309724
10.9537	-8.0725e-06	0.00315299
10.9703	-7.98918e-06	0.0031483
10.987	-7.90937e-06	0.00308323
11.0037	-7.83318e-06	0.00295905
11.0203	-7.76075e-06	0.00277814
11.037	-7.69215e-06	0.00254395
11.0537	-7.62747e-06	0.00226099
11.0704	-7.56676e-06	0.00193467
11.087	-7.51007e-06	0.00157126
11.1037	-7.45742e-06	0.00117772
11.1204	-7.40883e-06	0.000761605
11.137	-7.3643e-06	0.000330883
11.1537	-7.32381e-06	-0.000106184
11.1704	-7.28732e-06	-0.000541214
11.1871	-7.25479e-06	-0.000965867
11.2037	-7.22617e-06	-0.001372
11.2204	-7.20138e-06	-0.00175183
11.2371	-7.18034e-06	-0.00209807
11.2538	-7.16296e-06	-0.00240408
11.2704	-7.14914e-06	-0.00266399
11.2871	-7.13877e-06	-0.00287282
11.3038	-7.13172e-06	-0.00302658
11.3204	-7.12787e-06	-0.0031223
11.3371	-7.12707e-06	-0.00315815
11.3538	-7.1292e-06	-0.00313345
11.3705	-7.1341e-06	-0.00304867
11.3871	-7.14161e-06	-0.00290543
11.4038	-7.15158e-06	-0.00270648
11.4205	-7.16384e-06	-0.00245565
11.4371	-7.17824e-06	-0.00215772
11.4538	-7.1946e-06	-0.00181843
11.4705	-7.21276e-06	-0.00144426
11.4872	-7.23255e-06	-0.00104241
11.5038	-7.2538e-06	-0.000620569
11.5205	-7.27633e-06	-0.000186829
11.5372	-7.29998e-06	0.000250493
11.5539	-7.32459e-06	0.000683012
11.5705	-7.34999e-06	0.00110244
11.5872	-7.37601e-06	0.00150072
11.6039	-7.4025e-06	0.00187023
11.6205	-7.42931e-06	0.00220388
11.6372	-7.45627e-06	0.00249528
11.6539	-7.48325e-06	0.00273883
11.6706	-7.5101e-06	0.00292986
11.6872	-7.53668e-06	0.00306472
11.7039	-7.56287e-06	0.00314081
11.7206	-7.58854e-06	0.00315669
11.7372	-7.61356e-06	0.00311204
11.7539	-7.63783e-06	0.00300771
11.7706	-7.66123e-06	0.00284572
11.7873	-7.68367e-06	0.00262917
11.8039	-7.70506e-06	0.0023622
11.8206	-7.72531e-06	0.00204994
11.8373	-7.74433e-06	0.00169837
11.854	-7.76206e-06	0.00131424
11.8706	-7.77843e-06	0.000904914
11.8873	-7.79339e-06	0.000478234
11.904	-7.80687e-06	4.23844e-05
11.9206	-7.81885e-06	-0.000394278
11.9373	-7.82927e-06	-0.00082338
11.954	-7.83812e-06	-0.00123669
11.9707	-7.84537e-06	-0.0016263
11.9873	-7.85099e-06	-0.00198472
12.004	-7.85499e-06	-0.00230508
12.0207	-7.85736e-06	-0.00258125
12.0373	-7.85809e-06	-0.00280792
12.054	-7.8572e-06	-0.00298076
12.0707	-7.8547e-06	-0.00309644
12.0874	-7.85062e-06	-0.00315276
12.104	-7.84496e-06	-0.00314862
12.1207	-7.83777e-06	-0.00308411
12.1374	-7.82908e-06	-0.00296046
12.1541	-7.81893e-06	-0.00278005
12.1707	-7.80735e-06	-0.00254634
12.1874	-7.7944e-06	-0.0022638
12.2041	-7.78012e-06	-0.00193786
12.2207	-7.76457e-06	-0.00157476
12.2374	-7.7478e-06	-0.00118147
12.2541	-7.72987e-06	-0.000765522
12.2708	-7.71085e-06	-0.000334897
12.2874	-7.69079e-06	0.000102149
12.3041	-7.66977e-06	0.000537237
12.3208	-7.64784e-06	0.000962023
12.3374	-7.62507e-06	0.00136836
12.3541	-7.60153e-06	0.00174847
12.3708	-7.5773e-06	0.00209505
12.3875	-7.55243e-06	0.00240146
12.4041	-7.527e-06	0.00266182
12.4208	-7.50109e-06	0.00287114
12.4375	-7.47474e-06	0.00302542
12.4542	-7.44804e-06	0.00312168
12.4708	-7.42106e-06	0.00315809
12.4875	-7.39385e-06	0.00313395
12.5042	-7.36648e-06	0.00304972
12.5208	-7.33902e-06	0.00290701
12.5375	-7.31152e-06	0.00270856
12.5542	-7.28405e-06	0.00245818
12.5709	-7.25666e-06	0.00216067
12.5875	-7.22942e-06	0.00182173
12.6042	-7.20236e-06	0.00144785
12.6209	-7.17555e-06	0.00104622
12.6375	-7.14903e-06	0.000624527
12.6542	-7.12285e-06	0.000190859
12.6709	-7.09706e-06	-0.000246469
12.6876	-7.07168e-06	-0.000679071
12.7042	-7.04676e-06	-0.00109865
12.7209	-7.02234e-06	-0.00149717
12.7376	-6.99844e-06	-0.00186698
12.7543	-6.9751e-06	-0.00220099
12.7709	-6.95234e-06	-0.0024928
12.7876	-6.93018e-06	-0.00273681
12.8043	-6.90865e-06	-0.00292835
12.8209	-6.88776e-06	-0.00306374
12.8376	-6.86753e-06	-0.00314039
12.8543	-6.84797e-06	-0.00315682
12.871	-6.82908e-06	-0.00311272
12.8876	-6.81088e-06	-0.00300894
12.9043	-6.79337e-06	-0.00284747
12.921	-6.77655e-06	-0.0026314
12.9376	-6.76042e-06	-0.00236488
12.9543	-6.74497e-06	-0.00205301
12.971	-6.73021e-06	-0.00170177
12.9877	-6.71611e-06	-0.00131791
13.0043	-6.70268e-06	-0.00090878
13.021	-6.68989e-06	-0.000482224
13.0377	-6.67774e-06	-4.64207e-05
13.0544	-6.6662e-06	0.000390272
13.071	-6.65527e-06	0.000819482
13.0877	-6.64492e-06	0.00123298
13.1044	-6.63514e-06	0.00162284
13.121	-6.62589e-06	0.00198158
13.1377	-6.61716e-06	0.00230232
13.1544	-6.60892e-06	0.00257892
13.1711	-6.60116e-06	0.00280607
13.1877	-6.59383e-06	0.00297942
13.2044	-6.58692e-06	0.00309565
13.2211	-6.5804e-06	0.00315251
13.2377	-6.57425e-06	0.00314893
13.2544	-6.56842e-06	0.00308497
13.2711	-6.5629e-06	0.00296187
13.2878	-6.55767e-06	0.00278197
13.3044	-6.55268e-06	0.00254873
13.3211	-6.54791e-06	0.00226662
13.3378	-6.54333e-06	0.00194105
13.3545	-6.53893e-06	0.00157826
13.3711	-6.53466e-06	0.00118521
13.3878	-6.5305e-06	0.000769438
13.4045	-6.52643e-06	0.000338911
13.4211	-6.52242e-06	-9.81145e-05
13.4378	-6.51844e-06	-0.000533258
13.4545	-6.51448e-06	-0.000958178
13.4712	-6.5105e-06	-0.00136472
13.4878	-6.50649e-06	-0.0017451
13.5045	-6.50243e-06	-0.00209202
13.5212	-6.49828e-06	-0.00239883
13.5378	-6.49404e-06	-0.00265964
13.5545	-6.48968e-06	-0.00286946
13.5712	-6.4852e-06	-0.00302426
13.5879	-6.48056e-06	-0.00312107
13.6045	-6.47576e-06	-0.00315803
13.6212	-6.47078e-06	-0.00313445
13.6379	-6.46561e-06	-0.00305077
13.6546	-6.46024e-06	-0.00290859
13.6712	-6.45465e-06	-0.00271064
13.6879	-6.44884e-06	-0.00246071
13.7046	-6.44281e-06	-0.00216361
13.7212	-6.43653e-06	-0.00182502
13.7379	-6.43001e-06	-0.00145144
13.7546	-6.42324e-06	-0.00105003
13.7713	-6.41623e-06	-0.000628483
13.7879	-6.40895e-06	-0.000194888
13.8046	-6.40143e-06	0.000242444
13.8213	-6.39364e-06	0.000675128
13.8379	-6.3856e-06	0.00109487
13.8546	-6.37731e-06	0.00149361
13.8713	-6.36877e-06	0.00186372
13.888	-6.35998e-06	0.00219809
13.9046	-6.35094e-06	0.00249032
13.9213	-6.34167e-06	0.0027348
13.938	-6.33216e-06	0.00292684
13.9547	-6.32243e-06	0.00306276
13.9713	-6.31248e-06	0.00313995
13.988	-6.30232e-06	0.00315694
14.0047	-6.29195e-06	0.0031134
14.0213	-6.2814e-06	0.00301017
14.038	-6.27066e-06	0.00284921
14.0547	-6.25974e-06	0.00263363
14.0714	-6.24866e-06	0.00236755
14.088	-6.23742e-06	0.00205607
14.1047	-6.22605e-06	0.00170517
14.1214	-6.21454e-06	0.00132158
14.138	-6.20291e-06	0.000912646
14.1547	-6.19117e-06	0.000486213
14.1714	-6.17933e-06	5.04569e-05
14.1881	-6.16741e-06	-0.000386266
14.2047	-6.15541e-06	-0.000815583
14.2214	-6.14334e-06	-0.00122926
14.2381	-6.13123e-06	-0.00161937
14.2548	-6.11907e-06	-0.00197843
14.2714	-6.10689e-06	-0.00229956
14.2881	-6.09468e-06	-0.00257659
14.3048	-6.08246e-06	-0.00280422
14.3214	-6.07025e-06	-0.00297808
14.3381	-6.05805e-06	-0.00309484
14.3548	-6.04587e-06	-0.00315226
14.3715	-6.03372e-06	-0.00314924
14.3881	-6.02161e-06	-0.00308584
14.4048	-6.00956e-06	-0.00296327
14.4215	-5.99755e-06	-0.00278388
14.4381	-5.98562e-06	-0.00255111
14.4548	-5.97375e-06	-0.00226943
14.4715	-5.96197e-06	-0.00194423
14.4882	-5.95027e-06	-0.00158176
14.5048	-5.93866e-06	-0.00118895
14.5215	-5.92716e-06	-0.000773352
14.5382	-5.91575e-06	-0.000342924
14.5549	-5.90445e-06	9.40797e-05
14.5715	-5.89327e-06	0.000529279
14.5882	-5.8822e-06	0.00095433
14.6049	-5.87125e-06	0.00136108
14.6215	-5.86042e-06	0.00174174
14.6382	-5.84971e-06	0.002089
14.6549	-5.83913e-06	0.0023962
14.6716	-5.82868e-06	0.00265746
14.6882	-5.81835e-06	0.00286777
14.7049	-5.80816e-06	0.00302309
14.7216	-5.79809e-06	0.00312045
14.7382	-5.78815e-06	0.00315797
14.7549	-5.77834e-06	0.00313494
14.7716	-5.76865e-06	0.00305181
14.7883	-5.75909e-06	0.00291016
14.8049	-5.74965e-06	0.00271271
14.8216	-5.74033e-06	0.00246324
14.8383	-5.73113e-06	0.00216655
14.855	-5.72205e-06	0.00182831
14.8716	-5.71308e-06	0.00145502
14.8883	-5.70422e-06	0.00105383
14.905	-5.69546e-06	0.000632439
14.9216	-5.68681e-06	0.000198917
14.9383	-5.67826e-06	-0.000238419
14.955	-5.6698e-06	-0.000671184
14.9717	-5.66143e-06	-0.00109108
14.9883	-5.65314e-06	-0.00149005
15.005	-5.64494e-06	-0.00186046
15.0217	-5.63682e-06	-0.00219519
15.0383	-5.62876e-06	-0.00248783
15.055	-5.62078e-06	-0.00273277
15.0717	-5.61285e-06	-0.00292532
15.0884	-5.60499e-06	-0.00306177
15.105	-5.59718e-06	-0.00313951
15.1217	-5.58942e-06	-0.00315706
15.1384	-5.5817e-06	-0.00311408
15.1551	-5.57402e-06	-0.00301139
15.1717	-5.56638e-06	-0.00285095
15.1884	-5.55877e-06	-0.00263586
15.2051	-5.55118e-06	-0.00237022
15.2217	-5.54362e-06	-0.00205914
15.2384	-5.53607e-06	-0.00170857
15.2551	-5.52854e-06	-0.00132525
15.2718	-5.52102e-06	-0.000916509
15.2884	-5.5135e-06	-0.000490201
15.3051	-5.50599e-06	-5.44931e-05
15.3218	-5.49848e-06	0.000382259
15.3384	-5.49096e-06	0.000811683
15.3551	-5.48344e-06	0.00122554
15.3718	-5.4759e-06	0.0016159
15.3885	-5.46836e-06	0.00197528
15.4051	-5.4608e-06	0.00229679
15.4218	-5.45322e-06	0.00257425
15.4385	-5.44562e-06	0.00280236
15.4552	-5.438e-06	0.00297673
15.4718	-5.43036e-06	0.00309403
15.4885	-5.4227e-06	0.00315201
15.5052	-5.41501e-06	0.00314955
15.5218	-5.40729e-06	0.00308669
15.5385	-5.39954e-06	0.00296466
15.5552	-5.39177e-06	0.00278578
15.5719	-5.38396e-06	0.00255349
15.5885	-5.37613e-06	0.00227223
15.6052	-5.36827e-06	0.00194741
15.6219	-5.36037e-06	0.00158525
15.6385	-5.35245e-06	0.00119269
15.6552	-5.3445e-06	0.000777265
15.6719	-5.33652e-06	0.000346936
15.6886	-5.32851e-06	-9.00446e-05
15.7052	-5.32047e-06	-0.000525299
15.7219	-5.31241e-06	-0.000950482
15.7386	-5.30432e-06	-0.00135744
15.7553	-5.29621e-06	-0.00173837
15.7719	-5.28807e-06	-0.00208597
15.7886	-5.27991e-06	-0.00239357
15.8053	-5.27173e-06	-0.00265528
15.8219	-5.26353e-06	-0.00286608
15.8386	-5.25531e-06	-0.00302192
15.8553	-5.24708e-06	-0.00311982
15.872	-5.23883e-06	-0.0031579
15.8886	-5.23057e-06	-0.00313543
15.9053	-5.2223e-06	-0.00305285
15.922	-5.21402e-06	-0.00291172
15.9386	-5.20573e-06	-0.00271477
15.9553	-5.19744e-06	-0.00246577
15.972	-5.18914e-06	-0.00216949
15.9887	-5.18084e-06	-0.0018316
16.0053	-5.17255e-06	-0.00145861
16.022	-5.16425e-06	-0.00105764
16.0387	-5.15596e-06	-0.000636393
16.0554	-5.14767e-06	-0.000202945
16.072	-5.13939e-06	0.000234394
16.0887	-5.13112e-06	0.000667239
16.1054	-5.12286e-06	0.00108729
16.122	-5.11462e-06	0.00148649
16.1387	-5.10639e-06	0.0018572
16.1554	-5.09817e-06	0.00219229
16.1721	-5.08997e-06	0.00248534
16.1887	-5.08179e-06	0.00273075
16.2054	-5.07364e-06	0.00292379
16.2221	-5.0655e-06	0.00306078
16.2387	-5.05738e-06	0.00313907
16.2554	-5.04929e-06	0.00315718
16.2721	-5.04123e-06	0.00311475
16.2888	-5.03319e-06	0.0030126
16.3054	-5.02518e-06	0.00285269
16.3221	-5.0172e-06	0.00263808
16.3388	-5.00924e-06	0.00237289
16.3555	-5.00132e-06	0.00206219
16.3721	-4.99343e-06	0.00171196
16.3888	-4.98556e-06	0.00132891
16.4055	-4.97773e-06	0.000920372
16.4221	-4.96993e-06	0.000494188
16.4388	-4.96217e-06	5.85292e-05
16.4555	-4.95443e-06	-0.000378252
16.4722	-4.94673e-06	-0.000807781
16.4888	-4.93906e-06	-0.00122182
16.5055	-4.93142e-06	-0.00161243
16.5222	-4.92382e-06	-0.00197213
16.5388	-4.91625e-06	-0.00229401
16.5555	-4.90871e-06	-0.00257191
16.5722	-4.9012e-06	-0.0028005
16.5889	-4.89373e-06	-0.00297538
16.6055	-4.88629e-06	-0.00309322
16.6222	-4.87887e-06	-0.00315175
16.6389	-4.87149e-06	-0.00314985
16.6556	-4.86414e-06	-0.00308755
16.6722	-4.85682e-06	-0.00296605
16.6889	-4.84953e-06	-0.00278768
16.7056	-4.84227e-06	-0.00255586
16.7222	-4.83503e-06	-0.00227503
16.7389	-4.82782e-06	-0.00195059
16.7556	-4.82064e-06	-0.00158874
16.7723	-4.81349e-06	-0.00119643
16.7889	-4.80636e-06	-0.000781177
16.8056	-4.79925e-06	-0.000350948
16.8223	-4.79217e-06	8.60095e-05
16.8389	-4.78511e-06	0.000521318
16.8556	-4.77807e-06	0.000946631
16.8723	-4.77105e-06	0.00135379
16.889	-4.76406e-06	0.001735
16.9056	-4.75708e-06	0.00208294
16.9223	-4.75012e-06	0.00239094
16.939	-4.74318e-06	0.00265309
16.9557	-4.73626e-06	0.00286438
16.9723	-4.72935e-06	0.00302074
16.989	-4.72246e-06	0.00311919
17.0057	-4.71559e-06	0.00315783
17.0223	-4.70872e-06	0.00313592
17.039	-4.70187e-06	0.00305388
17.0557	-4.69504e-06	0.00291328
17.0724	-4.68822e-06	0.00271683
17.089	-4.6814e-06	0.00246829
17.1057	-4.6746e-06	0.00217242
17.1224	-4.66781e-06	0.00183489
17.139	-4.66103e-06	0.00146218
17.1557	-4.65426e-06	0.00106144
17.1724	-4.6475e-06	0.000640347
17.1891	-4.64074e-06	0.000206974
17.2057	-4.634e-06	-0.000230368
17.2224	-4.62726e-06	-0.000663293
17.2391	-4.62053e-06	-0.0010835
17.2558	-4.6138e-06	-0.00148293
17.2724	-4.60708e-06	-0.00185393
17.2891	-4.60037e-06	-0.00218938
17.3058	-4.59366e-06	-0.00248285
17.3224	-4.58696e-06	-0.00272872
17.3391	-4.58027e-06	-0.00292226
17.3558	-4.57358e-06	-0.00305978
17.3725	-4.56689e-06	-0.00313862
17.3891	-4.56022e-06	-0.00315729
17.4058	-4.55354e-06	-0.00311542
17.4225	-4.54687e-06	-0.00301381
17.4391	-4.54021e-06	-0.00285442
17.4558	-4.53355e-06	-0.0026403
17.4725	-4.5269e-06	-0.00237555
17.4892	-4.52026e-06	-0.00206525
17.5058	-4.51361e-06	-0.00171535
17.5225	-4.50698e-06	-0.00133257
17.5392	-4.50035e-06	-0.000924233
17.5559	-4.49373e-06	-0.000498175
17.5725	-4.48711e-06	-6.25652e-05
17.5892	-4.4805e-06	0.000374244
17.6059	-4.47389e-06	0.000803878
17.6225	-4.46729e-06	0.0012181
17.6392	-4.4607e-06	0.00160896
17.6559	-4.45412e-06	0.00196898
17.6726	-4.44754e-06	0.00229124
17.6892	-4.44098e-06	0.00256957
17.7059	-4.43442e-06	0.00279863
17.7226	-4.42786e-06	0.00297403
17.7392	-4.42132e-06	0.0030924
17.7559	-4.41479e-06	0.00315148
17.7726	-4.40826e-06	0.00315014
17.7893	-4.40175e-06	0.0030884
17.8059	-4.39524e-06	0.00296743
17.8226	-4.38875e-06	0.00278958
17.8393	-4.38226e-06	0.00255823
17.856	-4.37579e-06	0.00227783
17.8726	-4.36933e-06	0.00195376
17.8893	-4.36287e-06	0.00159223
17.906	-4.35643e-06	0.00120016
17.9226	-4.35e-06	0.000785088
17.9393	-4.34359e-06	0.00035496
17.956	-4.33718e-06	-8.19742e-05
17.9727	-4.33079e-06	-0.000517336
17.9893	-4.32441e-06	-0.000942779
18.006	-4.31805e-06	-0.00135015
18.0227	-4.31169e-06	-0.00173162
18.0393	-4.30535e-06	-0.0020799
18.056	-4.29903e-06	-0.0023883
18.0727	-4.29272e-06	-0.0026509
18.0894	-4.28642e-06	-0.00286268
18.106	-4.28013e-06	-0.00301956
18.1227	-4.27386e-06	-0.00311855
18.1394	-4.2676e-06	-0.00315775
18.1561	-4.26136e-06	-0.00313639
18.1727	-4.25513e-06	-0.00305491
18.1894	-4.24892e-06	-0.00291484
18.2061	-4.24272e-06	-0.00271889
18.2227	-4.23653e-06	-0.0024708
18.2394	-4.23036e-06	-0.00217535
18.2561	-4.22421e-06	-0.00183818
18.2728	-4.21807e-06	-0.00146576
18.2894	-4.21194e-06	-0.00106524
18.3061	-4.20583e-06	-0.000644299
18.3228	-4.19973e-06	-0.000211001
18.3394	-4.19365e-06	0.000226342
18.3561	-4.18758e-06	0.000659345
18.3728	-4.18153e-06	0.00107971
18.3895	-4.17549e-06	0.00147937
18.4061	-4.16946e-06	0.00185066
18.4228	-4.16345e-06	0.00218647
18.4395	-4.15745e-06	0.00248035
18.4562	-4.15147e-06	0.00272668
18.4728	-4.1455e-06	0.00292073
18.4895	-4.13954e-06	0.00305877
18.5062	-4.1336e-06	0.00313817
18.5228	-4.12767e-06	0.00315739
18.5395	-4.12175e-06	0.00311608
18.5562	-4.11585e-06	0.00301502
18.5729	-4.10996e-06	0.00285614
18.5895	-4.10409e-06	0.00264251
18.6062	-4.09822e-06	0.00237821
18.6229	-4.09237e-06	0.0020683
18.6395	-4.08653e-06	0.00171874
18.6562	-4.08071e-06	0.00133623
18.6729	-4.07489e-06	0.000928092
18.6896	-4.06909e-06	0.000502161
18.7062	-4.0633e-06	6.66011e-05
18.7229	-4.05752e-06	-0.000370236
18.7396	-4.05175e-06	-0.000799973
18.7563	-4.046e-06	-0.00121437
18.7729	-4.04025e-06	-0.00160549
18.7896	-4.03452e-06	-0.00196582
18.8063	-4.0288e-06	-0.00228846
18.8229	-4.02309e-06	-0.00256722
18.8396	-4.01738e-06	-0.00279675
18.8563	-4.01169e-06	-0.00297266
18.873	-4.00601e-06	-0.00309158
18.8896	-4.00035e-06	-0.00315121
18.9063	-3.99469e-06	-0.00315043
18.923	-3.98904e-06	-0.00308924
18.9396	-3.9834e-06	-0.00296881
18.9563	-3.97777e-06	-0.00279147
18.973	-3.97215e-06	-0.00256059
18.9897	-3.96654e-06	-0.00228063
19.0063	-3.96094e-06	-0.00195693
19.023	-3.95535e-06	-0.00159571
19.0397	-3.94977e-06	-0.0012039
19.0564	-3.9442e-06	-0.000788997
19.073	-3.93863e-06	-0.000358971
19.0897	-3.93308e-06	7.79388e-05
19.1064	-3.92754e-06	0.000513354
19.123	-3.922e-06	0.000938926
19.1397	-3.91648e-06	0.00134649
19.1564	-3.91096e-06	0.00172825
19.1731	-3.90545e-06	0.00207686
19.1897	-3.89995e-06	0.00238565
19.2064	-3.89446e-06	0.0026487
19.2231	-3.88898e-06	0.00286097
19.2397	-3.88351e-06	0.00301838
19.2564	-3.87805e-06	0.00311791
19.2731	-3.87259e-06	0.00315766
19.2898	-3.86715e-06	0.00313687
19.3064	-3.86171e-06	0.00305593
19.3231	-3.85629e-06	0.00291639
19.3398	-3.85087e-06	0.00272094
19.3565	-3.84546e-06	0.00247332
19.3731	-3.84006e-06	0.00217827
19.3898	-3.83467e-06	0.00184146
19.4065	-3.82929e-06	0.00146934
19.4231	-3.82391e-06	0.00106904
19.4398	-3.81855e-06	0.00064825
19.4565	-3.81319e-06	0.000215029
19.4732	-3.80785e-06	-0.000222315
19.4898	-3.80251e-06	-0.000655397
19.5065	-3.79718e-06	-0.00107591
19.5232	-3.79186e-06	-0.0014758
19.5398	-3.78655e-06	-0.00184739
19.5565	-3.78125e-06	-0.00218355
19.5732	-3.77596e-06	-0.00247785
19.5899	-3.77068e-06	-0.00272464
19.6065	-3.76541e-06	-0.00291919
19.6232	-3.76015e-06	-0.00305776
19.6399	-3.75489e-06	-0.00313771
19.6566	-3.74965e-06	-0.00315749
19.6732	-3.74442e-06	-0.00311674
19.6899	-3.73919e-06	-0.00301622
19.7066	-3.73398e-06	-0.00285787
19.7232	-3.72877e-06	-0.00264472
19.7399	-3.72357e-06	-0.00238086
19.7566	-3.71839e-06	-0.00207135
19.7733	-3.71321e-06	-0.00172213
19.7899	-3.70804e-06	-0.00133988
19.8066	-3.70288e-06	-0.00093195
19.8233	-3.69774e-06	-0.000506146
19.8399	-3.6926e-06	-7.06368e-05
19.8566	-3.68747e-06	0.000366226
19.8733	-3.68235e-06	0.000796067
19.89	-3.67724e-06	0.00121064
19.9066	-3.67214e-06	0.00160201
19.9233	-3.66705e-06	0.00196266
19.94	-3.66197e-06	0.00228567
19.9567	-3.6569e-06	0.00256486
19.9733	-3.65184e-06	0.00279488
19.99	-3.64679e-06	0.0029713
20.0067	-3.64175e-06	0.00309075
20.0233	-3.63672e-06	0.00315094
20.04	-3.6317e-06	0.00315071
20.0567	-3.62668e-06	0.00309008
20.0734	-3.62168e-06	0.00297019
20.09	-3.61669e-06	0.00279335
20.1067	-3.6117e-06	0.00256296
20.1234	-3.60673e-06	0.00228342
20.14	-3.60177e-06	0.0019601
20.1567	-3.59681e-06	0.00159919
20.1734	-3.59187e-06	0.00120763
20.1901	-3.58693e-06	0.000792905
20.2067	-3.58201e-06	0.000362981
20.2234	-3.57709e-06	-7.39032e-05
20.2401	-3.57218e-06	-0.00050937
20.2568	-3.56728e-06	-0.000935071
20.2734	-3.5624e-06	-0.00134284
20.2901	-3.55752e-06	-0.00172487
20.3068	-3.55265e-06	-0.00207382
20.3234	-3.54779e-06	-0.00238301
20.3401	-3.54294e-06	-0.0026465
20.3568	-3.53809e-06	-0.00285925
20.3735	-3.53326e-06	-0.00301718
20.3901	-3.52844e-06	-0.00311726
20.4068	-3.52362e-06	-0.00315757
20.4235	-3.51882e-06	-0.00313734
20.4401	-3.51402e-06	-0.00305694
20.4568	-3.50923e-06	-0.00291794
20.4735	-3.50445e-06	-0.00272299
20.4902	-3.49968e-06	-0.00247583
20.5068	-3.49492e-06	-0.00218119
20.5235	-3.49017e-06	-0.00184474
20.5402	-3.48542e-06	-0.00147291
20.5569	-3.48069e-06	-0.00107284
20.5735	-3.47596e-06	-0.0006522
20.5902	-3.47125e-06	-0.000219056
20.6069	-3.46654e-06	0.000218288
20.6235	-3.46184e-06	0.000651448
20.6402	-3.45714e-06	0.00107212
20.6569	-3.45246e-06	0.00147223
20.6736	-3.44778e-06	0.00184411
20.6902	-3.44312e-06	0.00218063
20.7069	-3.43846e-06	0.00247535
20.7236	-3.43381e-06	0.0027226
20.7402	-3.42917e-06	0.00291765
20.7569	-3.42453e-06	0.00305675
20.7736	-3.41991e-06	0.00313725
20.7903	-3.41529e-06	0.00315759
20.8069	-3.41068e-06	0.00311739
20.8236	-3.40608e-06	0.00301741
20.8403	-3.40149e-06	0.00285958
20.857	-3.3969e-06	0.00264692
20.8736	-3.39233e-06	0.00238351
20.8903	-3.38776e-06	0.0020744
20.907	-3.3832e-06	0.00172551
20.9236	-3.37864e-06	0.00134354
20.9403	-3.3741e-06	0.000935806
20.957	-3.36956e-06	0.00051013
20.9737	-3.36503e-06	7.46725e-05
20.9903	-3.36051e-06	-0.000362217
21.007	-3.356e-06	-0.00079216
21.0237	-3.3515e-06	-0.00120692
21.0403	-3.347e-06	-0.00159853
21.057	-3.34251e-06	-0.00195949
21.0737	-3.33803e-06	-0.00228289
21.0904	-3.33356e-06	-0.00256251
21.107	-3.32909e-06	-0.00279299
21.1237	-3.32463e-06	-0.00296993
21.1404	-3.32018e-06	-0.00308992
21.1571	-3.31574e-06	-0.00315066
21.1737	-3.31131e-06	-0.00315099
21.1904	-3.30688e-06	-0.00309091
21.2071	-3.30246e-06	-0.00297156
21.2237	-3.29805e-06	-0.00279523
21.2404	-3.29365e-06	-0.00256531
21.2571	-3.28925e-06	-0.0022862
21.2738	-3.28486e-06	-0.00196326
21.2904	-3.28048e-06	-0.00160267
21.3071	-3.27611e-06	-0.00121136
21.3238	-3.27175e-06	-0.000796812
21.3404	-3.26739e-06	-0.000366991
21.3571	-3.26304e-06	6.98675e-05
21.3738	-3.2587e-06	0.000505386
21.3905	-3.25436e-06	0.000931214
21.4071	-3.25004e-06	0.00133919
21.4238	-3.24572e-06	0.00172148
21.4405	-3.24141e-06	0.00207077
21.4572	-3.2371e-06	0.00238035
21.4738	-3.23281e-06	0.0026443
21.4905	-3.22852e-06	0.00285754
21.5072	-3.22424e-06	0.00301599
21.5238	-3.21997e-06	0.00311661
21.5405	-3.2157e-06	0.00315748
21.5572	-3.21144e-06	0.0031378
21.5739	-3.20719e-06	0.00305796
21.5905	-3.20295e-06	0.00291948
21.6072	-3.19871e-06	0.00272503
21.6239	-3.19449e-06	0.00247833
21.6405	-3.19027e-06	0.00218411
21.6572	-3.18605e-06	0.00184801
21.6739	-3.18185e-06	0.00147648
21.6906	-3.17765e-06	0.00107664
21.7072	-3.17346e-06	0.00065615
21.7239	-3.16928e-06	0.000223083
21.7406	-3.1651e-06	-0.000214261
21.7573	-3.16093e-06	-0.000647497
21.7739	-3.15677e-06	-0.00106832
21.7906	-3.15262e-06	-0.00146865
21.8073	-3.14848e-06	-0.00184083
21.8239	-3.14434e-06	-0.00217771
21.8406	-3.14021e-06	-0.00247284
21.8573	-3.13608e-06	-0.00272055
21.874	-3.13197e-06	-0.0029161
21.8906	-3.12786e-06	-0.00305573
21.9073	-3.12376e-06	-0.00313678
21.924	-3.11966e-06	-0.00315768
21.9406	-3.11558e-06	-0.00311803
21.9573	-3.1115e-06	-0.0030186
21.974	-3.10743e-06	-0.00286129
21.9907	-3.10336e-06	-0.00264912
22.0073	-3.0993e-06	-0.00238616
22.024	-3.09525e-06	-0.00207744
22.0407	-3.09121e-06	-0.00172889
22.0574	-3.08717e-06	-0.00134719
22.074	-3.08314e-06	-0.000939661
22.0907	-3.07912e-06	-0.000514113
22.1074	-3.07511e-06	-7.8708e-05
22.124	-3.0711e-06	0.000358206
22.1407	-3.0671e-06	0.000788252
22.1574	-3.06311e-06	0.00120318
22.1741	-3.05912e-06	0.00159505
22.1907	-3.05514e-06	0.00195633
22.2074	-3.05117e-06	0.00228009
22.2241	-3.0472e-06	0.00256014
22.2407	-3.04324e-06	0.00279111
22.2574	-3.03929e-06	0.00296855
22.2741	-3.03535e-06	0.00308908
22.2908	-3.03141e-06	0.00315037
22.3074	-3.02748e-06	0.00315127
22.3241	-3.02356e-06	0.00309174
22.3408	-3.01964e-06	0.00297292
22.3575	-3.01573e-06	0.00279711
22.3741	-3.01183e-06	0.00256767
22.3908	-3.00793e-06	0.00228899
22.4075	-3.00404e-06	0.00196642
22.4241	-3.00016e-06	0.00160615
22.4408	-2.99628e-06	0.00121508
22.4575	-2.99241e-06	0.000800718
22.4742	-2.98855e-06	0.000371
22.4908	-2.98469e-06	-6.58317e-05
22.5075	-2.98084e-06	-0.000501401
22.5242	-2.977e-06	-0.000927356
22.5408	-2.97317e-06	-0.00133553
22.5575	-2.96934e-06	-0.0017181
22.5742	-2.96551e-06	-0.00206772
22.5909	-2.9617e-06	-0.0023777
22.6075	-2.95789e-06	-0.00264209
22.6242	-2.95409e-06	-0.00285582
22.6409	-2.95029e-06	-0.00301479
22.6576	-2.9465e-06	-0.00311595
22.6742	-2.94272e-06	-0.00315737
22.6909	-2.93894e-06	-0.00313826
22.7076	-2.93517e-06	-0.00305896
22.7242	-2.93141e-06	-0.00292102
22.7409	-2.92765e-06	-0.00272707
22.7576	-2.9239e-06	-0.00248083
22.7743	-2.92015e-06	-0.00218702
22.7909	-2.91642e-06	-0.00185128
22.8076	-2.91268e-06	-0.00148005
22.8243	-2.90896e-06	-0.00108043
22.8409	-2.90524e-06	-0.000660098
22.8576	-2.90153e-06	-0.000227109
22.8743	-2.89782e-06	0.000210234
22.891	-2.89412e-06	0.000643546
22.9076	-2.89043e-06	0.00106452
22.9243	-2.88674e-06	0.00146508
22.941	-2.88306e-06	0.00183755
22.9577	-2.87939e-06	0.00217479
22.9743	-2.87572e-06	0.00247033
22.991	-2.87206e-06	0.0027185
23.0077	-2.8684e-06	0.00291455
23.0243	-2.86475e-06	0.00305471
23.041	-2.86111e-06	0.0031363
23.0577	-2.85747e-06	0.00315776
23.0744	-2.85384e-06	0.00311867
23.091	-2.85022e-06	0.00301979
23.1077	-2.8466e-06	0.002863
23.1244	-2.84299e-06	0.00265132
23.141	-2.83938e-06	0.0023888
23.1577	-2.83579e-06	0.00208048
23.1744	-2.83219e-06	0.00173227
23.1911	-2.82861e-06	0.00135084
23.2077	-2.82502e-06	0.000943514
23.2244	-2.82145e-06	0.000518096
23.2411	-2.81788e-06	8.27434e-05
23.2578	-2.81432e-06	-0.000354195
23.2744	-2.81076e-06	-0.000784342
23.2911	-2.80721e-06	-0.00119945
23.3078	-2.80367e-06	-0.00159156
23.3244	-2.80013e-06	-0.00195315
23.3411	-2.79659e-06	-0.0022773
23.3578	-2.79307e-06	-0.00255778
23.3745	-2.78955e-06	-0.00278921
23.3911	-2.78603e-06	-0.00296717
23.4078	-2.78253e-06	-0.00308823
23.4245	-2.77902e-06	-0.00315008
23.4411	-2.77553e-06	-0.00315154
23.4578	-2.77204e-06	-0.00309256
23.4745	-2.76855e-06	-0.00297429
23.4912	-2.76507e-06	-0.00279898
23.5078	-2.7616e-06	-0.00257001
23.5245	-2.75813e-06	-0.00229177
23.5412	-2.75467e-06	-0.00196958
23.5579	-2.75122e-06	-0.00160962
23.5745	-2.74777e-06	-0.00121881
23.5912	-2.74433e-06	-0.000804622
23.6079	-2.74089e-06	-0.000375008
23.6245	-2.73746e-06	6.17958e-05
23.6412	-2.73403e-06	0.000497415
23.6579	-2.73061e-06	0.000923497
23.6746	-2.7272e-06	0.00133187
23.6912	-2.72379e-06	0.00171471
23.7079	-2.72039e-06	0.00206467
23.7246	-2.71699e-06	0.00237504
23.7412	-2.7136e-06	0.00263987
23.7579	-2.71021e-06	0.00285409
23.7746	-2.70683e-06	0.00301358
23.7913	-2.70346e-06	0.00311529
23.8079	-2.70009e-06	0.00315727
23.8246	-2.69673e-06	0.00313871
23.8413	-2.69337e-06	0.00305997
23.858	-2.69002e-06	0.00292255
23.8746	-2.68668e-06	0.0027291
23.8913	-2.68334e-06	0.00248333
23.908	-2.68e-06	0.00218993
23.9246	-2.67667e-06	0.00185455
23.9413	-2.67335e-06	0.00148361
23.958	-2.67003e-06	0.00108422
23.9747	-2.66672e-06	0.000664045
23.9913	-2.66342e-06	0.000231135
24.008	-2.66012e-06	-0.000206206
24.0247	-2.65682e-06	-0.000639593
24.0413	-2.65353e-06	-0.00106072
24.058	-2.65025e-06	-0.0014615
24.0747	-2.64697e-06	-0.00183427
24.0914	-2.6437e-06	-0.00217186
24.108	-2.64043e-06	-0.00246781
24.1247	-2.63717e-06	-0.00271644
24.1414	-2.63391e-06	-0.00291299
24.1581	-2.63066e-06	-0.00305368
24.1747	-2.62741e-06	-0.00313582
24.1914	-2.62417e-06	-0.00315784
24.2081	-2.62094e-06	-0.00311931
24.2247	-2.61771e-06	-0.00302097
24.2414	-2.61449e-06	-0.0028647
24.2581	-2.61127e-06	-0.00265351
24.2748	-2.60805e-06	-0.00239144
24.2914	-2.60485e-06	-0.00208351
24.3081	-2.60164e-06	-0.00173564
24.3248	-2.59845e-06	-0.00135449
24.3414	-2.59526e-06	-0.000947365
24.3581	-2.59207e-06	-0.000522077
24.3748	-2.58889e-06	-8.67787e-05
24.3915	-2.58571e-06	0.000350184
24.4081	-2.58254e-06	0.000780432
24.4248	-2.57938e-06	0.00119572
24.4415	-2.57622e-06	0.00158807
24.4582	-2.57306e-06	0.00194998
24.4748	-2.56991e-06	0.0022745
24.4915	-2.56677e-06	0.00255541
24.5082	-2.56363e-06	0.00278732
24.5248	-2.56049e-06	0.00296578
24.5415	-2.55737e-06	0.00308739
24.5582	-2.55424e-06	0.00314979
24.5749	-2.55112e-06	0.0031518
24.5915	-2.54801e-06	0.00309338
24.6082	-2.5449e-06	0.00297564
24.6249	-2.5418e-06	0.00280085
24.6415	-2.5387e-06	0.00257236
24.6582	-2.53561e-06	0.00229454
24.6749	-2.53252e-06	0.00197273
24.6916	-2.52944e-06	0.0016131
24.7082	-2.52636e-06	0.00122253
24.7249	-2.52329e-06	0.000808525
24.7416	-2.52022e-06	0.000379016
24.7583	-2.51716e-06	-5.77598e-05
24.7749	-2.5141e-06	-0.000493428
24.7916	-2.51105e-06	-0.000919636
24.8083	-2.508e-06	-0.00132821
24.8249	-2.50496e-06	-0.00171132
24.8416	-2.50193e-06	-0.00206161
24.8583	-2.49889e-06	-0.00237238
24.875	-2.49587e-06	-0.00263766
24.8916	-2.49284e-06	-0.00285236
24.9083	-2.48983e-06	-0.00301237
24.925	-2.48682e-06	-0.00311462
24.9416	-2.48381e-06	-0.00315716
24.9583	-2.48081e-06	-0.00313916
24.975	-2.47781e-06	-0.00306096
24.9917	-2.47482e-06	-0.00292408
25.0083	-2.47183e-06	-0.00273113
25.025	-2.46885e-06	-0.00248582
25.0417	-2.46587e-06	-0.00219284
25.0584	-2.4629e-06	-0.00185782
25.075	-2.45993e-06	-0.00148717
25.0917	-2.45697e-06	-0.00108801
25.1084	-2.45401e-06	-0.000667991
25.125	-2.45105e-06	-0.000235161
25.1417	-2.44811e-06	0.000202177
25.1584	-2.44516e-06	0.000635639
25.1751	-2.44222e-06	0.00105691
25.1917	-2.43929e-06	0.00145792
25.2084	-2.43636e-06	0.00183098
25.2251	-2.43343e-06	0.00216893
25.2417	-2.43052e-06	0.00246529
25.2584	-2.4276e-06	0.00271438
25.2751	-2.42469e-06	0.00291142
25.2918	-2.42178e-06	0.00305265
25.3084	-2.41888e-06	0.00313534
25.3251	-2.41599e-06	0.00315791
25.3418	-2.4131e-06	0.00311994
25.3585	-2.41021e-06	0.00302214
25.3751	-2.40733e-06	0.0028664
25.3918	-2.40445e-06	0.0026557
25.4085	-2.40158e-06	0.00239407
25.4251	-2.39871e-06	0.00208655
25.4418	-2.39585e-06	0.00173901
25.4585	-2.39299e-06	0.00135813
25.4752	-2.39014e-06	0.000951215
25.4918	-2.38729e-06	0.000526058
25.5085	-2.38444e-06	9.08138e-05
25.5252	-2.3816e-06	-0.000346171
25.5418	-2.37877e-06	-0.000776519
25.5585	-2.37594e-06	-0.00119198
25.5752	-2.37311e-06	-0.00158458
25.5919	-2.37029e-06	-0.0019468
25.6085	-2.36747e-06	-0.0022717
25.6252	-2.36466e-06	-0.00255303
25.6419	-2.36185e-06	-0.00278542
25.6586	-2.35905e-06	-0.00296439
25.6752	-2.35625e-06	-0.00308653
25.6919	-2.35345e-06	-0.00314949
25.7086	-2.35066e-06	-0.00315206
25.7252	-2.34788e-06	-0.00309419
25.7419	-2.3451e-06	-0.00297699
25.7586	-2.34232e-06	-0.00280271
25.7753	-2.33955e-06	-0.0025747
25.7919	-2.33678e-06	-0.00229731
25.8086	-2.33402e-06	-0.00197588
25.8253	-2.33126e-06	-0.00161657
25.8419	-2.32851e-06	-0.00122625
25.8586	-2.32576e-06	-0.000812426
25.8753	-2.32301e-06	-0.000383023
25.892	-2.32027e-06	5.37237e-05
25.9086	-2.31754e-06	0.000489441
25.9253	-2.3148e-06	0.000915773
25.942	-2.31208e-06	0.00132455
25.9587	-2.30935e-06	0.00170792
25.9753	-2.30663e-06	0.00205855
25.992	-2.30392e-06	0.00236971
26.0087	-2.30121e-06	0.00263543
26.0253	-2.2985e-06	0.00285062
26.042	-2.2958e-06	0.00301115
26.0587	-2.2931e-06	0.00311395
26.0754	-2.29041e-06	0.00315704
26.092	-2.28772e-06	0.0031396
26.1087	-2.28504e-06	0.00306196
26.1254	-2.28236e-06	0.00292561
26.142	-2.27968e-06	0.00273316
26.1587	-2.27701e-06	0.00248831
26.1754	-2.27435e-06	0.00219574
26.1921	-2.27168e-06	0.00186108
26.2087	-2.26902e-06	0.00149073
26.2254	-2.26637e-06	0.0010918
26.2421	-2.26372e-06	0.000671936
26.2588	-2.26107e-06	0.000239187
26.2754	-2.25843e-06	-0.000198149
26.2921	-2.25579e-06	-0.000631685
26.3088	-2.25316e-06	-0.00105311
26.3254	-2.25053e-06	-0.00145434
26.3421	-2.24791e-06	-0.00182769
26.3588	-2.24529e-06	-0.00216599
26.3755	-2.24267e-06	-0.00246276
26.3921	-2.24006e-06	-0.00271231
26.4088	-2.23745e-06	-0.00290986
26.4255	-2.23485e-06	-0.00305161
26.4421	-2.23225e-06	-0.00313485
26.4588	-2.22965e-06	-0.00315798
26.4755	-2.22706e-06	-0.00312056
26.4922	-2.22447e-06	-0.00302331
26.5088	-2.22189e-06	-0.00286809
26.5255	-2.21931e-06	-0.00265788
26.5422	-2.21673e-06	-0.0023967
26.5589	-2.21416e-06	-0.00208958
26.5755	-2.21159e-06	-0.00174238
26.5922	-2.20903e-06	-0.00136178
26.6089	-2.20647e-06	-0.000955064
26.6255	-2.20392e-06	-0.000530038
26.6422	-2.20137e-06	-9.48488e-05
26.6589	-2.19882e-06	0.000342159
26.6756	-2.19628e-06	0.000772606
26.6922	-2.19374e-06	0.00118824
26.7089	-2.1912e-06	0.00158109
26.7256	-2.18867e-06	0.00194362
26.7422	-2.18614e-06	0.00226889
26.7589	-2.18362e-06	0.00255065
26.7756	-2.1811e-06	0.00278351
26.7923	-2.17859e-06	0.002963
26.8089	-2.17608e-06	0.00308567
26.8256	-2.17357e-06	0.00314918
26.8423	-2.17107e-06	0.00315231
26.859	-2.16857e-06	0.003095
26.8756	-2.16607e-06	0.00297834
26.8923	-2.16358e-06	0.00280457
26.909	-2.16109e-06	0.00257703
26.9256	-2.15861e-06	0.00230008
26.9423	-2.15613e-06	0.00197903
26.959	-2.15365e-06	0.00162003
26.9757	-2.15118e-06	0.00122997
26.9923	-2.14871e-06	0.000816326
27.009	-2.14625e-06	0.00038703
27.0257	-2.14379e-06	-4.96875e-05
27.0423	-2.14133e-06	-0.000485452
27.059	-2.13888e-06	-0.000911909
27.0757	-2.13643e-06	-0.00132088
27.0924	-2.13399e-06	-0.00170453
27.109	-2.13154e-06	-0.00205549
27.1257	-2.12911e-06	-0.00236704
27.1424	-2.12667e-06	-0.00263321
27.1591	-2.12424e-06	-0.00284888
27.1757	-2.12182e-06	-0.00300993
27.1924	-2.1194e-06	-0.00311327
27.2091	-2.11698e-06	-0.00315692
27.2257	-2.11456e-06	-0.00314004
27.2424	-2.11215e-06	-0.00306294
27.2591	-2.10974e-06	-0.00292712
27.2758	-2.10734e-06	-0.00273518
27.2924	-2.10494e-06	-0.00249079
27.3091	-2.10255e-06	-0.00219864
27.3258	-2.10015e-06	-0.00186434
27.3424	-2.09776e-06	-0.00149429
27.3591	-2.09538e-06	-0.00109559
27.3758	-2.093e-06	-0.000675879
27.3925	-2.09062e-06	-0.000243211
27.4091	-2.08825e-06	0.00019412
27.4258	-2.08588e-06	0.000627729
27.4425	-2.08351e-06	0.0010493
27.4592	-2.08115e-06	0.00145076
27.4758	-2.07879e-06	0.00182439
27.4925	-2.07643e-06	0.00216305
27.5092	-2.07408e-06	0.00246023
27.5258	-2.07173e-06	0.00271024
27.5425	-2.06939e-06	0.00290829
27.5592	-2.06705e-06	0.00305057
27.5759	-2.06471e-06	0.00313436
27.5925	-2.06238e-06	0.00315805
27.6092	-2.06005e-06	0.00312119
27.6259	-2.05772e-06	0.00302448
27.6425	-2.0554e-06	0.00286978
27.6592	-2.05308e-06	0.00266006
27.6759	-2.05076e-06	0.00239933
27.6926	-2.04845e-06	0.0020926
27.7092	-2.04614e-06	0.00174575
27.7259	-2.04384e-06	0.00136542
27.7426	-2.04154e-06	0.000958911
27.7593	-2.03924e-06	0.000534017
27.7759	-2.03695e-06	9.88837e-05
27.7926	-2.03465e-06	-0.000338146
27.8093	-2.03237e-06	-0.000768691
27.8259	-2.03008e-06	-0.0011845
27.8426	-2.0278e-06	-0.00157759
27.8593	-2.02553e-06	-0.00194044
27.876	-2.02325e-06	-0.00226608
27.8926	-2.02098e-06	-0.00254827
27.9093	-2.01872e-06	-0.0027816
27.926	-2.01645e-06	-0.0029616
27.9426	-2.0142e-06	-0.00308481
27.9593	-2.01194e-06	-0.00314887
27.976	-2.00969e-06	-0.00315256
27.9927	-2.00744e-06	-0.0030958
28.0093	-2.00519e-06	-0.00297968
28.026	-2.00295e-06	-0.00280643
28.0427	-2.00071e-06	-0.00257937
28.0594	-1.99848e-06	-0.00230285
28.076	-1.99624e-06	-0.00198217
28.0927	-1.99402e-06	-0.0016235
28.1094	-1.99179e-06	-0.00123369
28.126	-1.98957e-06	-0.000820225
28.1427	-1.98735e-06	-0.000391036
28.1594	-1.98514e-06	4.56513e-05
28.1761	-1.98292e-06	0.000481463
28.1927	-1.98072e-06	0.000908043
28.2094	-1.97851e-06	0.00131721
28.2261	-1.97631e-06	0.00170113
28.2427	-1.97411e-06	0.00205242
28.2594	-1.97192e-06	0.00236437
28.2761	-1.96973e-06	0.00263097
28.2928	-1.96754e-06	0.00284714
28.3094	-1.96535e-06	0.00300871
28.3261	-1.96317e-06	0.00311259
28.3428	-1.96099e-06	0.00315679
28.3595	-1.95882e-06	0.00314047
28.3761	-1.95665e-06	0.00306393
28.3928	-1.95448e-06	0.00292864
28.4095	-1.95231e-06	0.0027372
28.4261	-1.95015e-06	0.00249327
28.4428	-1.94799e-06	0.00220154
28.4595	-1.94584e-06	0.0018676
28.4762	-1.94369e-06	0.00149785
28.4928	-1.94154e-06	0.00109937
28.5095	-1.93939e-06	0.000679822
28.5262	-1.93725e-06	0.000247236
28.5428	-1.93511e-06	-0.000190091
28.5595	-1.93298e-06	-0.000623772
28.5762	-1.93084e-06	-0.00104549
28.5929	-1.92871e-06	-0.00144717
28.6095	-1.92659e-06	-0.0018211
28.6262	-1.92447e-06	-0.00216011
28.6429	-1.92235e-06	-0.0024577
28.6596	-1.92023e-06	-0.00270817
28.6762	-1.91812e-06	-0.00290671
28.6929	-1.91601e-06	-0.00304952
28.7096	-1.9139e-06	-0.00313386
28.7262	-1.9118e-06	-0.0031581
28.7429	-1.9097e-06	-0.0031218
28.7596	-1.9076e-06	-0.00302564
28.7763	-1.9055e-06	-0.00287146
28.7929	-1.90341e-06	-0.00266223
28.8096	-1.90132e-06	-0.00240196
28.8263	-1.89924e-06	-0.00209562
28.8429	-1.89716e-06	-0.00174911
28.8596	-1.89508e-06	-0.00136906
28.8763	-1.893e-06	-0.000962756
28.893	-1.89093e-06	-0.000537995
28.9096	-1.88886e-06	-0.000102918
28.9263	-1.8868e-06	0.000334132
28.943	-1.88473e-06	0.000764775
28.9597	-1.88267e-06	0.00118075
28.9763	-1.88062e-06	0.00157409
28.993	-1.87856e-06	0.00193725
29.0097	-1.87651e-06	0.00226327
29.0263	-1.87446e-06	0.00254588
29.043	-1.87242e-06	0.00277969
29.0597	-1.87038e-06	0.00296019
29.0764	-1.86834e-06	0.00308394
29.093	-1.8663e-06	0.00314856
29.1097	-1.86427e-06	0.0031528
29.1264	-1.86224e-06	0.0030966
29.143	-1.86022e-06	0.00298102
29.1597	-1.85819e-06	0.00280828
29.1764	-1.85617e-06	0.00258169
29.1931	-1.85416e-06	0.00230561
29.2097	-1.85214e-06	0.00198532
29.2264	-1.85013e-06	0.00162696
29.2431	-1.84812e-06	0.0012374
29.2598	-1.84612e-06	0.000824123
29.2764	-1.84411e-06	0.000395041
29.2931	-1.84211e-06	-4.16149e-05
29.3098	-1.84012e-06	-0.000477473
29.3264	-1.83812e-06	-0.000904176
29.3431	-1.83613e-06	-0.00131354
29.3598	-1.83415e-06	-0.00169772
29.3765	-1.83216e-06	-0.00204935
29.3931	-1.83018e-06	-0.00236169
29.4098	-1.8282e-06	-0.00262874
29.4265	-1.82622e-06	-0.00284539
29.4431	-1.82425e-06	-0.00300748
29.4598	-1.82228e-06	-0.0031119
29.4765	-1.82031e-06	-0.00315666
29.4932	-1.81835e-06	-0.0031409
29.5098	-1.81639e-06	-0.0030649
29.5265	-1.81443e-06	-0.00293015
29.5432	-1.81248e-06	-0.00273921
29.5599	-1.81052e-06	-0.00249575
29.5765	-1.80857e-06	-0.00220443
29.5932	-1.80663e-06	-0.00187085
29.6099	-1.80468e-06	-0.0015014
29.6265	-1.80274e-06	-0.00110316
29.6432	-1.8008e-06	-0.000683764
29.6599	-1.79887e-06	-0.00025126
29.6766	-1.79694e-06	0.000186061
29.6932	-1.79501e-06	0.000619815
29.7099	-1.79308e-06	0.00104168
29.7266	-1.79115e-06	0.00144358
29.7432	-1.78923e-06	0.0018178
29.7599	-1.78731e-06	0.00215716
29.7766	-1.7854e-06	0.00245516
29.7933	-1.78349e-06	0.00270609
29.8099	-1.78158e-06	0.00290513
29.8266	-1.77967e-06	0.00304846
29.8433	-1.77776e-06	0.00313335
29.86	-1.77586e-06	0.00315816
29.8766	-1.77396e-06	0.00312241
29.8933	-1.77207e-06	0.0030268
29.91	-1.77018e-06	0.00287314
29.9266	-1.76828e-06	0.0026644
29.9433	-1.7664e-06	0.00240457
29.96	-1.76451e-06	0.00209864
29.9767	-1.76263e-06	0.00175247
29.9933	-1.76075e-06	0.00137269
30.01	-1.75887e-06	0.0009666
30.0267	-1.757e-06	0.000541972
30.0433	-1.75513e-06	0.000106953
30.06	-1.75326e-06	-0.000330117
30.0767	-1.75139e-06	-0.000760858
30.0934	-1.74953e-06	-0.00117701
30.11	-1.74767e-06	-0.00157059
30.1267	-1.74581e-06	-0.00193406
30.1434	-1.74396e-06	-0.00226045
30.1601	-1.74211e-06	-0.00254349
30.1767	-1.74026e-06	-0.00277777
30.1934	-1.73841e-06	-0.00295878
30.2101	-1.73657e-06	-0.00308307
30.2267	-1.73472e-06	-0.00314823
30.2434	-1.73289e-06	-0.00315304
30.2601	-1.73105e-06	-0.00309739
30.2768	-1.72922e-06	-0.00298235
30.2934	-1.72738e-06	-0.00281012
30.3101	-1.72556e-06	-0.00258402
30.3268	-1.72373e-06	-0.00230837
30.3434	-1.72191e-06	-0.00198845
30.3601	-1.72009e-06	-0.00163042
30.3768	-1.71827e-06	-0.00124112
30.3935	-1.71646e-06	-0.000828019
30.4101	-1.71464e-06	-0.000399046
30.4268	-1.71283e-06	3.75785e-05
30.4435	-1.71103e-06	0.000473482
30.4602	-1.70922e-06	0.000900308
30.4768	-1.70742e-06	0.00130987
30.4935	-1.70562e-06	0.00169432
30.5102	-1.70382e-06	0.00204628
30.5268	-1.70203e-06	0.002359
30.5435	-1.70024e-06	0.0026265
30.5602	-1.69845e-06	0.00284363
30.5769	-1.69666e-06	0.00300624
30.5935	-1.69488e-06	0.00311121
30.6102	-1.6931e-06	0.00315653
30.6269	-1.69132e-06	0.00314132
30.6435	-1.68954e-06	0.00306588
30.6602	-1.68777e-06	0.00293165
30.6769	-1.686e-06	0.00274122
30.6936	-1.68423e-06	0.00249822
30.7102	-1.68246e-06	0.00220732
30.7269	-1.6807e-06	0.0018741
30.7436	-1.67894e-06	0.00150495
30.7603	-1.67718e-06	0.00110694
30.7769	-1.67543e-06	0.000687704
30.7936	-1.67367e-06	0.000255284
30.8103	-1.67192e-06	-0.000182031
30.8269	-1.67017e-06	-0.000615856
30.8436	-1.66843e-06	-0.00103787
30.8603	-1.66669e-06	-0.00143999
30.877	-1.66494e-06	-0.00181449
30.8936	-1.66321e-06	-0.00215421
30.9103	-1.66147e-06	-0.00245262
30.927	-1.65974e-06	-0.002704
30.9436	-1.65801e-06	-0.00290354
30.9603	-1.65628e-06	-0.00304741
30.977	-1.65455e-06	-0.00313284
30.9937	-1.65283e-06	-0.00315821
31.0103	-1.65111e-06	-0.00312302
31.027	-1.64939e-06	-0.00302795
31.0437	-1.64767e-06	-0.00287482
31.0604	-1.64596e-06	-0.00266657
31.077	-1.64425e-06	-0.00240719
31.0937	-1.64254e-06	-0.00210166
31.1104	-1.64083e-06	-0.00175583
31.127	-1.63913e-06	-0.00137633
31.1437	-1.63743e-06	-0.000970442
31.1604	-1.63573e-06	-0.000545949
31.1771	-1.63403e-06	-0.000110987
31.1937	-1.63234e-06	0.000326103
31.2104	-1.63065e-06	0.00075694
31.2271	-1.62896e-06	0.00117326
31.2437	-1.62727e-06	0.00156709
31.2604	-1.62559e-06	0.00193087
31.2771	-1.6239e-06	0.00225763
31.2938	-1.62223e-06	0.0025411
31.3104	-1.62055e-06	0.00277585
31.3271	-1.61887e-06	0.00295737
31.3438	-1.6172e-06	0.00308219
31.3605	-1.61553e-06	0.00314791
31.3771	-1.61386e-06	0.00315327
31.3938	-1.6122e-06	0.00309817
31.4105	-1.61053e-06	0.00298367
31.4271	-1.60887e-06	0.00281196
31.4438	-1.60721e-06	0.00258634
31.4605	-1.60556e-06	0.00231112
31.4772	-1.6039e-06	0.00199159
31.4938	-1.60225e-06	0.00163387
31.5105	-1.6006e-06	0.00124483
31.5272	-1.59896e-06	0.000831914
31.5438	-1.59731e-06	0.00040305
31.5605	-1.59567e-06	-3.3542e-05
31.5772	-1.59403e-06	-0.000469491
31.5939	-1.59239e-06	-0.000896438
31.6105	-1.59076e-06	-0.0013062
31.6272	-1.58912e-06	-0.00169091
31.6439	-1.58749e-06	-0.0020432
31.6606	-1.58587e-06	-0.00235632
31.6772	-1.58424e-06	-0.00262425
31.6939	-1.58262e-06	-0.00284187
31.7106	-1.58099e-06	-0.003005
31.7272	-1.57937e-06	-0.00311051
31.7439	-1.57776e-06	-0.00315638
31.7606	-1.57614e-06	-0.00314173
31.7773	-1.57453e-06	-0.00306684
31.7939	-1.57292e-06	-0.00293315
31.8106	-1.57131e-06	-0.00274322
31.8273	-1.56971e-06	-0.00250069
31.8439	-1.5681e-06	-0.00221021
31.8606	-1.5665e-06	-0.00187735
31.8773	-1.5649e-06	-0.0015085
31.894	-1.56331e-06	-0.00111072
31.9106	-1.56171e-06	-0.000691643
31.9273	-1.56012e-06	-0.000259307
31.944	-1.55853e-06	0.000178001
31.9607	-1.55694e-06	0.000611896
31.9773	-1.55536e-06	0.00103406
31.994	-1.55377e-06	0.00143639
32.0107	-1.55219e-06	0.00181119
32.0273	-1.55061e-06	0.00215126
32.044	-1.54904e-06	0.00245007
32.0607	-1.54746e-06	0.00270192
32.0774	-1.54589e-06	0.00290195
32.094	-1.54432e-06	0.00304634
32.1107	-1.54275e-06	0.00313233
32.1274	-1.54119e-06	0.00315825
32.144	-1.53962e-06	0.00312362
32.1607	-1.53806e-06	0.00302909
32.1774	-1.5365e-06	0.00287649
32.1941	-1.53494e-06	0.00266873
32.2107	-1.53339e-06	0.0024098
32.2274	-1.53184e-06	0.00210467
32.2441	-1.53029e-06	0.00175918
32.2608	-1.52874e-06	0.00137996
32.2774	-1.52719e-06	0.000974283
32.2941	-1.52565e-06	0.000549924
32.3108	-1.52411e-06	0.000115021
32.3274	-1.52257e-06	-0.000322087
32.3441	-1.52103e-06	-0.00075302
32.3608	-1.51949e-06	-0.00116951
32.3775	-1.51796e-06	-0.00156358
32.3941	-1.51643e-06	-0.00192767
32.4108	-1.5149e-06	-0.0022548
32.4275	-1.51337e-06	-0.0025387
32.4441	-1.51185e-06	-0.00277392
32.4608	-1.51032e-06	-0.00295595
32.4775	-1.5088e-06	-0.0030813
32.4942	-1.50728e-06	-0.00314758
32.5108	-1.50577e-06	-0.0031535
32.5275	-1.50425e-06	-0.00309896
32.5442	-1.50274e-06	-0.00298499
32.5609	-1.50123e-06	-0.0028138
32.5775	-1.49972e-06	-0.00258865
32.5942	-1.49821e-06	-0.00231387
32.6109	-1.49671e-06	-0.00199472
32.6275	-1.49521e-06	-0.00163732
32.6442	-1.49371e-06	-0.00124854
32.6609	-1.49221e-06	-0.000835808
32.6776	-1.49071e-06	-0.000407053
32.6942	-1.48922e-06	2.95055e-05
32.7109	-1.48773e-06	0.000465499
32.7276	-1.48624e-06	0.000892566
32.7442	-1.48475e-06	0.00130252
32.7609	-1.48327e-06	0.0016875
32.7776	-1.48178e-06	0.00204012
32.7943	-1.4803e-06	0.00235363
32.8109	-1.47882e-06	0.00262201
32.8276	-1.47734e-06	0.00284011
32.8443	-1.47587e-06	0.00300376
32.861	-1.4744e-06	0.00310981
32.8776	-1.47292e-06	0.00315624
32.8943	-1.47145e-06	0.00314215
32.911	-1.46999e-06	0.00306781
32.9276	-1.46852e-06	0.00293465
32.9443	-1.46706e-06	0.00274522
32.961	-1.4656e-06	0.00250315
32.9777	-1.46414e-06	0.00221309
32.9943	-1.46268e-06	0.00188059
33.011	-1.46122e-06	0.00151204
33.0277	-1.45977e-06	0.0011145
33.0443	-1.45832e-06	0.000695582
33.061	-1.45687e-06	0.00026333
33.0777	-1.45542e-06	-0.000173971
33.0944	-1.45398e-06	-0.000607935
33.111	-1.45253e-06	-0.00103024
33.1277	-1.45109e-06	-0.0014328
33.1444	-1.44965e-06	-0.00180788
33.1611	-1.44821e-06	-0.0021483
33.1777	-1.44678e-06	-0.00244752
33.1944	-1.44534e-06	-0.00269982
33.2111	-1.44391e-06	-0.00290035
33.2277	-1.44248e-06	-0.00304527
[truncated: 1,006 more rows]

## Sheet: Fig4 Right
David N Sibley, Pablo Llombart, Eva G Noya, Andrew J Archer, Luis G MacDowell
Figure 4 Right
				Fig4g		Fig4h		Fig4i		Fig4j
			Scaled time	1		9.00628e+06		1.986e+07		6.50326e+07
Fig4f
Scaled h (x axis)	Blue Line Potential		Scaled x (x axis for Fig4g-j)	Scaled L_sl	Scaled L_lv	Scaled L_sl	Scaled L_lv	Scaled L_sl	Scaled L_lv	Scaled L_sl	Scaled L_lv
0.02043	4.6379		4.16667	0.75591	4.03105	41.8496	45.1807	90.863	94.097	290.771	294.017
0.0205086	4.60935		8.33333	0.75591	4.03146	41.8497	45.1807	90.863	94.097	290.771	294.017
0.0205875	4.58101		12.5	0.75591	4.0319	41.8497	45.1808	90.863	94.097	290.771	294.017
0.0206666	4.55289		16.6667	0.75591	4.03236	41.8498	45.1807	90.863	94.0971	290.771	294.017
0.0207461	4.52498		20.8333	0.75591	4.03285	41.8498	45.1808	90.8631	94.0971	290.771	294.017
0.0208259	4.49729		25	0.75591	4.03335	41.8499	45.1807	90.8631	94.0972	290.771	294.017
0.020906	4.4698		29.1667	0.75591	4.03388	41.85	45.1808	90.8631	94.0973	290.771	294.017
0.0209864	4.44253		33.3333	0.75591	4.03444	41.8501	45.1808	90.8632	94.0974	290.771	294.017
0.0210672	4.41546		37.5	0.75591	4.03502	41.8502	45.1808	90.8632	94.0975	290.772	294.017
0.0211482	4.3886		41.6667	0.75591	4.03563	41.8504	45.1808	90.8633	94.0976	290.772	294.017
0.0212295	4.36194		45.8333	0.75591	4.03627	41.8505	45.1809	90.8634	94.0977	290.772	294.017
0.0213112	4.33548		50	0.75591	4.03694	41.8507	45.1808	90.8634	94.0978	290.772	294.017
0.0213932	4.30923		54.1667	0.75591	4.03764	41.8509	45.1809	90.8635	94.098	290.772	294.017
0.0214754	4.28318		58.3333	0.75591	4.03838	41.8511	45.1809	90.8636	94.0981	290.772	294.017
0.0215581	4.25732		62.5	0.75591	4.03915	41.8513	45.1809	90.8637	94.0983	290.773	294.017
0.021641	4.23166		66.6667	0.75591	4.03995	41.8515	45.1809	90.8638	94.0985	290.773	294.017
0.0217242	4.2062		70.8333	0.75591	4.04079	41.8517	45.181	90.8639	94.0987	290.773	294.017
0.0218078	4.18093		75	0.75591	4.04167	41.852	45.181	90.864	94.0989	290.773	294.017
0.0218916	4.15585		79.1667	0.75591	4.04259	41.8523	45.1811	90.8641	94.0991	290.774	294.018
0.0219758	4.13096		83.3333	0.75591	4.04355	41.8526	45.1811	90.8642	94.0993	290.774	294.018
0.0220604	4.10626		87.5	0.75591	4.04456	41.8529	45.1811	90.8643	94.0996	290.774	294.018
0.0221452	4.08175		91.6667	0.75591	4.04561	41.8532	45.1811	90.8644	94.0998	290.774	294.018
0.0222304	4.05742		95.8333	0.75591	4.0467	41.8535	45.1812	90.8646	94.1001	290.775	294.018
0.0223159	4.03328		100	0.75591	4.04785	41.8538	45.1812	90.8647	94.1003	290.775	294.018
0.0224017	4.00933		104.167	0.75591	4.04905	41.8542	45.1813	90.8649	94.1006	290.775	294.018
0.0224879	3.98555		108.333	0.75591	4.0503	41.8546	45.1813	90.865	94.1009	290.776	294.018
0.0225744	3.96196		112.5	0.75591	4.05161	41.855	45.1813	90.8652	94.1012	290.776	294.018
0.0226612	3.93854		116.667	0.75591	4.05298	41.8554	45.1813	90.8653	94.1015	290.776	294.018
0.0227484	3.9153		120.833	0.75591	4.0544	41.8558	45.1814	90.8655	94.1018	290.777	294.019
0.0228359	3.89224		125	0.75591	4.05589	41.8562	45.1814	90.8656	94.1021	290.777	294.019
0.0229237	3.86936		129.167	0.75591	4.05744	41.8567	45.1815	90.8658	94.1024	290.777	294.019
0.0230119	3.84665		133.333	0.75591	4.05906	41.8571	45.1815	90.866	94.1027	290.778	294.019
0.0231004	3.82411		137.5	0.75591	4.06075	41.8576	45.1816	90.8662	94.103	290.778	294.019
0.0231893	3.80174		141.667	0.75591	4.06251	41.8581	45.1816	90.8664	94.1034	290.779	294.019
0.0232784	3.77954		145.833	0.75591	4.06435	41.8586	45.1817	90.8665	94.1037	290.779	294.019
0.023368	3.75751		150	0.75591	4.06626	41.8592	45.1817	90.8667	94.1041	290.78	294.019
0.0234579	3.73564		154.167	0.75591	4.06826	41.8597	45.1817	90.8669	94.1044	290.78	294.02
0.0235481	3.71395		158.333	0.75591	4.07034	41.8603	45.1817	90.8671	94.1048	290.78	294.02
0.0236387	3.69241		162.5	0.75591	4.07251	41.8609	45.1818	90.8673	94.1051	290.781	294.02
0.0237296	3.67104		166.667	0.75591	4.07477	41.8614	45.1818	90.8675	94.1055	290.781	294.02
0.0238209	3.64984		170.833	0.75591	4.07712	41.8621	45.1819	90.8677	94.1059	290.782	294.02
0.0239125	3.62879		175	0.75591	4.07957	41.8627	45.1819	90.868	94.1062	290.782	294.02
0.0240044	3.6079		179.167	0.75591	4.08212	41.8633	45.182	90.8682	94.1066	290.783	294.021
0.0240968	3.58718		183.333	0.75591	4.08477	41.864	45.182	90.8684	94.107	290.783	294.021
0.0241895	3.5666		187.5	0.75591	4.08754	41.8647	45.182	90.8686	94.1073	290.784	294.021
0.0242825	3.54619		191.667	0.75591	4.09041	41.8653	45.182	90.8688	94.1077	290.784	294.021
0.0243759	3.52593		195.833	0.75591	4.0934	41.866	45.1821	90.869	94.1081	290.785	294.021
0.0244697	3.50582		200	0.75591	4.09651	41.8668	45.1821	90.8693	94.1084	290.786	294.021
0.0245638	3.48586		204.167	0.75591	4.09975	41.8675	45.1822	90.8695	94.1088	290.786	294.022
0.0246583	3.46606		208.333	0.75591	4.10312	41.8683	45.1822	90.8697	94.1092	290.787	294.022
0.0247531	3.44641		212.5	0.75591	4.10662	41.869	45.1823	90.8699	94.1095	290.787	294.022
0.0248483	3.4269		216.667	0.75591	4.11025	41.8698	45.1823	90.8701	94.1099	290.788	294.022
0.0249439	3.40755		220.833	0.75591	4.11403	41.8706	45.1823	90.8704	94.1102	290.788	294.022
0.0250398	3.38833		225	0.75591	4.11796	41.8714	45.1823	90.8706	94.1106	290.789	294.023
0.0251361	3.36927		229.167	0.75591	4.12204	41.8723	45.1824	90.8708	94.1109	290.789	294.023
0.0252328	3.35035		233.333	0.75591	4.12628	41.8731	45.1824	90.871	94.1112	290.79	294.023
0.0253299	3.33157		237.5	0.75591	4.13068	41.874	45.1825	90.8712	94.1115	290.791	294.023
0.0254273	3.31294		241.667	0.75591	4.13524	41.8749	45.1825	90.8715	94.1118	290.791	294.023
0.0255251	3.29444		245.833	0.75591	4.13999	41.8758	45.1826	90.8717	94.1121	290.792	294.024
0.0256233	3.27609		250	0.75591	4.14491	41.8767	45.1826	90.8719	94.1124	290.792	294.024
0.0257218	3.25787		254.167	0.75591	4.15002	41.8776	45.1826	90.8721	94.1127	290.793	294.024
0.0258208	3.23979		258.333	0.75591	4.15532	41.8786	45.1827	90.8723	94.113	290.794	294.024
0.0259201	3.22185		262.5	0.75591	4.16081	41.8796	45.1827	90.8725	94.1132	290.794	294.024
0.0260198	3.20405		266.667	0.75591	4.16651	41.8806	45.1828	90.8726	94.1135	290.795	294.025
0.0261198	3.18638		270.833	0.75591	4.17242	41.8816	45.1829	90.8728	94.1137	290.795	294.025
0.0262203	3.16884		275	0.75591	4.17855	41.8826	45.1829	90.873	94.1139	290.796	294.025
0.0263212	3.15144		279.167	0.75591	4.1849	41.8836	45.183	90.8732	94.1141	290.796	294.025
0.0264224	3.13416		283.333	0.75591	4.19149	41.8847	45.183	90.8734	94.1143	290.797	294.025
0.026524	3.11702		287.5	0.75591	4.1983	41.8858	45.1832	90.8735	94.1144	290.798	294.026
0.026626	3.10001		291.667	0.75591	4.20537	41.8869	45.1833	90.8737	94.1146	290.798	294.026
0.0267285	3.08312		295.833	0.75591	4.21269	41.8881	45.1835	90.8739	94.1147	290.799	294.026
0.0268313	3.06637		300	0.75591	4.22026	41.8893	45.1836	90.8741	94.1149	290.799	294.026
0.0269345	3.04974		304.167	0.75591	4.22811	41.8906	45.1839	90.8743	94.1151	290.8	294.026
0.0270381	3.03323		308.333	0.75591	4.23623	41.8919	45.1841	90.8745	94.1152	290.8	294.026
0.0271421	3.01685		312.5	0.75591	4.24463	41.8932	45.1845	90.8748	94.1155	290.801	294.027
0.0272465	3.00059		316.667	0.75591	4.25333	41.8947	45.185	90.8751	94.1157	290.801	294.027
0.0273513	2.98446		320.833	0.75591	4.26232	41.8963	45.1856	90.8755	94.116	290.802	294.027
0.0274565	2.96845		325	0.75591	4.27162	41.898	45.1864	90.8759	94.1164	290.802	294.027
0.0275621	2.95256		329.167	0.75591	4.28125	41.8999	45.1874	90.8765	94.117	290.803	294.027
0.0276681	2.93679		333.333	0.75591	4.29119	41.902	45.1887	90.8773	94.1176	290.803	294.027
0.0277745	2.92113		337.5	0.75591	4.30148	41.9044	45.1904	90.8782	94.1185	290.804	294.027
0.0278813	2.9056		341.667	0.75591	4.31211	41.9073	45.1925	90.8794	94.1197	290.804	294.027
0.0279886	2.89018		345.833	0.75591	4.32309	41.9106	45.1954	90.8809	94.1212	290.804	294.028
0.0280962	2.87488		350	0.75591	4.33444	41.9146	45.1992	90.8828	94.1232	290.805	294.028
0.0282043	2.85969		354.167	0.75591	4.34616	41.9195	45.2042	90.8852	94.1257	290.805	294.028
0.0283128	2.84462		358.333	0.75591	4.35826	41.9256	45.2108	90.8882	94.1289	290.805	294.028
0.0284217	2.82967		362.5	0.75591	4.37076	41.9333	45.2195	90.892	94.1331	290.806	294.028
0.028531	2.81482		366.667	0.75591	4.38366	41.9432	45.2311	90.8966	94.1386	290.806	294.028
0.0286407	2.80009		370.833	0.75591	4.39698	41.9562	45.2466	90.9024	94.1458	290.806	294.028
0.0287509	2.78547		375	0.75591	4.41072	41.9735	45.2669	90.9098	94.1554	290.807	294.028
0.0288615	2.77095		379.167	0.75591	4.4249	41.997	45.2937	90.9192	94.1685	290.807	294.028
0.0289725	2.75655		383.333	0.75591	4.43953	42.0293	45.3279	90.9315	94.1867	290.807	294.028
0.0290839	2.74226		387.5	0.75591	4.45461	42.0737	45.3706	90.9485	94.2124	290.807	294.027
0.0291958	2.72807		391.667	0.75591	4.47016	42.1322	45.4212	90.9732	94.249	290.807	294.027
0.0293081	2.71399		395.833	0.75591	4.4862	42.2022	45.4775	91.0126	94.3007	290.807	294.027
0.0294208	2.70001		400	0.75591	4.50273	42.2734	45.5349	91.082	94.3717	290.807	294.027
0.029534	2.68614		404.167	0.75591	4.51976	42.3354	45.5889	91.2058	94.462	290.807	294.027
0.0296476	2.67238		408.333	0.75591	4.53731	42.3849	45.6365	91.3561	94.5599	290.807	294.027
0.0297616	2.65872		412.5	0.75591	4.55538	42.4235	45.6773	91.4613	94.6469	290.807	294.026
0.0298761	2.64516		416.667	0.75591	4.574	42.4543	45.7119	91.5228	94.7146	290.807	294.026
0.029991	2.6317		420.833	0.75591	4.59318	42.4802	45.7419	91.5616	94.7652	290.807	294.026
0.0301063	2.61835		425	0.75591	4.61291	42.5029	45.7688	91.5892	94.8036	290.806	294.025
0.0302221	2.60509		429.167	0.75591	4.63323	42.5242	45.7943	91.6111	94.8344	290.806	294.025
0.0303384	2.59193		433.333	0.75591	4.65414	42.5453	45.82	91.6301	94.8612	290.806	294.025
0.0304551	2.57888		437.5	0.75591	4.67565	42.5675	45.8477	91.6485	94.8873	290.805	294.024
0.0305722	2.56592		441.667	0.75591	4.69778	42.5926	45.8795	91.6681	94.9159	290.805	294.024
0.0306898	2.55306		445.833	0.75591	4.72055	42.6232	45.918	91.6913	94.9505	290.804	294.023
0.0308078	2.54029		450	0.75591	4.74395	42.6635	45.9656	91.7223	94.9955	290.803	294.022
0.0309263	2.52762		454.167	0.75591	4.76802	42.721	46.0251	91.7698	95.0559	290.803	294.022
0.0310453	2.51505		458.333	0.75591	4.79275	42.8046	46.0967	91.8532	95.1359	290.802	294.021
0.0311647	2.50256		462.5	0.75591	4.81817	42.9126	46.1768	91.9942	95.2335	290.801	294.02
0.0312846	2.49018		466.667	0.75591	4.84429	43.0167	46.2561	92.1419	95.3337	290.8	294.019
0.0314049	2.47788		470.833	0.75591	4.87112	43.0945	46.326	92.236	95.4187	290.799	294.018
0.0315257	2.46568		475	0.75591	4.89868	43.1483	46.3833	92.2914	95.4839	290.798	294.017
0.0316469	2.45357		479.167	0.75591	4.92698	43.1869	46.4291	92.3278	95.5329	290.797	294.016
0.0317687	2.44155		483.333	0.75591	4.95603	43.2167	46.4661	92.3548	95.571	290.795	294.015
0.0318909	2.42962		487.5	0.75591	4.98585	43.2414	46.4971	92.3774	95.6027	290.794	294.014
0.0320135	2.41778		491.667	0.75591	5.01646	43.2633	46.5247	92.3982	95.6318	290.793	294.013
0.0321367	2.40603		495.833	0.75591	5.04786	43.2842	46.5509	92.4193	95.6618	290.791	294.012
0.0322603	2.39436		500	0.75591	5.08007	43.3056	46.5778	92.4433	95.696	290.79	294.011
0.0323843	2.38279		504.167	0.75591	5.11311	43.329	46.6074	92.4735	95.7384	290.788	294.01
0.0325089	2.3713		508.333	0.75591	5.14699	43.3565	46.6421	92.5167	95.7936	290.786	294.008
0.0326339	2.35989		512.5	0.75591	5.18172	43.3917	46.6845	92.5863	95.8656	290.785	294.007
0.0327595	2.34857		516.667	0.75591	5.21732	43.4395	46.737	92.7015	95.9546	290.783	294.006
0.0328855	2.33734		520.833	0.75591	5.25381	43.508	46.801	92.8437	96.0512	290.782	294.006
0.0330119	2.32618		525	0.75591	5.29119	43.6011	46.875	92.9517	96.139	290.781	294.005
0.0331389	2.31512		529.167	0.75591	5.32948	43.7047	46.9528	93.0183	96.2092	290.78	294.005
0.0332664	2.30413		533.333	0.75591	5.3687	43.792	47.0253	93.0613	96.2626	290.779	294.006
0.0333943	2.29323		537.5	0.75591	5.40886	43.855	47.087	93.092	96.3036	290.779	294.007
0.0335228	2.28241		541.667	0.75591	5.44997	43.899	47.1373	93.1164	96.3364	290.78	294.009
0.0336517	2.27166		545.833	0.75591	5.49205	43.9311	47.1783	93.1376	96.3643	290.782	294.012
0.0337812	2.261		550	0.75591	5.53511	43.9549	47.2135	93.1575	96.3902	290.785	294.017
0.0339111	2.25042		554.167	0.75591	5.57917	43.9728	47.2471	93.1777	96.4165	290.789	294.023
0.0340415	2.23992		558.333	0.75591	5.62423	43.9811	47.285	93.2	96.4455	290.796	294.033
0.0341725	2.22949		562.5	0.75591	5.67032	43.9743	47.3372	93.2267	96.48	290.806	294.045
0.0343039	2.21915		566.667	0.75591	5.71745	43.8991	47.4214	93.2612	96.5228	290.819	294.061
0.0344358	2.20888		570.833	0.75591	5.76562	43.6244	47.5555	93.3099	96.5771	290.837	294.081
0.0345683	2.19868		575	0.75591	5.81486	43.2983	47.7082	93.3818	96.6447	290.861	294.107
0.0347012	2.18856		579.167	0.75591	5.86517	43.2255	47.8363	93.4826	96.7237	290.891	294.137
0.0348347	2.17852		583.333	0.75591	5.91657	43.2111	47.9387	93.5936	96.8063	290.928	294.172
0.0349687	2.16855		587.5	0.75591	5.96907	43.219	48.0233	93.6834	96.8818	290.97	294.21
0.0351032	2.15866		591.667	0.75591	6.02268	43.2412	48.0953	93.7454	96.9444	291.014	294.25
0.0352382	2.14884		595.833	0.75591	6.07742	43.266	48.1591	93.7884	96.9937	291.056	294.29
0.0353738	2.13909		600	0.75591	6.13329	43.2913	48.2173	93.8199	97.0322	291.094	294.327
0.0355098	2.12942		604.167	0.75591	6.19032	43.3181	48.2725	93.8446	97.0628	291.128	294.362
0.0356464	2.11981		608.333	0.75591	6.2485	43.3491	48.3267	93.8651	97.088	291.158	294.394
0.0357835	2.11028		612.5	0.75591	6.30785	43.3885	48.3814	93.8833	97.1095	291.185	294.424
0.0359211	2.10082		616.667	0.75591	6.36838	43.4424	48.4377	93.9	97.1288	291.21	294.451
0.0360593	2.09143		620.833	0.75591	6.4301	43.5181	48.4957	93.9162	97.147	291.234	294.478
0.036198	2.0821		625	0.75591	6.49303	43.6138	48.5542	93.9325	97.1647	291.258	294.505
0.0363372	2.07285		629.167	0.75591	6.55716	43.7091	48.6111	93.9494	97.1828	291.283	294.533
0.036477	2.06367		633.333	0.75591	6.62252	43.7831	48.6636	93.9675	97.2018	291.31	294.562
0.0366173	2.05455		637.5	0.75591	6.6891	43.8338	48.7103	93.9873	97.2222	291.339	294.594
0.0367581	2.0455		641.667	0.75591	6.75692	43.8672	48.7507	94.0094	97.2443	291.37	294.629
0.0368995	2.03652		645.833	0.75591	6.82598	43.8886	48.7855	94.0341	97.2683	291.406	294.668
0.0370414	2.0276		650	0.75591	6.8963	43.9011	48.8154	94.0616	97.2942	291.448	294.712
0.0371839	2.01875		654.167	0.75591	6.96787	43.9059	48.842	94.0915	97.3215	291.498	294.762
0.0373269	2.00997		658.333	0.75591	7.04071	43.9023	48.8666	94.1228	97.3494	291.558	294.818
0.0374705	2.00125		662.5	0.75591	7.11482	43.8878	48.8912	94.1539	97.3767	291.627	294.879
0.0376146	1.99259		666.667	0.75591	7.19021	43.8566	48.9183	94.1828	97.4021	291.698	294.94
0.0377593	1.984		670.833	0.75591	7.26688	43.7955	48.9511	94.2079	97.4244	291.764	294.998
0.0379045	1.97547		675	0.75591	7.34484	43.6841	48.9937	94.2278	97.4427	291.818	295.05
0.0380503	1.96701		679.167	0.75591	7.42409	43.5357	49.0491	94.2421	97.4563	291.861	295.096
0.0381967	1.95861		683.333	0.75591	7.50463	43.4241	49.1157	94.2508	97.4652	291.896	295.135
0.0383436	1.95026		687.5	0.75591	7.58646	43.3638	49.1895	94.2541	97.4695	291.926	295.168
0.0384911	1.94198		691.667	0.75591	7.6696	43.3317	49.2663	94.2526	97.4695	291.952	295.198
0.0386391	1.93377		695.833	0.75591	7.75403	43.3151	49.3436	94.2471	97.4659	291.976	295.226
0.0387877	1.92561		700	0.75591	7.83977	43.3083	49.4193	94.2383	97.4595	291.999	295.252
0.0389369	1.91751		704.167	0.75591	7.92681	43.3082	49.4925	94.2272	97.4511	292.022	295.277
0.0390867	1.90947		708.333	0.75591	8.01514	43.3128	49.5624	94.215	97.4418	292.046	295.303
0.039237	1.90149		712.5	0.75591	8.10478	43.3207	49.629	94.2028	97.4325	292.071	295.331
0.039388	1.89357		716.667	0.75591	8.19571	43.3309	49.6922	94.1916	97.4242	292.098	295.361
0.0395394	1.88571		720.833	0.75591	8.28794	43.3428	49.7522	94.1825	97.4178	292.129	295.395
0.0396915	1.8779		725	0.75591	8.38146	43.3559	49.8093	94.1763	97.4142	292.164	295.434
0.0398442	1.87015		729.167	0.75591	8.47626	43.3699	49.8639	94.1738	97.4142	292.206	295.478
0.0399974	1.86246		733.333	0.75591	8.57235	43.3844	49.9162	94.1756	97.4184	292.258	295.529
0.0401513	1.85482		737.5	0.75591	8.66972	43.3989	49.9668	94.1824	97.4275	292.322	295.587
0.0403057	1.84724		741.667	0.75591	8.76835	43.4127	50.0157	94.1949	97.4419	292.395	295.649
0.0404608	1.83972		745.833	0.75591	8.86825	43.4254	50.0635	94.2137	97.462	292.469	295.711
0.0406164	1.83225		750	0.75591	8.9694	43.4363	50.1104	94.2393	97.4878	292.533	295.768
0.0407726	1.82484		754.167	0.75591	9.0718	43.4449	50.157	94.2717	97.519	292.585	295.819
0.0409294	1.81748		758.333	0.75591	9.17543	43.4509	50.2034	94.3101	97.5547	292.626	295.863
0.0410868	1.81017		762.5	0.75591	9.28029	43.4541	50.2501	94.3524	97.5932	292.66	295.9
0.0412449	1.80292		766.667	0.75591	9.38636	43.4547	50.2975	94.3953	97.6327	292.687	295.932
0.0414035	1.79572		770.833	0.75591	9.49364	43.4527	50.346	94.436	97.6712	292.712	295.96
0.0415628	1.78857		775	0.75591	9.60211	43.4487	50.3958	94.4725	97.7072	292.735	295.985
0.0417226	1.78147		779.167	0.75591	9.71175	43.443	50.4474	94.5041	97.7399	292.757	296.01
0.0418831	1.77443		783.333	0.75591	9.82255	43.4362	50.5008	94.5312	97.769	292.779	296.033
0.0420442	1.76744		787.5	0.75591	9.93449	43.4287	50.5564	94.5542	97.7946	292.802	296.057
0.0422059	1.76049		791.667	0.75591	10.0476	43.4211	50.614	94.5739	97.8171	292.825	296.082
0.0423683	1.7536		795.833	0.75591	10.1617	43.4138	50.6736	94.5909	97.8368	292.849	296.108
0.0425312	1.74676		800	0.75591	10.277	43.407	50.735	94.6056	97.8542	292.876	296.137
0.0426948	1.73997		804.167	0.75591	10.3934	43.4011	50.7981	94.6186	97.8696	292.906	296.169
0.042859	1.73323		808.333	0.75591	10.5108	43.396	50.8623	94.6301	97.8834	292.939	296.205
0.0430239	1.72653		812.5	0.75591	10.6292	43.392	50.9275	94.6403	97.8957	292.979	296.246
0.0431894	1.71989		816.667	0.75591	10.7486	43.389	50.9932	94.6495	97.9067	293.027	296.293
0.0433555	1.71329		820.833	0.75591	10.8691	43.387	51.059	94.6576	97.9166	293.084	296.345
0.0435222	1.70674		825	0.75591	10.9904	43.3858	51.1246	94.6649	97.9256	293.149	296.401
0.0436896	1.70024		829.167	0.75591	11.1128	43.3855	51.1897	94.6715	97.9337	293.216	296.458
0.0438577	1.69378		833.333	0.75591	11.236	43.3858	51.254	94.6773	97.941	293.277	296.512
0.0440264	1.68737		837.5	0.75591	11.3601	43.3868	51.3175	94.6825	97.9475	293.328	296.561
0.0441957	1.68101		841.667	0.75591	11.4851	43.3882	51.3799	94.6871	97.9534	293.37	296.603
0.0443657	1.67469		845.833	0.75591	11.6109	43.3899	51.4411	94.6911	97.9588	293.403	296.64
0.0445363	1.66842		850	0.75591	11.7375	43.3919	51.5012	94.6948	97.9636	293.432	296.671
0.0447076	1.6622		854.167	0.75591	11.8648	43.3939	51.5601	94.698	97.9681	293.457	296.699
0.0448796	1.65602		858.333	0.75591	11.9929	43.396	51.6178	94.701	97.9721	293.48	296.724
0.0450522	1.64988		862.5	0.75591	12.1217	43.3981	51.6744	94.7037	97.9759	293.502	296.748
0.0452255	1.64379		866.667	0.75591	12.2512	43.4	51.73	94.7063	97.9794	293.524	296.771
0.0453995	1.63774		870.833	0.75591	12.3813	43.4018	51.7847	94.7088	97.9828	293.546	296.794
0.0455741	1.63173		875	0.75591	12.5121	43.4033	51.8385	94.7113	97.9861	293.569	296.817
0.0457494	1.62577		879.167	0.75591	12.6433	43.4046	51.8916	94.7138	97.9892	293.593	296.841
0.0459253	1.61985		883.333	0.75591	12.7751	43.4056	51.944	94.7163	97.9924	293.618	296.866
0.046102	1.61397		887.5	0.75591	12.9074	43.4064	51.9959	94.7188	97.9955	293.644	296.891
0.0462793	1.60814		891.667	0.75591	13.0402	43.4069	52.0471	94.7215	97.9986	293.671	296.919
0.0464573	1.60235		895.833	0.75591	13.1734	43.4072	52.0981	94.7243	98.0018	293.7	296.948
0.046636	1.59659		900	0.75591	13.3069	43.4072	52.1486	94.7272	98.0049	293.731	296.98
0.0468154	1.59088		904.167	0.75591	13.4408	43.407	52.1989	94.7302	98.008	293.766	297.015
0.0469954	1.58521		908.333	0.75591	13.575	43.4067	52.2488	94.733	98.011	293.804	297.053
0.0471762	1.57958		912.5	0.75591	13.7094	43.4062	52.2985	94.7357	98.0138	293.847	297.094
0.0473576	1.57399		916.667	0.75591	13.844	43.4056	52.348	94.7384	98.0166	293.895	297.138
0.0475398	1.56844		920.833	0.75591	13.9788	43.4049	52.3972	94.7409	98.0191	293.946	297.183
0.0477226	1.56293		925	0.75591	14.1137	43.4042	52.4462	94.7434	98.0215	293.997	297.229
0.0479062	1.55746		929.167	0.75591	14.2487	43.4035	52.4949	94.7453	98.0236	294.044	297.272
0.0480905	1.55203		933.333	0.75591	14.3837	43.4028	52.5433	94.7464	98.0256	294.085	297.312
0.0482754	1.54664		937.5	0.75591	14.5187	43.4021	52.5915	94.7468	98.0278	294.122	297.348
0.0484611	1.54128		941.667	0.75591	14.6536	43.4015	52.6392	94.7472	98.0308	294.153	297.38
0.0486475	1.53596		945.833	0.75591	14.7885	43.4009	52.6866	94.7475	98.0357	294.18	297.409
0.0488346	1.53068		950	0.75591	14.9231	43.4004	52.7335	94.7457	98.0439	294.205	297.435
0.0490225	1.52544		954.167	0.75591	15.0576	43.4	52.78	94.7376	98.0593	294.228	297.459
0.049211	1.52023		958.333	0.75591	15.1918	43.3996	52.826	94.7224	98.0892	294.251	297.483
0.0494003	1.51507		962.5	0.75591	15.3257	43.3994	52.8714	94.7067	98.1458	294.274	297.507
0.0495903	1.50993		966.667	0.75591	15.4592	43.3992	52.9162	94.698	98.2432	294.298	297.53
0.049781	1.50484		970.833	0.75591	15.5924	43.399	52.9604	94.6957	98.3912	294.324	297.555
0.0499725	1.49978		975	0.75591	15.725	43.399	53.004	94.6902	98.585	294.351	297.58
0.0501647	1.49475		979.167	0.75591	15.8572	43.399	53.0469	94.6792	98.7991	294.379	297.606
0.0503577	1.48976		983.333	0.75591	15.9888	43.399	53.0891	94.6728	99.0007	294.408	297.633
0.0505514	1.48481		987.5	0.75591	16.1198	43.3991	53.1306	94.6755	99.171	294.437	297.659
0.0507458	1.47989		991.667	0.75591	16.2501	43.3992	53.1714	94.6838	99.3071	294.464	297.683
0.050941	1.475		995.833	0.75591	16.3798	43.3994	53.2115	94.6938	99.4135	294.49	297.707
0.0511369	1.47015		1000	0.75591	16.5086	43.3995	53.2508	94.7032	99.4961	294.514	297.729
0.0513336	1.46533		1004.17	0.75591	16.6366	43.3997	53.2895	94.7112	99.5604	294.534	297.748
0.051531	1.46055		1008.33	0.75591	16.7638	43.3999	53.3273	94.7177	99.6105	294.553	297.766
0.0517293	1.4558		1012.5	0.75591	16.89	43.4001	53.3645	94.7226	99.6497	294.569	297.782
0.0519282	1.45108		1016.67	0.75591	17.0153	43.4003	53.4009	94.7264	99.6805	294.584	297.796
0.0521279	1.4464		1020.83	0.75591	17.1395	43.4005	53.4367	94.7292	99.7047	294.597	297.809
0.0523284	1.44174		1025	0.75591	17.2627	43.4007	53.4717	94.7312	99.7237	294.609	297.821
0.0525297	1.43712		1029.17	0.75591	17.3847	43.4009	53.5061	94.7325	99.7387	294.62	297.832
0.0527318	1.43254		1033.33	0.75591	17.5055	43.4011	53.5397	94.7333	99.7505	294.632	297.844
0.0529346	1.42798		1037.5	0.75591	17.6251	43.4012	53.5727	94.7338	99.7597	294.643	297.855
0.0531382	1.42346		1041.67	0.75591	17.7434	43.4013	53.6049	94.7339	99.7669	294.655	297.867
0.0533426	1.41896		1045.83	0.75591	17.8603	43.4015	53.6366	94.7338	99.7724	294.667	297.88
0.0535477	1.4145		1050	0.75591	17.9759	43.4016	53.6675	94.7335	99.7766	294.681	297.894
0.0537537	1.41007		1054.17	0.75591	18.09	43.4017	53.6979	94.7331	99.7798	294.697	297.91
0.0539605	1.40567		1058.33	0.75591	18.2026	43.4017	53.7275	94.7325	99.7821	294.714	297.927
0.054168	1.4013		1062.5	0.75591	18.3137	43.4018	53.7566	94.7319	99.7837	294.733	297.946
0.0543764	1.39696		1066.67	0.75591	18.4231	43.4018	53.785	94.7312	99.7848	294.755	297.966
0.0545855	1.39265		1070.83	0.75591	18.5309	43.4018	53.8128	94.7305	99.7854	294.778	297.989
0.0547955	1.38837		1075	0.75591	18.6371	43.4019	53.8399	94.7297	99.7857	294.803	298.012
0.0550062	1.38412		1079.17	0.75591	18.7414	43.4019	53.8665	94.7289	99.7856	294.829	298.036
0.0552178	1.3799		1083.33	0.75591	18.844	43.4019	53.8925	94.7281	99.7854	294.855	298.061
0.0554302	1.3757		1087.5	0.75591	18.9447	43.4019	53.9178	94.7273	99.7849	294.88	298.086
0.0556434	1.37154		1091.67	0.75591	19.0435	43.4018	53.9425	94.7264	99.7843	294.905	298.11
0.0558574	1.3674		1095.83	0.75591	19.1404	43.4018	53.9667	94.7256	99.7836	294.929	298.133
0.0560722	1.36329		1100	0.75591	19.2353	43.4018	53.9902	94.7248	99.7827	294.952	298.157
0.0562879	1.35921		1104.17	0.75591	19.3282	43.4018	54.0132	94.724	99.7818	294.975	298.18
0.0565044	1.35516		1108.33	0.75591	19.419	43.4017	54.0355	94.7232	99.7809	294.998	298.205
0.0567217	1.35113		1112.5	0.75591	19.5077	43.4017	54.0572	94.7223	99.7799	295.023	298.231
0.0569399	1.34714		1116.67	0.75591	19.5943	43.4016	54.0783	94.7215	99.7788	295.051	298.259
0.0571589	1.34317		1120.83	0.75591	19.6786	43.4016	54.0989	94.7207	99.7777	295.083	298.291
0.0573788	1.33922		1125	0.75591	19.7607	43.4016	54.1188	94.7199	99.7766	295.12	298.326
0.0575995	1.3353		1129.17	0.75591	19.8405	43.4015	54.1381	94.7191	99.7755	295.162	298.364
0.057821	1.33141		1133.33	0.75591	19.918	43.4015	54.1567	94.7183	99.7744	295.207	298.404
0.0580434	1.32755		1137.5	0.75591	19.9931	43.4014	54.1748	94.7175	99.7732	295.254	298.444
0.0582667	1.32371		1141.67	0.75591	20.0658	43.4014	54.1923	94.7167	99.7721	295.297	298.482
0.0584908	1.3199		1145.83	0.75591	20.1361	43.4013	54.2091	94.7159	99.771	295.335	298.517
0.0587157	1.31611		1150	0.75591	20.204	43.4013	54.2253	94.7151	99.7699	295.367	298.547
0.0589416	1.31235		1154.17	0.75591	20.2693	43.4013	54.2409	94.7143	99.7688	295.392	298.572
0.0591683	1.30861		1158.33	0.75591	20.3321	43.4012	54.2558	94.7136	99.7677	295.413	298.593
0.0593959	1.3049		1162.5	0.75591	20.3923	43.4012	54.2702	94.7129	99.7666	295.429	298.609
0.0596243	1.30121		1166.67	0.75591	20.45	43.4012	54.2838	94.7121	99.7656	295.442	298.623
0.0598537	1.29755		1170.83	0.75591	20.505	43.4011	54.2969	94.7114	99.7646	295.452	298.633
0.0600839	1.29391		1175	0.75591	20.5573	43.4011	54.3092	94.7107	99.7637	295.46	298.642
0.060315	1.29029		1179.17	0.75591	20.607	43.4011	54.321	94.7101	99.7627	295.467	298.648
0.060547	1.2867		1183.33	0.75591	20.654	43.4011	54.332	94.7095	99.7618	295.472	298.654
0.0607798	1.28314		1187.5	0.75591	20.6983	43.401	54.3425	94.7089	99.761	295.477	298.658
0.0610136	1.27959		1191.67	0.75591	20.7398	43.401	54.3522	94.7083	99.7602	295.48	298.662
0.0612483	1.27607		1195.83	0.75591	20.7785	43.401	54.3614	94.7078	99.7594	295.484	298.665
0.0614839	1.27258		1200	0.75591	20.8145	43.401	54.3698	94.7073	99.7587	295.486	298.667
0.0617204	1.2691		1204.17	0.75591	20.8476	43.401	54.3776	94.7068	99.758	295.488	298.669
0.0619578	1.26565		1208.33	0.75591	20.8779	43.401	54.3847	94.7064	99.7574	295.49	298.671
0.0621961	1.26222		1212.5	0.75591	20.9054	43.4009	54.3911	94.706	99.7569	295.492	298.672
0.0624353	1.25882		1216.67	0.75591	20.93	43.4009	54.3969	94.7057	99.7564	295.493	298.673
0.0626754	1.25543		1220.83	0.75591	20.9518	43.4009	54.402	94.7054	99.7559	295.495	298.674
0.0629165	1.25207		1225	0.75591	20.9707	43.4009	54.4064	94.7052	99.7556	295.495	298.675
0.0631585	1.24873		1229.17	0.75591	20.9867	43.4009	54.4102	94.7049	99.7552	295.496	298.676
0.0634014	1.24541		1233.33	0.75591	20.9998	43.4009	54.4132	94.7048	99.755	295.497	298.676
0.0636453	1.24212		1237.5	0.75591	21.01	43.4009	54.4156	94.7046	99.7548	295.497	298.676
0.0638901	1.23884		1241.67	0.75591	21.0172	43.4009	54.4173	94.7045	99.7546	295.498	298.677
0.0641358	1.23559		1245.83	0.75591	21.0216	43.4009	54.4183	94.7045	99.7545	295.498	298.677
0.0643825	1.23235		1250	0.75591	21.0231	43.4009	54.4186	94.7045	99.7545	295.498	298.677
0.0646301	1.22914		1254.17	0.75591	21.0216	43.4009	54.4183	94.7045	99.7545	295.498	298.677
0.0648787	1.22595		1258.33	0.75591	21.0172	43.4009	54.4173	94.7045	99.7546	295.497	298.676
0.0651283	1.22278		1262.5	0.75591	21.01	43.4009	54.4156	94.7046	99.7548	295.497	298.676
0.0653788	1.21963		1266.67	0.75591	20.9998	43.4009	54.4132	94.7048	99.755	295.496	298.676
0.0656302	1.21649		1270.83	0.75591	20.9867	43.4009	54.4102	94.7049	99.7552	295.496	298.675
0.0658827	1.21338		1275	0.75591	20.9707	43.4009	54.4064	94.7052	99.7556	295.495	298.674
0.0661361	1.21029		1279.17	0.75591	20.9518	43.4009	54.402	94.7054	99.7559	295.494	298.673
0.0663905	1.20722		1283.33	0.75591	20.93	43.4009	54.3969	94.7057	99.7564	295.492	298.672
0.0666458	1.20417		1287.5	0.75591	20.9054	43.4009	54.3911	94.706	99.7569	295.491	298.671
0.0669022	1.20113		1291.67	0.75591	20.8779	43.401	54.3847	94.7064	99.7574	295.489	298.669
0.0671595	1.19812		1295.83	0.75591	20.8476	43.401	54.3776	94.7068	99.758	295.487	298.667
0.0674178	1.19513		1300	0.75591	20.8145	43.401	54.3698	94.7073	99.7587	295.484	298.665
0.0676771	1.19215		1304.17	0.75591	20.7785	43.401	54.3614	94.7078	99.7594	295.481	298.662
0.0679374	1.18919		1308.33	0.75591	20.7398	43.401	54.3522	94.7083	99.7602	295.477	298.659
0.0681987	1.18625		1312.5	0.75591	20.6983	43.401	54.3425	94.7089	99.761	295.473	298.654
0.068461	1.18333		1316.67	0.75591	20.654	43.4011	54.332	94.7095	99.7618	295.467	298.649
0.0687244	1.18043		1320.83	0.75591	20.607	43.4011	54.321	94.7101	99.7627	295.461	298.642
0.0689887	1.17755		1325	0.75591	20.5573	43.4011	54.3092	94.7107	99.7637	295.453	298.634
0.069254	1.17468		1329.17	0.75591	20.505	43.4011	54.2969	94.7114	99.7646	295.442	298.623
0.0695204	1.17183		1333.33	0.75591	20.45	43.4012	54.2838	94.7121	99.7656	295.43	298.61
0.0697878	1.169		1337.5	0.75591	20.3923	43.4012	54.2702	94.7129	99.7666	295.413	298.593
0.0700562	1.16618		1341.67	0.75591	20.3321	43.4012	54.2558	94.7136	99.7677	295.393	298.572
0.0703257	1.16339		1345.83	0.75591	20.2693	43.4013	54.2409	94.7143	99.7688	295.367	298.547
0.0705962	1.16061		1350	0.75591	20.204	43.4013	54.2253	94.7151	99.7699	295.335	298.517
0.0708677	1.15785		1354.17	0.75591	20.1361	43.4013	54.2091	94.7159	99.771	295.297	298.482
0.0711403	1.1551		1358.33	0.75591	20.0658	43.4014	54.1923	94.7167	99.7721	295.254	298.443
0.0714139	1.15237		1362.5	0.75591	19.9931	43.4014	54.1748	94.7175	99.7732	295.207	298.403
0.0716886	1.14966		1366.67	0.75591	19.918	43.4015	54.1567	94.7183	99.7744	295.161	298.363
0.0719643	1.14696		1370.83	0.75591	19.8405	43.4015	54.1381	94.7191	99.7755	295.119	298.325
0.0722411	1.14428		1375	0.75591	19.7607	43.4016	54.1188	94.7199	99.7766	295.083	298.29
0.072519	1.14162		1379.17	0.75591	19.6786	43.4016	54.0989	94.7207	99.7777	295.051	298.258
0.0727979	1.13897		1383.33	0.75591	19.5943	43.4016	54.0783	94.7215	99.7788	295.023	298.23
0.0730779	1.13634		1387.5	0.75591	19.5077	43.4017	54.0572	94.7223	99.7799	294.998	298.204
0.073359	1.13373		1391.67	0.75591	19.419	43.4017	54.0355	94.7232	99.7809	294.974	298.179
0.0736412	1.13113		1395.83	0.75591	19.3282	43.4018	54.0132	94.724	99.7818	294.951	298.156
0.0739244	1.12854		1400	0.75591	19.2353	43.4018	53.9902	94.7248	99.7827	294.928	298.132
0.0742087	1.12597		1404.17	0.75591	19.1404	43.4018	53.9667	94.7256	99.7836	294.905	298.109
0.0744942	1.12342		1408.33	0.75591	19.0435	43.4018	53.9425	94.7264	99.7843	294.88	298.085
0.0747807	1.12088		1412.5	0.75591	18.9447	43.4019	53.9178	94.7273	99.7849	294.855	298.06
0.0750683	1.11836		1416.67	0.75591	18.844	43.4019	53.8925	94.7281	99.7854	294.829	298.036
0.0753571	1.11585		1420.83	0.75591	18.7414	43.4019	53.8665	94.7289	99.7856	294.804	298.012
0.0756469	1.11335		1425	0.75591	18.6371	43.4019	53.8399	94.7297	99.7857	294.779	297.989
0.0759379	1.11087		1429.17	0.75591	18.5309	43.4018	53.8128	94.7305	99.7854	294.756	297.967
0.07623	1.10841		1433.33	0.75591	18.4231	43.4018	53.785	94.7312	99.7848	294.735	297.947
0.0765232	1.10595		1437.5	0.75591	18.3137	43.4018	53.7566	94.7319	99.7837	294.716	297.928
0.0768175	1.10352		1441.67	0.75591	18.2026	43.4017	53.7275	94.7325	99.7821	294.699	297.911
0.077113	1.10109		1445.83	0.75591	18.09	43.4017	53.6979	94.7331	99.7798	294.684	297.896
0.0774095	1.09869		1450	0.75591	17.9759	43.4016	53.6675	94.7335	99.7766	294.671	297.883
0.0777073	1.09629		1454.17	0.75591	17.8603	43.4015	53.6366	94.7338	99.7724	294.659	297.87
0.0780062	1.09391		1458.33	0.75591	17.7434	43.4013	53.6049	94.7339	99.7669	294.648	297.859
0.0783062	1.09154		1462.5	0.75591	17.6251	43.4012	53.5727	94.7338	99.7597	294.637	297.848
0.0786074	1.08919		1466.67	0.75591	17.5055	43.4011	53.5397	94.7333	99.7505	294.626	297.837
0.0789097	1.08685		1470.83	0.75591	17.3847	43.4009	53.5061	94.7325	99.7387	294.615	297.827
0.0792133	1.08452		1475	0.75591	17.2627	43.4007	53.4717	94.7312	99.7237	294.604	297.815
0.0795179	1.0822		1479.17	0.75591	17.1395	43.4005	53.4367	94.7292	99.7047	294.592	297.803
0.0798238	1.0799		1483.33	0.75591	17.0153	43.4003	53.4009	94.7264	99.6805	294.578	297.79
0.0801308	1.07761		1487.5	0.75591	16.89	43.4001	53.3645	94.7226	99.6497	294.563	297.775
0.080439	1.07534		1491.67	0.75591	16.7638	43.3999	53.3273	94.7177	99.6105	294.546	297.759
0.0807484	1.07307		1495.83	0.75591	16.6366	43.3997	53.2895	94.7112	99.5604	294.527	297.741
0.081059	1.07082		1500	0.75591	16.5086	43.3995	53.2508	94.7032	99.4961	294.505	297.72
0.0813708	1.06858		1504.17	0.75591	16.3798	43.3994	53.2115	94.6938	99.4135	294.48	297.698
0.0816837	1.06636		1508.33	0.75591	16.2501	43.3992	53.1714	94.6838	99.3071	294.453	297.673
0.0819979	1.06414		1512.5	0.75591	16.1198	43.3991	53.1306	94.6755	99.171	294.425	297.648
0.0823133	1.06194		1516.67	0.75591	15.9888	43.399	53.0891	94.6728	99.0007	294.396	297.621
0.0826299	1.05975		1520.83	0.75591	15.8572	43.399	53.0469	94.6792	98.799	294.367	297.595
0.0829477	1.05757		1525	0.75591	15.725	43.399	53.004	94.6902	98.585	294.339	297.569
0.0832668	1.05541		1529.17	0.75591	15.5924	43.399	52.9604	94.6957	98.3912	294.313	297.544
0.083587	1.05325		1533.33	0.75591	15.4592	43.3992	52.9162	94.698	98.2432	294.288	297.52
0.0839085	1.05111		1537.5	0.75591	15.3257	43.3994	52.8714	94.7067	98.1458	294.264	297.496
0.0842313	1.04898		1541.67	0.75591	15.1918	43.3996	52.826	94.7224	98.0892	294.241	297.473
0.0845553	1.04686		1545.83	0.75591	15.0576	43.4	52.78	94.7376	98.0593	294.218	297.449
0.0848805	1.04475		1550	0.75591	14.9231	43.4004	52.7335	94.7457	98.0439	294.194	297.423
0.085207	1.04265		1554.17	0.75591	14.7885	43.4009	52.6866	94.7475	98.0357	294.169	297.396
0.0855347	1.04057		1558.33	0.75591	14.6536	43.4015	52.6392	94.7472	98.0308	294.14	297.366
0.0858637	1.03849		1562.5	0.75591	14.5187	43.4021	52.5915	94.7468	98.0278	294.106	297.332
0.0861939	1.03643		1566.67	0.75591	14.3837	43.4028	52.5433	94.7464	98.0256	294.068	297.295
0.0865255	1.03437		1570.83	0.75591	14.2487	43.4035	52.4949	94.7453	98.0236	294.024	297.253
0.0868583	1.03233		1575	0.75591	14.1137	43.4042	52.4462	94.7434	98.0215	293.975	297.209
0.0871924	1.0303		1579.17	0.75591	13.9788	43.4049	52.3972	94.7409	98.0191	293.924	297.163
0.0875277	1.02827		1583.33	0.75591	13.844	43.4056	52.348	94.7384	98.0166	293.874	297.119
0.0878644	1.02626		1587.5	0.75591	13.7094	43.4062	52.2985	94.7357	98.0138	293.829	297.076
0.0882023	1.02426		1591.67	0.75591	13.575	43.4067	52.2488	94.733	98.011	293.788	297.036
0.0885416	1.02227		1595.83	0.75591	13.4408	43.407	52.1989	94.7302	98.008	293.751	297
0.0888821	1.02029		1600	0.75591	13.3069	43.4072	52.1486	94.7272	98.0049	293.718	296.966
0.089224	1.01832		1604.17	0.75591	13.1734	43.4072	52.0981	94.7243	98.0018	293.688	296.936
0.0895672	1.01636		1608.33	0.75591	13.0402	43.4069	52.0471	94.7215	97.9986	293.66	296.907
0.0899117	1.0144		1612.5	0.75591	12.9074	43.4064	51.9959	94.7188	97.9955	293.633	296.88
0.0902575	1.01246		1616.67	0.75591	12.7751	43.4056	51.944	94.7163	97.9924	293.607	296.855
0.0906047	1.01053		1620.83	0.75591	12.6433	43.4046	51.8916	94.7138	97.9892	293.583	296.83
0.0909532	1.00861		1625	0.75591	12.5121	43.4033	51.8385	94.7113	97.9861	293.559	296.807
0.091303	1.0067		1629.17	0.75591	12.3813	43.4018	51.7847	94.7088	97.9828	293.537	296.784
0.0916542	1.00479		1633.33	0.75591	12.2512	43.4	51.73	94.7063	97.9794	293.515	296.761
0.0920067	1.0029		1637.5	0.75591	12.1217	43.3981	51.6744	94.7037	97.9759	293.493	296.738
0.0923606	1.00101		1641.67	0.75591	11.9929	43.396	51.6178	94.701	97.9721	293.47	296.713
0.0927159	0.999137		1645.83	0.75591	11.8648	43.3939	51.5601	94.698	97.9681	293.446	296.687
0.0930725	0.99727		1650	0.75591	11.7375	43.3919	51.5012	94.6948	97.9636	293.42	296.658
0.0934304	0.995412		1654.17	0.75591	11.6109	43.3899	51.4411	94.6911	97.9588	293.389	296.624
0.0937898	0.993563		1658.33	0.75591	11.4851	43.3882	51.3799	94.6871	97.9534	293.352	296.586
0.0941506	0.991722		1662.5	0.75591	11.3601	43.3868	51.3175	94.6825	97.9475	293.307	296.54
0.0945127	0.989891		1666.67	0.75591	11.236	43.3858	51.254	94.6773	97.941	293.252	296.489
0.0948762	0.988068		1670.83	0.75591	11.1128	43.3855	51.1897	94.6715	97.9337	293.187	296.434
0.0952411	0.986253		1675	0.75591	10.9904	43.3858	51.1246	94.6649	97.9256	293.12	296.377
0.0956075	0.984447		1679.17	0.75591	10.8691	43.387	51.059	94.6576	97.9166	293.058	296.322
0.0959752	0.98265		1683.33	0.75591	10.7486	43.389	50.9932	94.6495	97.9067	293.005	296.272
0.0963443	0.98086		1687.5	0.75591	10.6292	43.392	50.9275	94.6403	97.8957	292.961	296.227
0.0967149	0.979079		1691.67	0.75591	10.5108	43.396	50.8623	94.6301	97.8834	292.924	296.189
0.0970869	0.977306		1695.83	0.75591	10.3934	43.4011	50.7981	94.6186	97.8696	292.893	296.154
0.0974603	0.975541		1700	0.75591	10.277	43.407	50.735	94.6056	97.8542	292.864	296.124
0.0978352	0.973784		1704.17	0.75591	10.1617	43.4138	50.6736	94.5909	97.8368	292.839	296.097
0.0982115	0.972035		1708.33	0.75591	10.0476	43.4211	50.614	94.5739	97.8171	292.815	296.071
0.0985892	0.970294		1712.5	0.75591	9.93449	43.4287	50.5564	94.5542	97.7946	292.792	296.047
0.0989685	0.96856		1716.67	0.75591	9.82255	43.4362	50.5008	94.5312	97.769	292.77	296.023
0.0993491	0.966835		1720.83	0.75591	9.71175	43.443	50.4474	94.5041	97.7399	292.748	295.999
0.0997312	0.965116		1725	0.75591	9.60211	43.4487	50.3958	94.4725	97.7072	292.725	295.975
0.100115	0.963406		1729.17	0.75591	9.49364	43.4527	50.346	94.436	97.6712	292.702	295.948
0.1005	0.961703		1733.33	0.75591	9.38636	43.4547	50.2975	94.3953	97.6327	292.676	295.919
0.100886	0.960007		1737.5	0.75591	9.28029	43.4541	50.2501	94.3524	97.5932	292.646	295.885
0.101275	0.958318		1741.67	0.75591	9.17543	43.4509	50.2034	94.3101	97.5547	292.61	295.845
0.101664	0.956637		1745.83	0.75591	9.0718	43.4449	50.157	94.2717	97.519	292.564	295.798
0.102055	0.954963		1750	0.75591	8.9694	43.4363	50.1104	94.2393	97.4878	292.507	295.744
0.102448	0.953296		1754.17	0.75591	8.86825	43.4254	50.0635	94.2137	97.462	292.437	295.684
0.102842	0.951636		1758.33	0.75591	8.76835	43.4127	50.0157	94.1949	97.4419	292.363	295.622
0.103237	0.949983		1762.5	0.75591	8.66972	43.3989	49.9668	94.1824	97.4275	292.293	295.561
0.103634	0.948336		1766.67	0.75591	8.57235	43.3844	49.9162	94.1756	97.4184	292.235	295.507
0.104033	0.946697		1770.83	0.75591	8.47626	43.3699	49.8639	94.1738	97.4142	292.187	295.458
0.104433	0.945064		1775	0.75591	8.38146	43.3559	49.8093	94.1763	97.4143	292.148	295.417
0.104835	0.943438		1779.17	0.75591	8.28794	43.3428	49.7522	94.1825	97.4178	292.115	295.38
0.105238	0.941819		1783.33	0.75591	8.19571	43.3309	49.6922	94.1916	97.4242	292.086	295.348
0.105643	0.940206		1787.5	0.75591	8.10478	43.3207	49.629	94.2028	97.4325	292.06	295.319
0.106049	0.9386		1791.67	0.75591	8.01514	43.3128	49.5624	94.215	97.4418	292.036	295.292
0.106457	0.937		1795.83	0.75591	7.92681	43.3082	49.4925	94.2272	97.4511	292.012	295.266
0.106866	0.935406		1800	0.75591	7.83977	43.3083	49.4193	94.2383	97.4595	291.989	295.241
0.107277	0.933819		1804.17	0.75591	7.75403	43.3151	49.3436	94.2471	97.4659	291.966	295.214
0.10769	0.932238		1808.33	0.75591	7.6696	43.3317	49.2663	94.2526	97.4695	291.941	295.186
0.108104	0.930663		1812.5	0.75591	7.58646	43.3638	49.1895	94.2541	97.4695	291.914	295.155
0.10852	0.929094		1816.67	0.75591	7.50463	43.4241	49.1157	94.2508	97.4652	291.882	295.119
0.108937	0.927531		1820.83	0.75591	7.42409	43.5357	49.0491	94.2421	97.4563	291.844	295.078
0.109356	0.925974		1825	0.75591	7.34484	43.6841	48.9937	94.2278	97.4427	291.796	295.029
0.109777	0.924423		1829.17	0.75591	7.26688	43.7955	48.9511	94.2079	97.4244	291.737	294.974
0.110199	0.922878		1833.33	0.75591	7.19021	43.8566	48.9183	94.1828	97.4021	291.668	294.914
0.110623	0.921339		1837.5	0.75591	7.11482	43.8878	48.8912	94.1539	97.3767	291.597	294.853
0.111049	0.919805		1841.67	0.75591	7.04071	43.9023	48.8666	94.1228	97.3494	291.531	294.794
0.111476	0.918277		1845.83	0.75591	6.96787	43.9059	48.842	94.0915	97.3215	291.476	294.741
0.111905	0.916754		1850	0.75591	6.8963	43.9011	48.8154	94.0616	97.2942	291.43	294.693
0.112335	0.915238		1854.17	0.75591	6.82598	43.8886	48.7855	94.0341	97.2683	291.391	294.651
0.112767	0.913726		1858.33	0.75591	6.75692	43.8672	48.7507	94.0094	97.2443	291.357	294.614
0.113201	0.91222		1862.5	0.75591	6.6891	43.8338	48.7103	93.9873	97.2222	291.326	294.581
0.113636	0.910719		1866.67	0.75591	6.62252	43.7831	48.6636	93.9675	97.2018	291.299	294.55
0.114073	0.909224		1870.83	0.75591	6.55716	43.7091	48.6111	93.9494	97.1828	291.273	294.522
0.114512	0.907734		1875	0.75591	6.49303	43.6138	48.5542	93.9325	97.1647	291.248	294.494
0.114953	0.906249		1879.17	0.75591	6.4301	43.5181	48.4957	93.9162	97.147	291.224	294.467
0.115395	0.904769		1883.33	0.75591	6.36838	43.4424	48.4377	93.9	97.1288	291.199	294.44
0.115838	0.903294		1887.5	0.75591	6.30785	43.3885	48.3814	93.8833	97.1095	291.174	294.412
0.116284	0.901825		1891.67	0.75591	6.2485	43.3491	48.3267	93.8651	97.088	291.146	294.381
0.116731	0.90036		1895.83	0.75591	6.19032	43.3181	48.2725	93.8446	97.0628	291.115	294.348
0.11718	0.8989		1900	0.75591	6.13329	43.2913	48.2173	93.8199	97.0322	291.079	294.312
0.117631	0.897445		1904.17	0.75591	6.07742	43.266	48.1591	93.7884	96.9937	291.039	294.273
0.118083	0.895995		1908.33	0.75591	6.02268	43.2412	48.0953	93.7454	96.9444	290.995	294.233
0.118538	0.894549		1912.5	0.75591	5.96907	43.219	48.0233	93.6834	96.8818	290.952	294.194
0.118994	0.893108		1916.67	0.75591	5.91657	43.2111	47.9387	93.5936	96.8063	290.911	294.157
0.119451	0.891672		1920.83	0.75591	5.86517	43.2255	47.8363	93.4826	96.7237	290.877	294.123
0.119911	0.890241		1925	0.75591	5.81486	43.2983	47.7082	93.3818	96.6447	290.849	294.095
0.120372	0.888814		1929.17	0.75591	5.76562	43.6244	47.5555	93.3099	96.5771	290.828	294.072
0.120835	0.887391		1933.33	0.75591	5.71745	43.8991	47.4214	93.2612	96.5228	290.812	294.053
0.1213	0.885973		1937.5	0.75591	5.67032	43.9743	47.3372	93.2267	96.48	290.801	294.039
0.121766	0.884559		1941.67	0.75591	5.62423	43.9811	47.285	93.2	96.4455	290.792	294.028
0.122235	0.88315		1945.83	0.75591	5.57917	43.9728	47.2471	93.1777	96.4165	290.787	294.02
0.122705	0.881744		1950	0.75591	5.53511	43.9549	47.2135	93.1575	96.3902	290.783	294.014
0.123177	0.880343		1954.17	0.75591	5.49205	43.9311	47.1783	93.1376	96.3643	290.78	294.01
0.12365	0.878947		1958.33	0.75591	5.44997	43.899	47.1373	93.1164	96.3364	290.779	294.008
0.124126	0.877554		1962.5	0.75591	5.40886	43.855	47.087	93.092	96.3036	290.779	294.006
0.124603	0.876165		1966.67	0.75591	5.3687	43.792	47.0253	93.0613	96.2626	290.779	294.005
0.125083	0.874781		1970.83	0.75591	5.32948	43.7047	46.9528	93.0183	96.2092	290.78	294.005
0.125564	0.8734		1975	0.75591	5.29119	43.6011	46.875	92.9517	96.139	290.781	294.005
0.126047	0.872024		1979.17	0.75591	5.25381	43.508	46.801	92.8437	96.0512	290.782	294.006
0.126532	0.870651		1983.33	0.75591	5.21732	43.4395	46.737	92.7015	95.9546	290.784	294.007
0.127018	0.869282		1987.5	0.75591	5.18172	43.3917	46.6845	92.5863	95.8656	290.785	294.008
0.127507	0.867917		1991.67	0.75591	5.14699	43.3565	46.6421	92.5167	95.7936	290.787	294.009
0.127997	0.866555		1995.83	0.75591	5.11311	43.329	46.6074	92.4735	95.7384	290.788	294.01
0.12849	0.865198		2000	0.75591	5.08007	43.3056	46.5778	92.4433	95.696	290.79	294.011
0.128984	0.863844		2004.17	0.75591	5.04786	43.2842	46.5509	92.4193	95.6618	290.791	294.012
0.12948	0.862493		2008.33	0.75591	5.01646	43.2633	46.5247	92.3982	95.6318	290.793	294.013
0.129978	0.861146		2012.5	0.75591	4.98585	43.2414	46.4971	92.3774	95.6027	290.794	294.014
0.130478	0.859803		2016.67	0.75591	4.95603	43.2167	46.4661	92.3548	95.571	290.795	294.015
0.13098	0.858463		2020.83	0.75591	4.92698	43.1869	46.4291	92.3278	95.5329	290.797	294.017
0.131483	0.857127		2025	0.75591	4.89868	43.1483	46.3833	92.2914	95.4839	290.798	294.017
0.131989	0.855794		2029.17	0.75591	4.87112	43.0945	46.326	92.236	95.4187	290.799	294.018
0.132497	0.854464		2033.33	0.75591	4.84429	43.0167	46.2561	92.1419	95.3337	290.8	294.019
0.133007	0.853137		2037.5	0.75591	4.81817	42.9126	46.1768	91.9942	95.2335	290.801	294.02
0.133518	0.851814		2041.67	0.75591	4.79275	42.8046	46.0967	91.8532	95.1359	290.802	294.021
0.134032	0.850494		2045.83	0.75591	4.76802	42.721	46.0251	91.7698	95.0559	290.802	294.022
0.134547	0.849177		2050	0.75591	4.74395	42.6635	45.9656	91.7223	94.9955	290.803	294.022
0.135065	0.847864		2054.17	0.75591	4.72055	42.6232	45.918	91.6913	94.9505	290.804	294.023
0.135584	0.846553		2058.33	0.75591	4.69778	42.5926	45.8795	91.6681	94.9159	290.804	294.023
0.136106	0.845246		2062.5	0.75591	4.67565	42.5675	45.8477	91.6485	94.8873	290.805	294.024
0.136629	0.843941		2066.67	0.75591	4.65414	42.5453	45.82	91.6301	94.8612	290.805	294.024
0.137155	0.842639		2070.83	0.75591	4.63323	42.5242	45.7943	91.6111	94.8344	290.806	294.025
0.137682	0.841341		2075	0.75591	4.61291	42.5029	45.7688	91.5892	94.8036	290.806	294.025
0.138212	0.840045		2079.17	0.75591	4.59318	42.4802	45.7419	91.5616	94.7652	290.806	294.026
0.138743	0.838752		2083.33	0.75591	4.574	42.4543	45.7119	91.5228	94.7146	290.806	294.026
0.139277	0.837462		2087.5	0.75591	4.55538	42.4235	45.6773	91.4613	94.6469	290.807	294.026
0.139813	0.836174		2091.67	0.75591	4.53731	42.3849	45.6365	91.3561	94.5599	290.807	294.026
0.140351	0.83489		2095.83	0.75591	4.51976	42.3354	45.5889	91.2058	94.462	290.807	294.027
0.14089	0.833608		2100	0.75591	4.50273	42.2734	45.5349	91.082	94.3717	290.807	294.027
0.141432	0.832328		2104.17	0.75591	4.4862	42.2022	45.4775	91.0126	94.3007	290.807	294.027
0.141976	0.831052		2108.33	0.75591	4.47016	42.1322	45.4212	90.9732	94.249	290.807	294.027
0.142522	0.829778		2112.5	0.75591	4.45461	42.0737	45.3706	90.9485	94.2124	290.806	294.027
0.143071	0.828506		2116.67	0.75591	4.43953	42.0293	45.3279	90.9315	94.1867	290.806	294.027
0.143621	0.827237		2120.83	0.75591	4.4249	41.997	45.2937	90.9192	94.1685	290.806	294.027
0.144173	0.82597		2125	0.75591	4.41072	41.9735	45.2669	90.9098	94.1554	290.806	294.027
0.144728	0.824706		2129.17	0.75591	4.39698	41.9562	45.2466	90.9024	94.1458	290.806	294.027
0.145284	0.823444		2133.33	0.75591	4.38366	41.9432	45.2311	90.8966	94.1386	290.805	294.027
0.145843	0.822185		2137.5	0.75591	4.37076	41.9333	45.2195	90.892	94.1331	290.805	294.027
0.146404	0.820927		2141.67	0.75591	4.35826	41.9256	45.2108	90.8882	94.1289	290.805	294.027
0.146967	0.819672		2145.83	0.75591	4.34616	41.9195	45.2042	90.8852	94.1257	290.805	294.027
0.147533	0.81842		2150	0.75591	4.33444	41.9146	45.1992	90.8828	94.1232	290.804	294.027
0.1481	0.817169		2154.17	0.75591	4.32309	41.9106	45.1954	90.8809	94.1212	290.804	294.027
0.14867	0.815921		2158.33	0.75591	4.31211	41.9073	45.1925	90.8794	94.1197	290.803	294.027
0.149241	0.814675		2162.5	0.75591	4.30148	41.9044	45.1904	90.8782	94.1185	290.803	294.027
0.149816	0.813431		2166.67	0.75591	4.29119	41.902	45.1887	90.8773	94.1176	290.803	294.027
0.150392	0.812189		2170.83	0.75591	4.28125	41.8999	45.1874	90.8765	94.117	290.802	294.027
0.15097	0.810949		2175	0.75591	4.27162	41.898	45.1864	90.8759	94.1164	290.802	294.027
0.151551	0.809711		2179.17	0.75591	4.26232	41.8963	45.1856	90.8755	94.116	290.801	294.027
0.152134	0.808475		2183.33	0.75591	4.25333	41.8947	45.185	90.8751	94.1157	290.801	294.026
0.152719	0.807241		2187.5	0.75591	4.24463	41.8932	45.1845	90.8748	94.1155	290.8	294.026
0.153306	0.806008		2191.67	0.75591	4.23623	41.8919	45.1841	90.8745	94.1152	290.8	294.026
0.153896	0.804778		2195.83	0.75591	4.22811	41.8906	45.1839	90.8743	94.1151	290.799	294.026
0.154488	0.80355		2200	0.75591	4.22026	41.8893	45.1836	90.8741	94.1149	290.799	294.026
0.155082	0.802323		2204.17	0.75591	4.21269	41.8881	45.1835	90.8739	94.1147	290.798	294.026
0.155679	0.801098		2208.33	0.75591	4.20537	41.8869	45.1833	90.8737	94.1146	290.797	294.025
0.156277	0.799875		2212.5	0.75591	4.1983	41.8858	45.1832	90.8735	94.1144	290.797	294.025
0.156879	0.798653		2216.67	0.75591	4.19149	41.8847	45.183	90.8734	94.1143	290.796	294.025
0.157482	0.797434		2220.83	0.75591	4.1849	41.8836	45.183	90.8732	94.1141	290.796	294.025
0.158088	0.796216		2225	0.75591	4.17855	41.8826	45.1829	90.873	94.1139	290.795	294.025
0.158696	0.794999		2229.17	0.75591	4.17242	41.8816	45.1829	90.8728	94.1137	290.795	294.025
0.159306	0.793784		2233.33	0.75591	4.16651	41.8806	45.1828	90.8726	94.1135	290.794	294.024
0.159919	0.792571		2237.5	0.75591	4.16081	41.8796	45.1827	90.8725	94.1132	290.794	294.024
0.160534	0.791359		2241.67	0.75591	4.15532	41.8786	45.1827	90.8723	94.113	290.793	294.024
0.161151	0.790149		2245.83	0.75591	4.15002	41.8776	45.1826	90.8721	94.1127	290.792	294.024
0.161771	0.78894		2250	0.75591	4.14491	41.8767	45.1826	90.8719	94.1124	290.792	294.024
0.162393	0.787732		2254.17	0.75591	4.13999	41.8758	45.1826	90.8717	94.1121	290.791	294.023
0.163018	0.786526		2258.33	0.75591	4.13524	41.8749	45.1825	90.8715	94.1118	290.791	294.023
0.163645	0.785321		2262.5	0.75591	4.13068	41.874	45.1825	90.8712	94.1115	290.79	294.023
0.164274	0.784118		2266.67	0.75591	4.12628	41.8731	45.1824	90.871	94.1112	290.789	294.023
0.164906	0.782916		2270.83	0.75591	4.12204	41.8723	45.1824	90.8708	94.1109	290.789	294.023
0.165541	0.781715		2275	0.75591	4.11796	41.8714	45.1823	90.8706	94.1106	290.788	294.022
0.166177	0.780516		2279.17	0.75591	4.11403	41.8706	45.1823	90.8704	94.1102	290.788	294.022
0.166817	0.779318		2283.33	0.75591	4.11025	41.8698	45.1823	90.8701	94.1099	290.787	294.022
0.167458	0.778121		2287.5	0.75591	4.10662	41.869	45.1823	90.8699	94.1095	290.787	294.022
0.168102	0.776925		2291.67	0.75591	4.10312	41.8683	45.1822	90.8697	94.1092	290.786	294.022
0.168749	0.77573		2295.83	0.75591	4.09975	41.8675	45.1822	90.8695	94.1088	290.786	294.021
0.169398	0.774537		2300	0.75591	4.09651	41.8668	45.1821	90.8693	94.1084	290.785	294.021
0.170049	0.773344		2304.17	0.75591	4.0934	41.866	45.1821	90.869	94.1081	290.785	294.021
0.170703	0.772153		2308.33	0.75591	4.09041	41.8653	45.182	90.8688	94.1077	290.784	294.021
0.17136	0.770962		2312.5	0.75591	4.08754	41.8647	45.182	90.8686	94.1073	290.783	294.021
0.172019	0.769773		2316.67	0.75591	4.08477	41.864	45.182	90.8684	94.107	290.783	294.021
0.172681	0.768585		2320.83	0.75591	4.08212	41.8633	45.182	90.8682	94.1066	290.782	294.02
0.173345	0.767397		2325	0.75591	4.07957	41.8627	45.1819	90.868	94.1062	290.782	294.02
0.174012	0.766211		2329.17	0.75591	4.07712	41.8621	45.1819	90.8677	94.1059	290.781	294.02
0.174681	0.765025		2333.33	0.75591	4.07477	41.8614	45.1818	90.8675	94.1055	290.781	294.02
0.175353	0.763841		2337.5	0.75591	4.07251	41.8609	45.1818	90.8673	94.1051	290.781	294.02
0.176027	0.762657		2341.67	0.75591	4.07034	41.8603	45.1817	90.8671	94.1048	290.78	294.02
0.176704	0.761474		2345.83	0.75591	4.06826	41.8597	45.1817	90.8669	94.1044	290.78	294.019
0.177384	0.760292		2350	0.75591	4.06626	41.8592	45.1817	90.8667	94.1041	290.779	294.019
0.178066	0.759111		2354.17	0.75591	4.06435	41.8586	45.1817	90.8665	94.1037	290.779	294.019
0.178751	0.75793		2358.33	0.75591	4.06251	41.8581	45.1816	90.8664	94.1034	290.778	294.019
0.179439	0.75675		2362.5	0.75591	4.06075	41.8576	45.1816	90.8662	94.103	290.778	294.019
0.180129	0.755571		2366.67	0.75591	4.05906	41.8571	45.1815	90.866	94.1027	290.778	294.019
0.180822	0.754393		2370.83	0.75591	4.05744	41.8567	45.1815	90.8658	94.1024	290.777	294.019
0.181517	0.753215		2375	0.75591	4.05589	41.8562	45.1814	90.8656	94.1021	290.777	294.019
0.182215	0.752038		2379.17	0.75591	4.0544	41.8558	45.1814	90.8655	94.1018	290.776	294.018
0.182916	0.750861		2383.33	0.75591	4.05298	41.8554	45.1813	90.8653	94.1015	290.776	294.018
0.18362	0.749685		2387.5	0.75591	4.05161	41.855	45.1813	90.8652	94.1012	290.776	294.018
0.184326	0.74851		2391.67	0.75591	4.0503	41.8546	45.1813	90.865	94.1009	290.775	294.018
0.185035	0.747335		2395.83	0.75591	4.04905	41.8542	45.1813	90.8649	94.1006	290.775	294.018
0.185747	0.746161		2400	0.75591	4.04785	41.8538	45.1812	90.8647	94.1003	290.775	294.018
0.186461	0.744987		2404.17	0.75591	4.0467	41.8535	45.1812	90.8646	94.1001	290.774	294.018
0.187178	0.743814		2408.33	0.75591	4.04561	41.8532	45.1811	90.8644	94.0998	290.774	294.018
0.187898	0.742641		2412.5	0.75591	4.04456	41.8529	45.1811	90.8643	94.0996	290.774	294.018
0.188621	0.741469		2416.67	0.75591	4.04355	41.8526	45.1811	90.8642	94.0993	290.774	294.018
0.189347	0.740297		2420.83	0.75591	4.04259	41.8523	45.1811	90.8641	94.0991	290.773	294.017
0.190075	0.739125		2425	0.75591	4.04167	41.852	45.181	90.864	94.0989	290.773	294.017
0.190806	0.737954		2429.17	0.75591	4.04079	41.8517	45.181	90.8639	94.0987	290.773	294.017
0.19154	0.736784		2433.33	0.75591	4.03995	41.8515	45.1809	90.8638	94.0985	290.773	294.017
0.192277	0.735613		2437.5	0.75591	4.03915	41.8513	45.1809	90.8637	94.0983	290.772	294.017
0.193016	0.734443		2441.67	0.75591	4.03838	41.8511	45.1809	90.8636	94.0981	290.772	294.017
0.193758	0.733273		2445.83	0.75591	4.03764	41.8509	45.1809	90.8635	94.098	290.772	294.017
0.194504	0.732103		2450	0.75591	4.03694	41.8507	45.1808	90.8634	94.0978	290.772	294.017
0.195252	0.730934		2454.17	0.75591	4.03627	41.8505	45.1809	90.8634	94.0977	290.772	294.017
0.196003	0.729765		2458.33	0.75591	4.03563	41.8504	45.1808	90.8633	94.0976	290.772	294.017
0.196757	0.728596		2462.5	0.75591	4.03502	41.8502	45.1808	90.8632	94.0975	290.772	294.017
0.197514	0.727427		2466.67	0.75591	4.03444	41.8501	45.1808	90.8632	94.0974	290.771	294.017
0.198273	0.726259		2470.83	0.75591	4.03388	41.85	45.1808	90.8631	94.0973	290.771	294.017
0.199036	0.72509		2475	0.75591	4.03335	41.8499	45.1807	90.8631	94.0972	290.771	294.017
0.199801	0.723922		2479.17	0.75591	4.03285	41.8498	45.1808	90.8631	94.0971	290.771	294.017
0.20057	0.722754		2483.33	0.75591	4.03236	41.8498	45.1807	90.863	94.0971	290.771	294.017
0.201341	0.721586		2487.5	0.75591	4.0319	41.8497	45.1808	90.863	94.097	290.771	294.017
0.202116	0.720418		2491.67	0.75591	4.03146	41.8497	45.1807	90.863	94.097	290.771	294.017
0.202893	0.71925		2495.83	0.75591	4.03105	41.8496	45.1807	90.863	94.097	290.771	294.017
0.203674	0.718082		2500	0.75591	4.03065	41.8496	45.1807	90.863	94.097	290.771	294.017
0.204457	0.716914
0.205243	0.715746
0.206033	0.714578
0.206825	0.71341
0.207621	0.712242
0.208419	0.711074
0.209221	0.709906
0.210026	0.708738
0.210833	0.707569
0.211644	0.7064
0.212458	0.705232
0.213276	0.704063
0.214096	0.702894
0.214919	0.701724
0.215746	0.700555
0.216576	0.699385
0.217409	0.698215
0.218245	0.697044
0.219085	0.695874
0.219927	0.694703
0.220773	0.693531
0.221622	0.69236
0.222475	0.691187
0.22333	0.690015
0.224189	0.688842
0.225052	0.687669
0.225917	0.686495
0.226786	0.685321
0.227659	0.684147
0.228534	0.682972
0.229413	0.681796
0.230296	0.68062
0.231181	0.679443
0.232071	0.678266
0.232963	0.677089
0.233859	0.675911
0.234759	0.674732
0.235662	0.673552
0.236568	0.672372
0.237478	0.671192
0.238391	0.670011
0.239308	0.668829
0.240229	0.667646
0.241153	0.666463
0.24208	0.665279
0.243011	0.664095
0.243946	0.66291
0.244884	0.661724
0.245826	0.660537
0.246772	0.65935
0.247721	0.658161
0.248674	0.656972
0.24963	0.655783
0.25059	0.654592
0.251554	0.653401
0.252522	0.652208
0.253493	0.651015
0.254468	0.649821
0.255447	0.648627
0.256429	0.647431
0.257416	0.646235
0.258406	0.645037
0.2594	0.643839
0.260398	0.64264
0.261399	0.64144
0.262404	0.640239
0.263414	0.639037
0.264427	0.637834
0.265444	0.63663
0.266465	0.635425
0.26749	0.634219
0.268519	0.633012
0.269552	0.631804
0.270588	0.630595
0.271629	0.629385
0.272674	0.628174
0.273723	0.626962
0.274775	0.625748
0.275832	0.624534
0.276893	0.623319
0.277958	0.622102
0.279027	0.620885
0.280101	0.619666
0.281178	0.618446
0.282259	0.617225
0.283345	0.616003
0.284435	0.61478
0.285529	0.613556
0.286627	0.61233
0.28773	0.611103
0.288836	0.609875
0.289947	0.608646
0.291063	0.607416
0.292182	0.606184
0.293306	0.604951
0.294434	0.603717
0.295566	0.602482
0.296703	0.601245
0.297845	0.600008
0.29899	0.598769
0.30014	0.597528
0.301295	0.596286
0.302453	0.595043
0.303617	0.593799
0.304785	0.592554
0.305957	0.591307
0.307134	0.590058
0.308315	0.588809
0.309501	0.587558
0.310691	0.586306
0.311886	0.585052
0.313086	0.583797
0.31429	0.582541
0.315499	0.581283
0.316712	0.580024
0.317931	0.578763
0.319153	0.577501
0.320381	0.576238
0.321613	0.574973
0.32285	0.573707
0.324092	0.572439
0.325339	0.57117
0.32659	0.569899
0.327846	0.568627
0.329107	0.567354
0.330373	0.566079
0.331644	0.564802
0.332919	0.563524
0.3342	0.562245
0.335485	0.560964
0.336776	0.559682
0.338071	0.558398
0.339371	0.557112
0.340677	0.555825
0.341987	0.554537
0.343302	0.553247
0.344623	0.551955
0.345948	0.550662
0.347279	0.549367
0.348615	0.548071
0.349956	0.546773
0.351302	0.545474
0.352653	0.544173
0.354009	0.54287
0.355371	0.541566
0.356738	0.54026
0.35811	0.538953
0.359487	0.537644
0.36087	0.536334
0.362258	0.535021
0.363651	0.533708
0.36505	0.532392
0.366454	0.531075
0.367864	0.529756
0.369279	0.528436
0.370699	0.527114
0.372125	0.52579
0.373556	0.524465
0.374993	0.523138
0.376435	0.521809
0.377883	0.520479
0.379336	0.519147
0.380796	0.517813
0.38226	0.516478
0.38373	0.515141
0.385206	0.513802
0.386688	0.512462
0.388175	0.51112
0.389668	0.509776
0.391167	0.50843
0.392672	0.507083
0.394182	0.505734
0.395698	0.504383
0.39722	0.503031
0.398748	0.501676
0.400282	0.50032
0.401821	0.498963
0.403367	0.497603
0.404918	0.496242
0.406476	0.494879
0.408039	0.493514
0.409609	0.492148
0.411184	0.490779
0.412766	0.489409
0.414353	0.488038
0.415947	0.486664
0.417547	0.485289
0.419153	0.483912
0.420765	0.482533
0.422383	0.481152
0.424008	0.479769
0.425639	0.478385
0.427276	0.476999
0.428919	0.475611
0.430569	0.474222
0.432225	0.47283
0.433888	0.471437
0.435557	0.470042
0.437232	0.468645
0.438914	0.467246
0.440602	0.465845
0.442297	0.464443
0.443998	0.463039
0.445705	0.461633
0.44742	0.460225
0.449141	0.458815
0.450868	0.457404
0.452602	0.455991
0.454343	0.454576
0.456091	0.453159
0.457845	0.45174
0.459606	0.450319
0.461374	0.448897
0.463148	0.447472
0.46493	0.446046
0.466718	0.444618
0.468513	0.443189
0.470315	0.441757
0.472124	0.440324
0.47394	0.438888
0.475763	0.437451
0.477593	0.436012
0.47943	0.434571
0.481274	0.433129
0.483125	0.431684
0.484983	0.430238
0.486849	0.42879
0.488721	0.42734
0.490601	0.425888
0.492488	0.424434
0.494382	0.422979
0.496284	0.421522
0.498193	0.420062
0.500109	0.418601
0.502033	0.417139
0.503963	0.415674
0.505902	0.414208
0.507848	0.412739
0.509801	0.411269
0.511762	0.409797
0.51373	0.408324
0.515706	0.406848
0.51769	0.405371
0.519681	0.403892
0.52168	0.402411
0.523686	0.400928
0.525701	0.399444
0.527723	0.397957
0.529752	0.396469
0.53179	0.394979
0.533835	0.393488
0.535889	0.391994
0.53795	0.390499
0.540019	0.389002
0.542096	0.387504
0.544181	0.386003
0.546274	0.384501
0.548375	0.382997
0.550485	0.381492
0.552602	0.379984
0.554727	0.378475
0.556861	0.376964
0.559003	0.375452
0.561153	0.373938
0.563311	0.372422
0.565478	0.370904
0.567653	0.369385
0.569836	0.367864
0.572028	0.366342
0.574228	0.364817
0.576437	0.363292
0.578654	0.361764
0.58088	0.360235
0.583114	0.358704
0.585357	0.357172
0.587608	0.355638
0.589868	0.354103
0.592137	0.352566
0.594415	0.351027
0.596701	0.349487
0.598996	0.347945
0.6013	0.346402
0.603613	0.344858
0.605935	0.343311
0.608265	0.341764
0.610605	0.340215
0.612953	0.338664
0.615311	0.337112
0.617678	0.335559
0.620053	0.334004
0.622438	0.332448
0.624832	0.33089
0.627236	0.329331
0.629648	0.327771
0.63207	0.32621
0.634501	0.324647
0.636942	0.323082
0.639392	0.321517
0.641851	0.31995
0.64432	0.318382
0.646798	0.316813
0.649286	0.315243
0.651783	0.313672
0.65429	0.312099
0.656806	0.310525
0.659333	0.30895
0.661869	0.307374
0.664414	0.305797
0.66697	0.304219
0.669535	0.30264
0.672111	0.30106
0.674696	0.299479
0.677291	0.297897
0.679896	0.296315
0.682511	0.294731
0.685136	0.293146
0.687771	0.291561
0.690417	0.289975
0.693072	0.288388
0.695738	0.2868
0.698414	0.285212
0.7011	0.283622
0.703797	0.282033
0.706504	0.280442
0.709221	0.278851
0.711949	0.27726
0.714688	0.275668
0.717437	0.274075
0.720196	0.272482
0.722966	0.270889
0.725747	0.269295
0.728538	0.267701
0.731341	0.266106
0.734153	0.264511
0.736977	0.262916
0.739812	0.261321
0.742657	0.259726
0.745514	0.25813
0.748381	0.256535
0.75126	0.254939
0.754149	0.253343
0.75705	0.251748
0.759962	0.250152
0.762885	0.248557
0.765819	0.246962
0.768765	0.245367
0.771722	0.243772
0.77469	0.242178
0.77767	0.240584
0.780661	0.23899
0.783664	0.237397
0.786678	0.235805
0.789704	0.234213
0.792741	0.232621
0.79579	0.23103
0.798851	0.22944
0.801924	0.227851
0.805008	0.226263
0.808104	0.224675
0.811213	0.223088
0.814333	0.221503
0.817465	0.219918
0.820609	0.218335
0.823765	0.216752
0.826934	0.215171
0.830114	0.213591
0.833307	0.212013
0.836512	0.210435
0.83973	0.20886
0.84296	0.207286
0.846202	0.205713
0.849457	0.204142
0.852724	0.202573
0.856004	0.201006
0.859296	0.19944
0.862602	0.197877
0.865919	0.196315
0.86925	0.194755
0.872593	0.193198
0.87595	0.191643
0.879319	0.19009
0.882701	0.188539
0.886096	0.186991
0.889504	0.185445
0.892925	0.183902
0.89636	0.182362
0.899808	0.180824
0.903269	0.179289
0.906743	0.177757
0.91023	0.176228
0.913731	0.174702
0.917246	0.173179
0.920774	0.171659
0.924315	0.170142
0.927871	0.168629
0.93144	0.167119
0.935022	0.165613
0.938618	0.16411
0.942229	0.162611
0.945853	0.161116
0.949491	0.159625
0.953143	0.158137
0.956809	0.156654
0.960489	0.155174
0.964183	0.153699
0.967892	0.152229
0.971615	0.150762
0.975352	0.1493
0.979103	0.147843
0.982869	0.14639
0.98665	0.144942
0.990445	0.143499
0.994254	0.142061
0.998078	0.140628
1.00192	0.1392
1.00577	0.137777
1.00964	0.136359
1.01352	0.134947
1.01742	0.13354
1.02133	0.132139
1.02526	0.130744
1.02921	0.129354
1.03316	0.12797
1.03714	0.126593
1.04113	0.125221
1.04513	0.123855
1.04915	0.122496
1.05319	0.121143
1.05724	0.119797
1.06131	0.118457
1.06539	0.117123
1.06948	0.115797
1.0736	0.114477
1.07773	0.113165
1.08187	0.111859
1.08603	0.11056
1.09021	0.109269
1.0944	0.107985
1.09861	0.106709
1.10284	0.10544
1.10708	0.104178
1.11134	0.102925
1.11561	0.101679
1.11991	0.100441
1.12421	0.0992112
1.12854	0.0979895
1.13288	0.0967759
1.13724	0.0955707
1.14161	0.0943739
1.146	0.0931855
1.15041	0.0920057
1.15483	0.0908347
1.15927	0.0896723
1.16373	0.0885189
1.16821	0.0873744
1.1727	0.0862389
1.17721	0.0851125
1.18174	0.0839954
1.18629	0.0828876
1.19085	0.0817891
1.19543	0.0807001
1.20003	0.0796207
1.20464	0.0785509
1.20928	0.0774909
1.21393	0.0764406
1.2186	0.0754003
1.22328	0.0743698
1.22799	0.0733495
1.23271	0.0723392
1.23745	0.0713391
1.24221	0.0703493
1.24699	0.0693698
1.25179	0.0684007
1.2566	0.0674421
1.26144	0.066494
1.26629	0.0655565
1.27116	0.0646296
1.27605	0.0637135
1.28096	0.0628082
1.28588	0.0619137
1.29083	0.06103
1.29579	0.0601574
1.30078	0.0592957
1.30578	0.058445
1.3108	0.0576055
1.31584	0.0567771
1.32091	0.0559598
1.32599	0.0551538
1.33109	0.054359
1.33621	0.0535755
1.34135	0.0528033
1.34651	0.0520424
1.35168	0.051293
1.35688	0.0505549
1.3621	0.0498283
1.36734	0.049113
1.3726	0.0484093
1.37788	0.047717
1.38318	0.0470362
1.3885	0.0463669
1.39384	0.045709
1.3992	0.0450627
1.40458	0.0444278
1.40999	0.0438045
1.41541	0.0431926
1.42085	0.0425922
1.42632	0.0420032
1.4318	0.0414257
1.43731	0.0408595
1.44284	0.0403048
1.44839	0.0397614
1.45396	0.0392294
1.45955	0.0387086
1.46517	0.0381992
1.4708	0.0377009
1.47646	0.0372138
1.48214	0.0367378
1.48784	0.0362729
1.49356	0.035819
1.49931	0.0353761
1.50507	0.0349441
1.51086	0.0345228
1.51667	0.0341124
1.52251	0.0337126
1.52836	0.0333235
1.53424	0.0329448
1.54014	0.0325766
1.54607	0.0322188
1.55201	0.0318712
1.55798	0.0315337
1.56397	0.0312064
1.56999	0.030889
1.57603	0.0305814
1.58209	0.0302836
1.58818	0.0299954
1.59428	0.0297167
1.60042	0.0294474
1.60657	0.0291873
1.61275	0.0289364
1.61895	0.0286945
1.62518	0.0284615
1.63143	0.0282371
1.63771	0.0280214
1.64401	0.0278141
1.65033	0.027615
1.65668	0.0274241
1.66305	0.0272412
1.66945	0.027066
1.67587	0.0268986
1.68231	0.0267386
1.68878	0.0265859
1.69528	0.0264404
1.7018	0.0263018
1.70835	0.02617
1.71492	0.0260449
1.72151	0.0259261
1.72813	0.0258136
1.73478	0.0257072
1.74145	0.0256066
1.74815	0.0255117
1.75488	0.0254222
1.76163	0.025338
1.7684	0.0252589
1.7752	0.0251847
1.78203	0.0251152
1.78889	0.0250501
1.79577	0.0249893
1.80267	0.0249325
1.80961	0.0248796
1.81657	0.0248303
1.82355	0.0247844
1.83057	0.0247417
1.83761	0.0247021
1.84468	0.0246652
1.85177	0.0246309
1.85889	0.0245989
1.86604	0.0245691
1.87322	0.0245412
1.88043	0.0245151
1.88766	0.0244904
1.89492	0.024467
1.90221	0.0244447
1.90952	0.0244232
1.91687	0.0244024
1.92424	0.024382
1.93164	0.0243618
1.93907	0.0243417
1.94653	0.0243214
1.95402	0.0243007
1.96153	0.0242793
1.96908	0.0242572
1.97665	0.0242341
1.98425	0.0242099
1.99189	0.0241842
1.99955	0.024157
2.00724	0.024128
2.01496	0.0240971
2.02271	0.024064
2.03049	0.0240287
2.0383	0.0239909
2.04614	0.0239504
2.05401	0.0239072
2.06191	0.023861
2.06984	0.0238117
2.0778	0.0237591
2.08579	0.0237031
2.09382	0.0236435
2.10187	0.0235803
2.10995	0.0235132
2.11807	0.0234422
2.12622	0.0233671
2.13439	0.0232878
2.1426	0.0232042
2.15085	0.0231163
2.15912	0.0230239
2.16742	0.0229268
2.17576	0.0228252
2.18413	0.0227188
2.19253	0.0226076
2.20096	0.0224915
2.20943	0.0223705
2.21793	0.0222445
2.22646	0.0221136
2.23502	0.0219775
2.24362	0.0218364
2.25225	0.0216903
2.26091	0.021539
2.2696	0.0213826
2.27833	0.0212211
2.2871	0.0210545
2.29589	0.0208829
2.30473	0.0207062
2.31359	0.0205245
2.32249	0.0203379
2.33142	0.0201463
2.34039	0.0199498
2.34939	0.0197486
2.35843	0.0195426
2.3675	0.019332
2.3766	0.0191169
2.38575	0.0188973
2.39492	0.0186734
2.40413	0.0184452
2.41338	0.0182129
2.42266	0.0179765
2.43198	0.0177364
2.44134	0.0174925
2.45073	0.017245
2.46015	0.0169941
2.46961	0.0167399
2.47911	0.0164827
2.48865	0.0162225
2.49822	0.0159595
2.50783	0.015694
2.51748	0.0154262
2.52716	0.0151561
2.53688	0.0148841
2.54664	0.0146102
2.55643	0.0143349
2.56626	0.0140581
2.57613	0.0137803
2.58604	0.0135015
2.59599	0.013222
2.60598	0.0129421
2.616	0.0126619
2.62606	0.0123817
2.63616	0.0121018
2.6463	0.0118224
2.65648	0.0115436
2.6667	0.0112659
2.67695	0.0109893
2.68725	0.0107142
2.69759	0.0104407
2.70796	0.0101692
2.71838	0.00989983
2.72883	0.00963287
2.73933	0.00936856
2.74987	0.00910712
2.76044	0.0088488
2.77106	0.00859383
2.78172	0.00834243
2.79242	0.00809483
2.80316	0.00785125
2.81394	0.00761191
2.82476	0.00737703
2.83563	0.0071468
2.84653	0.00692144
2.85748	0.00670114
2.86847	0.00648609
2.87951	0.00627648
2.89058	0.00607249
2.9017	0.00587428
2.91286	0.00568202
2.92406	0.00549586
2.93531	0.00531595
2.9466	0.00514244
2.95793	0.00497545
2.96931	0.0048151
2.98073	0.00466151
2.9922	0.00451477
3.00371	0.00437499
3.01526	0.00424224
3.02686	0.0041166
3.0385	0.00399812
3.05019	0.00388686
3.06192	0.00378287
3.0737	0.00368617
3.08552	0.00359677
3.09739	0.0035147
3.1093	0.00343994
3.12126	0.00337248
3.13326	0.00331229
3.14532	0.00325935
3.15741	0.00321359
3.16956	0.00317496
3.18175	0.00314339
3.19399	0.0031188
3.20627	0.0031011
3.2186	0.00309017
3.23098	0.00308592
3.24341	0.0030882
3.25589	0.0030969
3.26841	0.00311185
3.28098	0.00313291
3.2936	0.00315992
3.30627	0.00319269
3.31898	0.00323105
3.33175	0.00327481
3.34457	0.00332376
3.35743	0.00337769
3.37034	0.0034364
3.38331	0.00349966
3.39632	0.00356724
3.40938	0.00363891
3.4225	0.00371442
3.43566	0.00379354
3.44888	0.00387601
3.46214	0.00396157
3.47546	0.00404998
3.48882	0.00414097
3.50224	0.00423427
3.51571	0.00432963
3.52924	0.00442677
3.54281	0.00452544
3.55644	0.00462536
3.57012	0.00472627
3.58385	0.0048279
3.59763	0.00493
3.61147	0.0050323
3.62536	0.00513454
3.63931	0.00523648
3.6533	0.00533786
3.66736	0.00543844
3.68146	0.00553799
3.69562	0.00563626
3.70984	0.00573304
3.72411	0.0058281
3.73843	0.00592124
3.75281	0.00601225
3.76724	0.00610094
3.78173	0.00618712
3.79628	0.00627063
3.81088	0.00635129
3.82554	0.00642895
3.84025	0.00650347
3.85502	0.00657472
3.86985	0.00664257
3.88473	0.00670692
3.89968	0.00676768
3.91468	0.00682476
3.92973	0.00687808
3.94485	0.00692759
3.96002	0.00697324
3.97525	0.00701501
3.99054	0.00705286
4.00589	0.0070868
4.0213	0.00711682
4.03677	0.00714295
4.05229	0.00716522
4.06788	0.00718367
4.08353	0.00719836
4.09923	0.00720936
4.115	0.00721674
4.13083	0.00722059
4.14671	0.00722102
4.16266	0.00721815
4.17868	0.00721209
4.19475	0.00720297
4.21088	0.00719094
4.22708	0.00717615
4.24334	0.00715876
4.25966	0.00713894
4.27604	0.00711685
4.29249	0.00709268
4.309	0.00706662
4.32557	0.00703884
4.34221	0.00700956
4.35891	0.00697896
4.37568	0.00694725
4.39251	0.00691463
4.4094	0.00688131
4.42636	0.00684748
4.44339	0.00681336
4.46048	0.00677915
4.47763	0.00674504
4.49486	0.00671125
4.51215	0.00667795
4.5295	0.00664536
4.54692	0.00661364
4.56441	0.006583
4.58197	0.00655359
4.59959	0.0065256
4.61728	0.00649917
4.63504	0.00647448
4.65287	0.00645165
4.67077	0.00643083
4.68873	0.00641215
4.70677	0.00639572
4.72487	0.00638165
4.74304	0.00637003
4.76129	0.00636095
4.7796	0.00635449
4.79798	0.00635069
4.81644	0.00634963
4.83496	0.00635133
4.85356	0.00635582
4.87223	0.00636312
4.89097	0.00637323
4.90978	0.00638614
4.92866	0.00640183
4.94762	0.00642028
4.96665	0.00644143
4.98575	0.00646524
5.00493	0.00649164
5.02418	0.00652056
5.04351	0.00655191
5.0629	0.00658561
5.08238	0.00662155
5.10193	0.00665963
5.12155	0.00669973
5.14125	0.00674172
5.16102	0.00678548
5.18087	0.00683087
5.2008	0.00687776
5.22081	0.006926
5.24089	0.00697544
5.26104	0.00702595
5.28128	0.00707736
5.30159	0.00712954
5.32198	0.00718232
5.34245	0.00723556
5.363	0.00728912
5.38363	0.00734284
5.40434	0.00739658
5.42512	0.00745021
5.44599	0.00750359
5.46694	0.00755659
5.48797	0.00760909
5.50907	0.00766097
5.53026	0.00771213
5.55153	0.00776245
5.57289	0.00781184
5.59432	0.00786023
5.61584	0.00790752
5.63744	0.00795365
5.65912	0.00799857
5.68089	0.00804222
5.70274	0.00808456
5.72468	0.00812556
5.74669	0.0081652
5.7688	0.00820347
5.79099	0.00824037
5.81326	0.0082759
5.83562	0.00831008
5.85807	0.00834293
5.8806	0.0083745
5.90322	0.00840482
5.92592	0.00843395
5.94871	0.00846194
5.97159	0.00848885
5.99456	0.00851476
6.01762	0.00853974
6.04077	0.00856388
6.064	0.00858726
6.08732	0.00860998
6.11074	0.00863211
6.13424	0.00865377
6.15784	0.00867504
6.18152	0.00869603
6.2053	0.00871683
6.22916	0.00873754
6.25312	0.00875826
6.27717	0.00877909
6.30132	0.00880011
6.32556	0.00882141
6.34989	0.00884309
6.37431	0.00886522
6.39883	0.00888787
6.42344	0.00891113
6.44814	0.00893506
6.47295	0.00895972
6.49784	0.00898515
6.52284	0.00901142
6.54792	0.00903856
6.57311	0.0090666
6.59839	0.00909556
6.62377	0.00912548
6.64925	0.00915636
6.67482	0.0091882
6.7005	0.00922101
6.72627	0.00925477
6.75214	0.00928947
6.77811	0.00932509
6.80418	0.0093616
6.83035	0.00939898
6.85662	0.00943717
6.883	0.00947614
6.90947	0.00951585
6.93605	0.00955623
6.96272	0.00959725
6.98951	0.00963884
7.01639	0.00968095
7.04338	0.00972351
7.07047	0.00976647
7.09766	0.00980977
7.12496	0.00985335
7.15237	0.00989714
7.17988	0.0099411
7.20749	0.00998516
7.23521	0.0100293
7.26304	0.0100734
7.29098	0.0101175
7.31902	0.0101614
7.34717	0.0102053
7.37543	0.010249
7.4038	0.0102925
7.43228	0.0103358
7.46087	0.0103788
7.48956	0.0104216
7.51837	0.0104641
7.54729	0.0105063
7.57632	0.0105483
7.60546	0.01059
7.63471	0.0106314
7.66408	0.0106725
7.69355	0.0107135
7.72315	0.0107542
7.75285	0.0107946
7.78267	0.010835
7.81261	0.0108752
7.84265	0.0109152
7.87282	0.0109552
7.9031	0.0109952
7.9335	0.0110351
7.96401	0.0110751
7.99465	0.0111151
8.0254	0.0111552
8.05626	0.0111955
8.08725	0.0112359
8.11836	0.0112765
8.14958	0.0113174
8.18093	0.0113585
8.21239	0.0113999
8.24398	0.0114416
8.27569	0.0114836
8.30752	0.011526
8.33947	0.0115688
8.37155	0.0116119
8.40375	0.0116554
8.43607	0.0116993
8.46852	0.0117436
8.50109	0.0117883
8.53379	0.0118334
8.56661	0.0118789
8.59956	0.0119248
8.63264	0.011971
8.66584	0.0120176
8.69918	0.0120645
8.73264	0.0121117
8.76622	0.0121593
8.79994	0.0122071
8.83379	0.0122552
8.86777	0.0123035
8.90187	0.0123521
8.93611	0.0124009
8.97048	0.0124499
9.00499	0.012499
9.03962	0.0125483
9.07439	0.0125978
9.1093	0.0126474
9.14433	0.012697
9.1795	0.0127469
9.21481	0.0127967
9.25025	0.0128467
9.28583	0.0128968
9.32155	0.012947
9.3574	0.0129972
9.39339	0.0130475
9.42952	0.0130979
9.46579	0.0131484
9.5022	0.013199
9.53875	0.0132497
9.57544	0.0133005
9.61227	0.0133514
9.64924	0.0134024
9.68635	0.0134536
9.72361	0.0135049
9.76101	0.0135564
9.79855	0.0136081
9.83624	0.01366
9.87408	0.013712
9.91205	0.0137643
9.95018	0.0138168
9.98845	0.0138695
10.0269	0.0139224
10.0654	0.0139756
10.1041	0.0140291
10.143	0.0140828
10.182	0.0141367
10.2212	0.014191
10.2605	0.0142455
10.3	0.0143002
10.3396	0.0143552
10.3794	0.0144105
10.4193	0.014466
10.4594	0.0145218
10.4996	0.0145779
10.54	0.0146342
10.5805	0.0146907
10.6212	0.0147475
10.6621	0.0148045
10.7031	0.0148617
10.7442	0.0149192
10.7856	0.0149769
10.827	0.0150348
10.8687	0.0150929
10.9105	0.0151513
10.9525	0.0152098
10.9946	0.0152685
11.0369	0.0153275
11.0793	0.0153866
11.1219	0.0154459
11.1647	0.0155055
11.2077	0.0155652
11.2508	0.0156252
11.294	0.0156853
11.3375	0.0157457
11.3811	0.0158063
11.4249	0.0158671
11.4688	0.0159281
11.5129	0.0159893
11.5572	0.0160508
11.6017	0.0161125
11.6463	0.0161744
11.6911	0.0162366
11.736	0.016299
11.7812	0.0163617
11.8265	0.0164246
11.872	0.0164877
11.9176	0.0165511
11.9635	0.0166148
12.0095	0.0166787
12.0557	0.0167429
12.1021	0.0168073
12.1486	0.016872
12.1953	0.016937
12.2422	0.0170022
12.2893	0.0170677
12.3366	0.0171334
12.384	0.0171994
12.4317	0.0172657
12.4795	0.0173322
12.5275	0.017399
12.5757	0.017466
12.624	0.0175333
12.6726	0.0176008
12.7213	0.0176686
12.7703	0.0177367
12.8194	0.017805
12.8687	0.0178736
12.9182	0.0179424
12.9679	0.0180115
13.0178	0.0180808
13.0678	0.0181504
13.1181	0.0182203
13.1686	0.0182904
13.2192	0.0183608
13.2701	0.0184315
13.3211	0.0185024
13.3723	0.0185736
13.4238	0.0186451
13.4754	0.0187168
13.5272	0.0187889
13.5793	0.0188612
13.6315	0.0189338
13.6839	0.0190066
13.7365	0.0190798
13.7894	0.0191532
13.8424	0.0192269
13.8957	0.0193009
13.9491	0.0193752
14.0028	0.0194498
14.0566	0.0195247
14.1107	0.0195998
14.165	0.0196753
14.2194	0.019751
14.2741	0.0198271
14.329	0.0199034
14.3842	0.01998
14.4395	0.0200569
14.495	0.0201341
14.5508	0.0202116
14.6067	0.0202894
14.6629	0.0203675
14.7193	0.0204459
14.7759	0.0205246
14.8328	0.0206036
14.8898	0.0206829
14.9471	0.0207625
15.0046	0.0208424
15.0623	0.0209226
15.1202	0.0210032
15.1784	0.021084
15.2368	0.0211651
15.2954	0.0212466
15.3542	0.0213284
15.4133	0.0214105
15.4725	0.0214928
15.532	0.0215756
15.5918	0.0216586
15.6518	0.021742
15.712	0.0218256
15.7724	0.0219096
15.8331	0.0219939
15.894	0.0220786
15.9551	0.0221636
16.0165	0.0222489
16.0781	0.0223345
16.1399	0.0224204
16.202	0.0225067
16.2643	0.0225934
16.3269	0.0226803
16.3897	0.0227676
16.4527	0.0228552
16.516	0.0229432
16.5795	0.0230315
16.6433	0.0231201
16.7073	0.0232091
16.7715	0.0232984
16.8361	0.023388
16.9008	0.023478
16.9658	0.0235684
17.0311	0.0236591
17.0966	0.0237501
17.1623	0.0238415
17.2284	0.0239333
17.2946	0.0240254
17.3611	0.0241178
17.4279	0.0242106
17.4949	0.0243038
17.5622	0.0243973
17.6298	0.0244912
17.6976	0.0245854
17.7657	0.0246801
17.834	0.024775
17.9026	0.0248704
17.9715	0.0249661
18.0406	0.0250621
18.11	0.0251586
18.1796	0.0252554
18.2495	0.0253526
18.3197	0.0254501
18.3902	0.025548
18.4609	0.0256464
18.5319	0.025745
18.6032	0.0258441
18.6748	0.0259436
18.7466	0.0260434
18.8187	0.0261436
18.8911	0.0262442
18.9638	0.0263452
19.0367	0.0264465
19.1099	0.0265483
19.1834	0.0266505
19.2572	0.026753
19.3313	0.0268559
19.4056	0.0269593
19.4803	0.027063
19.5552	0.0271671
19.6304	0.0272717
19.7059	0.0273766
19.7817	0.0274819
19.8578	0.0275877
19.9342	0.0276938
20.0108	0.0278004
20.0878	0.0279073
20.1651	0.0280147
20.2426	0.0281225
20.3205	0.0282307
20.3987	0.0283393
20.4771	0.0284484
20.5559	0.0285578
20.6349	0.0286677
20.7143	0.028778
20.794	0.0288887
20.874	0.0289999
20.9542	0.0291115
21.0348	0.0292235
21.1157	0.0293359
21.197	0.0294488
21.2785	0.0295621
21.3603	0.0296758
21.4425	0.02979
21.525	0.0299046
21.6078	0.0300197
21.6909	0.0301352
21.7743	0.0302511
21.8581	0.0303675
21.9421	0.0304843
22.0265	0.0306016
22.1112	0.0307193
22.1963	0.0308375
22.2817	0.0309562
22.3674	0.0310753
22.4534	0.0311948
22.5398	0.0313148
22.6265	0.0314353
22.7135	0.0315563
22.8008	0.0316777
22.8885	0.0317995
22.9766	0.0319219
23.065	0.0320447
23.1537	0.032168
23.2427	0.0322917
23.3321	0.032416
23.4219	0.0325407
23.512	0.0326659
23.6024	0.0327915
23.6932	0.0329177
23.7843	0.0330443
23.8758	0.0331715
23.9676	0.0332991
24.0598	0.0334272
24.1523	0.0335558
24.2452	0.0336849
24.3385	0.0338145
24.4321	0.0339446
24.5261	0.0340751
24.6204	0.0342062
24.7151	0.0343378
24.8102	0.0344699
24.9056	0.0346025
25.0014	0.0347357
25.0976	0.0348693
25.1941	0.0350034
25.291	0.0351381
25.3883	0.0352733
25.4859	0.035409
25.584	0.0355452
25.6824	0.0356819
25.7811	0.0358192
25.8803	0.035957
25.9798	0.0360953
26.0798	0.0362342
26.1801	0.0363736
26.2808	0.0365135
26.3819	0.036654
26.4833	0.036795
26.5852	0.0369365
26.6874	0.0370786
26.7901	0.0372213
26.8931	0.0373644
26.9966	0.0375082
27.1004	0.0376525
27.2047	0.0377973
27.3093	0.0379427
27.4143	0.0380887
27.5198	0.0382352
27.6256	0.0383823
27.7319	0.03853
27.8385	0.0386782
27.9456	0.038827
28.0531	0.0389763
28.161	0.0391263
28.2693	0.0392768
28.3781	0.0394279
28.4872	0.0395795
28.5968	0.0397318
28.7068	0.0398846
28.8172	0.0400381
28.928	0.0401921
29.0393	0.0403467
29.151	0.0405019
29.2631	0.0406577
29.3757	0.0408141
29.4886	0.0409711
29.6021	0.0411287
29.7159	0.0412869
29.8302	0.0414458
29.945	0.0416052
30.0601	0.0417652
30.1758	0.0419259
30.2918	0.0420872
30.4083	0.0422491
30.5253	0.0424116
30.6427	0.0425747
30.7606	0.0427385
30.8789	0.0429029
30.9976	0.043068
31.1169	0.0432336
31.2366	0.0433999
31.3567	0.0435669
31.4773	0.0437345
31.5984	0.0439027
31.7199	0.0440716
31.8419	0.0442411
31.9644	0.0444113
32.0873	0.0445821
32.2108	0.0447536
32.3347	0.0449258
32.459	0.0450986
32.5839	0.0452721
32.7092	0.0454462
32.835	0.045621
32.9613	0.0457965
33.0881	0.0459727
33.2153	0.0461495
33.3431	0.0463271
33.4713	0.0465053
33.6001	0.0466842
33.7293	0.0468637
33.8591	0.047044
33.9893	0.047225
34.12	0.0474066
34.2513	0.047589
34.383	0.047772
34.5152	0.0479558
34.648	0.0481403
34.7813	0.0483254
34.915	0.0485113
35.0493	0.0486979
35.1841	0.0488853
35.3195	0.0490733
35.4553	0.0492621
35.5917	0.0494516
35.7286	0.0496418
35.866	0.0498327
36.004	0.0500244
36.1425	0.0502168
36.2815	0.05041
36.421	0.0506039
36.5611	0.0507986
36.7017	0.050994
36.8429	0.0511901
36.9846	0.051387
37.1269	0.0515847
37.2697	0.0517831
37.413	0.0519823
37.5569	0.0521822
37.7014	0.052383
37.8464	0.0525845
37.9919	0.0527867
38.1381	0.0529898
38.2848	0.0531936
38.432	0.0533982
38.5798	0.0536036
38.7282	0.0538098
38.8772	0.0540168
39.0267	0.0542245
39.1768	0.0544331
39.3275	0.0546425
39.4788	0.0548527
39.6306	0.0550637
39.7831	0.0552755
39.9361	0.0554881
40.0897	0.0557015
40.2439	0.0559158
40.3987	0.0561309
40.5541	0.0563468
40.71	0.0565635
40.8666	0.0567811
41.0238	0.0569995
41.1816	0.0572187
41.34	0.0574388
41.499	0.0576598
41.6586	0.0578816
41.8188	0.0581042
41.9797	0.0583277
42.1412	0.0585521
42.3033	0.0587773
42.466	0.0590034
42.6293	0.0592303
42.7933	0.0594581
42.9579	0.0596868
[truncated: 1,006 more rows]

## Sheet: Fig5 Left
David N Sibley, Pablo Llombart, Eva G Noya, Andrew J Archer, Luis G MacDowell
Figure 5 Left
				Fig5b		Fig5c		Fig5d		Fig5e
			Scaled time	1		6.06496e+06		4.3794e+07		9.65714e+07
Fig5a
Scaled h (x axis)	Blue Line Potential		Scaled x (x axis for Fig5b-e)	Scaled L_sl	Scaled L_lv	Scaled L_sl	Scaled L_lv	Scaled L_sl	Scaled L_lv	Scaled L_sl	Scaled L_lv
0.02043	4.63786		4.16667	0.75591	4.02307	28.9248	32.2453	205.069	208.373	449.989	453.34
0.0205086	4.60931		8.33333	0.75591	4.02307	28.9248	32.2453	205.069	208.373	449.989	453.34
0.0205875	4.58097		12.5	0.75591	4.02307	28.9248	32.2453	205.069	208.373	449.989	453.34
0.0206666	4.55285		16.6667	0.75591	4.02307	28.9248	32.2453	205.069	208.373	449.989	453.341
0.0207461	4.52494		20.8333	0.75591	4.02307	28.9248	32.2453	205.069	208.372	449.989	453.341
0.0208259	4.49725		25	0.75591	4.02307	28.9248	32.2454	205.068	208.371	449.989	453.341
0.020906	4.46976		29.1667	0.75591	4.02307	28.9249	32.2453	205.068	208.371	449.989	453.341
0.0209864	4.44249		33.3333	0.75591	4.02307	28.9249	32.2454	205.067	208.37	449.989	453.341
0.0210672	4.41542		37.5	0.75591	4.02307	28.9249	32.2453	205.067	208.369	449.989	453.341
0.0211482	4.38856		41.6667	0.75591	4.02307	28.9249	32.2454	205.066	208.368	449.989	453.341
0.0212295	4.3619		45.8333	0.75591	4.02307	28.9249	32.2454	205.065	208.366	449.989	453.341
0.0213112	4.33545		50	0.75591	4.02307	28.925	32.2455	205.065	208.365	449.989	453.342
0.0213932	4.30919		54.1667	0.75591	4.02307	28.925	32.2454	205.064	208.363	449.99	453.342
0.0214754	4.28314		58.3333	0.75591	4.02307	28.925	32.2455	205.063	208.362	449.99	453.342
0.0215581	4.25728		62.5	0.75591	4.02307	28.9251	32.2455	205.062	208.36	449.99	453.342
0.021641	4.23162		66.6667	0.75591	4.02307	28.9251	32.2456	205.06	208.358	449.99	453.342
0.0217242	4.20616		70.8333	0.75591	4.02307	28.9251	32.2455	205.059	208.355	449.99	453.343
0.0218078	4.18089		75	0.75591	4.02307	28.9252	32.2456	205.057	208.353	449.99	453.343
0.0218916	4.15581		79.1667	0.75591	4.02307	28.9252	32.2456	205.055	208.35	449.991	453.343
0.0219758	4.13092		83.3333	0.75591	4.02307	28.9253	32.2457	205.053	208.346	449.991	453.344
0.0220604	4.10622		87.5	0.75591	4.02307	28.9253	32.2456	205.051	208.343	449.991	453.344
0.0221452	4.08171		91.6667	0.75591	4.02307	28.9254	32.2457	205.048	208.339	449.991	453.344
0.0222304	4.05738		95.8333	0.75591	4.02307	28.9254	32.2457	205.045	208.334	449.992	453.345
0.0223159	4.03324		100	0.75591	4.02307	28.9255	32.2458	205.041	208.329	449.992	453.345
0.0224017	4.00929		104.167	0.75591	4.02307	28.9255	32.2457	205.037	208.323	449.992	453.345
0.0224879	3.98551		108.333	0.75591	4.02307	28.9256	32.2458	205.032	208.317	449.992	453.346
0.0225744	3.96192		112.5	0.75591	4.02307	28.9256	32.2458	205.026	208.309	449.993	453.346
0.0226612	3.9385		116.667	0.75591	4.02307	28.9257	32.2459	205.02	208.301	449.993	453.347
0.0227484	3.91526		120.833	0.75591	4.02307	28.9257	32.2458	205.012	208.291	449.993	453.347
0.0228359	3.8922		125	0.75591	4.02307	28.9258	32.2459	205.003	208.279	449.994	453.348
0.0229237	3.86932		129.167	0.75591	4.02307	28.9258	32.2459	204.992	208.265	449.994	453.348
0.0230119	3.8466		133.333	0.75591	4.02307	28.9259	32.246	204.979	208.248	449.994	453.349
0.0231004	3.82406		137.5	0.75591	4.02307	28.926	32.2459	204.964	208.227	449.995	453.349
0.0231893	3.8017		141.667	0.75591	4.02307	28.926	32.246	204.944	208.201	449.995	453.35
0.0232784	3.7795		145.833	0.75591	4.02307	28.9261	32.2459	204.918	208.169	449.996	453.35
0.023368	3.75747		150	0.75591	4.02307	28.9262	32.246	204.884	208.127	449.996	453.351
0.0234579	3.7356		154.167	0.75591	4.02307	28.9262	32.246	204.835	208.075	449.996	453.351
0.0235481	3.71391		158.333	0.75591	4.02307	28.9263	32.246	204.766	208.011	449.997	453.352
0.0236387	3.69237		162.5	0.75591	4.02307	28.9263	32.246	204.675	207.939	449.997	453.353
0.0237296	3.671		166.667	0.75591	4.02307	28.9264	32.246	204.578	207.864	449.998	453.353
0.0238209	3.64979		170.833	0.75591	4.02307	28.9265	32.2459	204.498	207.796	449.998	453.354
0.0239125	3.62875		175	0.75591	4.02307	28.9265	32.246	204.44	207.738	449.999	453.355
0.0240044	3.60786		179.167	0.75591	4.02307	28.9266	32.2459	204.399	207.691	449.999	453.355
0.0240968	3.58713		183.333	0.75591	4.02307	28.9267	32.2459	204.37	207.653	450	453.356
0.0241895	3.56656		187.5	0.75591	4.02307	28.9267	32.2458	204.347	207.624	450	453.357
0.0242825	3.54614		191.667	0.75591	4.02307	28.9268	32.2459	204.328	207.599	450.001	453.357
0.0243759	3.52588		195.833	0.75591	4.02307	28.9268	32.2458	204.312	207.579	450.001	453.358
0.0244697	3.50578		200	0.75591	4.02307	28.9269	32.2458	204.298	207.561	450.002	453.359
0.0245638	3.48582		204.167	0.75591	4.02307	28.927	32.2456	204.285	207.545	450.002	453.359
0.0246583	3.46602		208.333	0.75591	4.02307	28.927	32.2456	204.273	207.53	450.003	453.36
0.0247531	3.44636		212.5	0.75591	4.02307	28.9271	32.2455	204.261	207.515	450.004	453.361
0.0248483	3.42686		216.667	0.75591	4.02307	28.9271	32.2455	204.248	207.5	450.004	453.362
0.0249439	3.4075		220.833	0.75591	4.02307	28.9272	32.2453	204.236	207.485	450.005	453.363
0.0250398	3.38829		225	0.75591	4.02307	28.9272	32.2453	204.222	207.468	450.005	453.363
0.0251361	3.36922		229.167	0.75591	4.02307	28.9272	32.2451	204.208	207.449	450.006	453.364
0.0252328	3.3503		233.333	0.75591	4.02307	28.9273	32.245	204.191	207.428	450.007	453.365
0.0253299	3.33153		237.5	0.75591	4.02307	28.9273	32.2448	204.171	207.403	450.007	453.366
0.0254273	3.31289		241.667	0.75591	4.02307	28.9273	32.2447	204.147	207.373	450.008	453.367
0.0255251	3.2944		245.833	0.75591	4.02307	28.9274	32.2445	204.116	207.335	450.009	453.368
0.0256233	3.27604		250	0.75591	4.02307	28.9274	32.2444	204.074	207.287	450.01	453.369
0.0257218	3.25783		254.167	0.75591	4.02307	28.9274	32.2441	204.016	207.229	450.01	453.369
0.0258208	3.23975		258.333	0.75591	4.02307	28.9274	32.244	203.936	207.159	450.011	453.37
0.0259201	3.22181		262.5	0.75591	4.02307	28.9274	32.2437	203.841	207.084	450.012	453.371
0.0260198	3.204		266.667	0.75591	4.02307	28.9274	32.2435	203.751	207.011	450.013	453.372
0.0261198	3.18633		270.833	0.75591	4.02307	28.9274	32.2432	203.681	206.947	450.013	453.373
0.0262203	3.16879		275	0.75591	4.02307	28.9274	32.2429	203.632	206.894	450.014	453.374
0.0263212	3.15139		279.167	0.75591	4.02307	28.9274	32.2426	203.596	206.851	450.015	453.375
0.0264224	3.13411		283.333	0.75591	4.02307	28.9273	32.2423	203.569	206.818	450.016	453.376
0.026524	3.11697		287.5	0.75591	4.02307	28.9273	32.2419	203.547	206.79	450.017	453.377
0.026626	3.09996		291.667	0.75591	4.02307	28.9272	32.2416	203.529	206.768	450.018	453.378
0.0267285	3.08307		295.833	0.75591	4.02307	28.9272	32.2411	203.513	206.748	450.018	453.379
0.0268313	3.06632		300	0.75591	4.02307	28.9271	32.2408	203.499	206.731	450.019	453.38
0.0269345	3.04969		304.167	0.75591	4.02307	28.927	32.2403	203.486	206.716	450.02	453.381
0.0270381	3.03318		308.333	0.75591	4.02307	28.9269	32.2399	203.475	206.702	450.021	453.382
0.0271421	3.0168		312.5	0.75591	4.02307	28.9268	32.2393	203.463	206.69	450.022	453.383
0.0272465	3.00054		316.667	0.75591	4.02307	28.9267	32.2389	203.453	206.678	450.023	453.384
0.0273513	2.98441		320.833	0.75591	4.02307	28.9265	32.2382	203.443	206.667	450.024	453.385
0.0274565	2.9684		325	0.75591	4.02307	28.9264	32.2377	203.435	206.656	450.025	453.386
0.0275621	2.95251		329.167	0.75591	4.02307	28.9262	32.237	203.427	206.647	450.026	453.387
0.0276681	2.93674		333.333	0.75591	4.02307	28.926	32.2364	203.419	206.638	450.027	453.388
0.0277745	2.92108		337.5	0.75591	4.02307	28.9257	32.2356	203.413	206.631	450.028	453.39
0.0278813	2.90555		341.667	0.75591	4.02307	28.9255	32.2349	203.407	206.623	450.029	453.391
0.0279886	2.89013		345.833	0.75591	4.02307	28.9252	32.234	203.402	206.617	450.031	453.392
0.0280962	2.87483		350	0.75591	4.02307	28.9249	32.2332	203.398	206.611	450.032	453.393
0.0282043	2.85964		354.167	0.75591	4.02307	28.9245	32.2322	203.395	206.606	450.033	453.394
0.0283128	2.84457		358.333	0.75591	4.02307	28.9241	32.2312	203.392	206.602	450.034	453.395
0.0284217	2.82961		362.5	0.75591	4.02307	28.9236	32.23	203.389	206.598	450.035	453.396
0.028531	2.81477		366.667	0.75591	4.02307	28.923	32.2289	203.387	206.595	450.036	453.397
0.0286407	2.80004		370.833	0.75591	4.02307	28.9224	32.2275	203.386	206.592	450.038	453.399
0.0287509	2.78541		375	0.75591	4.02307	28.9216	32.226	203.385	206.589	450.039	453.4
0.0288615	2.7709		379.167	0.75591	4.02307	28.9208	32.2243	203.384	206.587	450.04	453.401
0.0289725	2.7565		383.333	0.75591	4.02307	28.9197	32.2224	203.383	206.585	450.041	453.402
0.0290839	2.7422		387.5	0.75591	4.02307	28.9185	32.2202	203.382	206.583	450.043	453.403
0.0291958	2.72802		391.667	0.75591	4.02307	28.917	32.2178	203.382	206.581	450.044	453.404
0.0293081	2.71394		395.833	0.75591	4.02307	28.9151	32.2148	203.382	206.58	450.045	453.406
0.0294208	2.69996		400	0.75591	4.02307	28.9129	32.2115	203.381	206.578	450.047	453.407
0.029534	2.68609		404.167	0.75591	4.02307	28.9102	32.2073	203.381	206.577	450.048	453.408
0.0296476	2.67233		408.333	0.75591	4.02307	28.9068	32.2025	203.381	206.576	450.05	453.409
0.0297616	2.65866		412.5	0.75591	4.02307	28.9026	32.1965	203.381	206.575	450.051	453.41
0.0298761	2.64511		416.667	0.75591	4.02307	28.8975	32.1892	203.381	206.574	450.053	453.412
0.029991	2.63165		420.833	0.75591	4.02307	28.891	32.18	203.381	206.573	450.054	453.413
0.0301063	2.61829		425	0.75591	4.02307	28.8828	32.1686	203.381	206.572	450.056	453.414
0.0302221	2.60504		429.167	0.75591	4.02307	28.8724	32.154	203.381	206.571	450.057	453.415
0.0303384	2.59188		433.333	0.75591	4.02307	28.8592	32.1351	203.382	206.57	450.059	453.417
0.0304551	2.57882		437.5	0.75591	4.02307	28.8416	32.1102	203.382	206.569	450.06	453.418
0.0305722	2.56586		441.667	0.75591	4.02307	28.8178	32.0772	203.382	206.569	450.062	453.419
0.0306898	2.553		445.833	0.75591	4.02307	28.7834	32.0328	203.382	206.568	450.064	453.42
0.0308078	2.54024		450	0.75591	4.02307	28.7306	31.9742	203.382	206.567	450.065	453.422
0.0309263	2.52757		454.167	0.75591	4.02307	28.6456	31.8994	203.382	206.566	450.067	453.423
0.0310453	2.51499		458.333	0.75591	4.02307	28.5223	31.8133	203.382	206.566	450.069	453.424
0.0311647	2.50251		462.5	0.75591	4.02307	28.4	31.7282	203.382	206.565	450.071	453.425
0.0312846	2.49012		466.667	0.755909	4.02307	28.3185	31.6555	203.382	206.564	450.072	453.427
0.0314049	2.47783		470.833	0.755908	4.02307	28.2692	31.598	203.382	206.564	450.074	453.428
0.0315257	2.46562		475	0.755906	4.02307	28.2373	31.5542	203.382	206.563	450.076	453.429
0.0316469	2.45351		479.167	0.7559	4.02307	28.2144	31.5206	203.382	206.562	450.078	453.43
0.0317687	2.44149		483.333	0.755887	4.02307	28.1966	31.4944	203.382	206.562	450.08	453.432
0.0318909	2.42956		487.5	0.755857	4.02307	28.1814	31.4726	203.382	206.561	450.082	453.433
0.0320135	2.41772		491.667	0.755789	4.02307	28.1677	31.4536	203.382	206.561	450.084	453.434
0.0321367	2.40597		495.833	0.755631	4.02307	28.1543	31.4355	203.382	206.56	450.086	453.436
0.0322603	2.39431		500	0.755269	4.02307	28.1405	31.4172	203.382	206.559	450.088	453.437
0.0323843	2.38273		504.167	0.754435	4.02307	28.1253	31.3971	203.382	206.559	450.09	453.438
0.0325089	2.37124		508.333	0.752517	4.02307	28.108	31.3738	203.382	206.559	450.092	453.44
0.0326339	2.35983		512.5	0.748107	4.02307	28.0869	31.3451	203.381	206.558	450.094	453.441
0.0327595	2.34851		516.667	0.73798	4.02307	28.0597	31.309	203.381	206.558	450.096	453.442
0.0328855	2.33728		520.833	0.714781	4.02307	28.0221	31.2619	203.381	206.557	450.098	453.444
0.0330119	2.32613		525	0.661938	4.02307	27.9659	31.201	203.381	206.557	450.1	453.445
0.0331389	2.31506		529.167	0.543124	4.02307	27.8784	31.1249	203.381	206.557	450.103	453.446
0.0332664	2.30407		533.333	0.283592	4.02307	27.7571	31.0386	203.381	206.556	450.105	453.448
0.0333943	2.29317		537.5	-0.24918	4.02307	27.6395	30.9539	203.381	206.556	450.107	453.449
0.0335228	2.28235		541.667	-1.21572	4.02307	27.5597	30.8813	203.381	206.556	450.11	453.45
0.0336517	2.2716		545.833	-2.63135	4.02307	27.509	30.8235	203.381	206.556	450.112	453.452
0.0337812	2.26094		550	-4.16775	4.02307	27.4753	30.7789	203.381	206.555	450.114	453.453
0.0339111	2.25036		554.167	-5.37662	4.02307	27.4497	30.7441	203.381	206.555	450.117	453.455
0.0340415	2.23986		558.333	-6.10915	4.02307	27.4295	30.7165	203.381	206.555	450.119	453.456
0.0341725	2.22943		562.5	-6.48504	4.02307	27.4104	30.6936	203.381	206.555	450.122	453.457
0.0343039	2.21908		566.667	-6.66155	4.02307	27.3929	30.6745	203.381	206.555	450.124	453.459
0.0344358	2.20881		570.833	-6.74098	4.02307	27.3692	30.6588	203.381	206.555	450.127	453.46
0.0345683	2.19862		575	-6.77603	4.02307	27.3369	30.6496	203.381	206.555	450.13	453.462
0.0347012	2.1885		579.167	-6.79136	4.02307	27.2384	30.6559	203.381	206.555	450.132	453.463
0.0348347	2.17846		583.333	-6.79804	4.02307	26.8952	30.6999	203.381	206.555	450.135	453.465
0.0349687	2.16849		587.5	-6.80095	4.02307	26.5742	30.7756	203.381	206.555	450.137	453.466
0.0351032	2.1586		591.667	-6.80222	4.02307	26.3539	30.8353	203.381	206.555	450.14	453.468
0.0352382	2.14878		595.833	-6.80277	4.02307	25.9536	30.866	203.381	206.555	450.143	453.469
0.0353738	2.13903		600	-6.80301	4.02307	25.8043	30.8886	203.381	206.555	450.146	453.471
0.0355098	2.12935		604.167	-6.80311	4.02307	25.6249	30.9152	203.381	206.556	450.149	453.472
0.0356464	2.11975		608.333	-6.80316	4.02307	25.205	30.9509	203.381	206.556	450.151	453.474
0.0357835	2.11022		612.5	-6.80317	4.02307	25.0087	30.99	203.381	206.556	450.154	453.475
0.0359211	2.10075		616.667	-6.80318	4.02307	24.7046	31.0264	203.381	206.556	450.157	453.477
0.0360593	2.09136		620.833	-6.80319	4.02307	24.3603	31.0583	203.381	206.557	450.16	453.478
0.036198	2.08204		625	-6.80319	4.02307	24.1868	31.0887	203.381	206.557	450.163	453.48
0.0363372	2.07279		629.167	-6.80319	4.02307	23.763	31.1196	203.381	206.558	450.166	453.482
0.036477	2.0636		633.333	-6.80319	4.02307	23.5171	31.1517	203.381	206.558	450.169	453.483
0.0366173	2.05448		637.5	-6.80319	4.02307	23.2478	31.1836	203.381	206.558	450.172	453.485
0.0367581	2.04544		641.667	-6.80319	4.02307	22.8611	31.2147	203.381	206.559	450.175	453.487
0.0368995	2.03645		645.833	-6.80319	4.02307	22.6789	31.245	203.381	206.559	450.178	453.488
0.0370414	2.02754		650	-6.80319	4.02307	22.2668	31.2752	203.381	206.56	450.181	453.49
0.0371839	2.01869		654.167	-6.80319	4.02307	22.0339	31.3053	203.381	206.56	450.184	453.491
0.0373269	2.0099		658.333	-6.80319	4.02307	21.8523	31.3355	203.38	206.561	450.187	453.493
0.0374705	2.00118		662.5	-6.80319	4.02307	21.4501	31.3653	203.38	206.561	450.19	453.495
0.0376146	1.99253		666.667	-6.80319	4.02307	21.3013	31.395	203.38	206.562	450.193	453.496
0.0377593	1.98393		670.833	-6.80319	4.02307	21.198	31.4242	203.38	206.563	450.196	453.498
0.0379045	1.97541		675	-6.80319	4.02307	20.9691	31.4533	203.38	206.563	450.199	453.5
0.0380503	1.96694		679.167	-6.80319	4.02307	20.7347	31.4822	203.38	206.564	450.202	453.501
0.0381967	1.95854		683.333	-6.80319	4.02307	20.6702	31.511	203.38	206.565	450.205	453.503
0.0383436	1.9502		687.5	-6.80319	4.02307	20.6489	31.5396	203.38	206.565	450.208	453.505
0.0384911	1.94192		691.667	-6.80319	4.02307	20.6374	31.5681	203.379	206.566	450.211	453.507
0.0386391	1.9337		695.833	-6.80319	4.02307	20.6312	31.5964	203.379	206.566	450.214	453.508
0.0387877	1.92554		700	-6.80319	4.02307	20.6276	31.6247	203.379	206.567	450.217	453.51
0.0389369	1.91744		704.167	-6.80319	4.02307	20.6255	31.6527	203.379	206.568	450.22	453.512
0.0390867	1.9094		708.333	-6.80319	4.02307	20.6243	31.6806	203.378	206.568	450.223	453.513
0.039237	1.90142		712.5	-6.80319	4.02307	20.6236	31.7083	203.378	206.569	450.226	453.515
0.039388	1.8935		716.667	-6.80319	4.02307	20.6231	31.736	203.377	206.57	450.229	453.517
0.0395394	1.88563		720.833	-6.80319	4.02307	20.6228	31.7634	203.377	206.57	450.232	453.518
0.0396915	1.87783		725	-6.80319	4.02307	20.6226	31.7907	203.376	206.571	450.235	453.52
0.0398442	1.87008		729.167	-6.80319	4.02307	20.6224	31.8177	203.376	206.572	450.237	453.521
0.0399974	1.86239		733.333	-6.80319	4.02307	20.6222	31.8447	203.375	206.572	450.24	453.523
0.0401513	1.85475		737.5	-6.80319	4.02307	20.6221	31.8714	203.374	206.573	450.243	453.524
0.0403057	1.84717		741.667	-6.80319	4.02307	20.622	31.898	203.373	206.573	450.245	453.526
0.0404608	1.83965		745.833	-6.80319	4.02307	20.6218	31.9243	203.373	206.574	450.248	453.527
0.0406164	1.83218		750	-6.80319	4.02307	20.6218	31.9504	203.372	206.574	450.25	453.529
0.0407726	1.82476		754.167	-6.80319	4.02307	20.6216	31.9763	203.371	206.575	450.253	453.53
0.0409294	1.8174		758.333	-6.80319	4.02307	20.6216	32.0021	203.37	206.575	450.255	453.532
0.0410868	1.8101		762.5	-6.80319	4.02307	20.6215	32.0275	203.368	206.575	450.257	453.533
0.0412449	1.80284		766.667	-6.80319	4.02307	20.6214	32.0528	203.367	206.576	450.259	453.534
0.0414035	1.79564		770.833	-6.80319	4.02307	20.6213	32.0778	203.366	206.577	450.262	453.536
0.0415628	1.78849		775	-6.80319	4.02307	20.6213	32.1026	203.365	206.577	450.264	453.537
0.0417226	1.7814		779.167	-6.80319	4.02307	20.6212	32.1271	203.364	206.578	450.266	453.538
0.0418831	1.77435		783.333	-6.80319	4.02307	20.6211	32.1515	203.363	206.579	450.267	453.539
0.0420442	1.76736		787.5	-6.80319	4.02307	20.6211	32.1755	203.362	206.58	450.269	453.54
0.0422059	1.76042		791.667	-6.80319	4.02307	20.621	32.1993	203.362	206.582	450.271	453.541
0.0423683	1.75353		795.833	-6.80319	4.02307	20.621	32.2228	203.362	206.584	450.273	453.543
0.0425312	1.74668		800	-6.80319	4.02307	20.6209	32.2461	203.363	206.587	450.274	453.544
0.0426948	1.73989		804.167	-6.80319	4.02307	20.6209	32.2691	203.364	206.591	450.276	453.545
0.042859	1.73315		808.333	-6.80319	4.02307	20.6209	32.2919	203.366	206.595	450.277	453.546
0.0430239	1.72645		812.5	-6.80319	4.02307	20.6208	32.3143	203.369	206.601	450.279	453.548
0.0431894	1.71981		816.667	-6.80319	4.02307	20.6208	32.3365	203.373	206.607	450.281	453.549
0.0433555	1.71321		820.833	-6.80319	4.02307	20.6208	32.3584	203.379	206.615	450.283	453.551
0.0435222	1.70666		825	-6.80319	4.02307	20.6208	32.38	203.385	206.624	450.285	453.553
0.0436896	1.70016		829.167	-6.80319	4.02307	20.6207	32.4013	203.393	206.634	450.287	453.556
0.0438577	1.6937		833.333	-6.80319	4.02307	20.6207	32.4224	203.402	206.646	450.29	453.559
0.0440264	1.68729		837.5	-6.80319	4.02307	20.6207	32.4431	203.413	206.658	450.293	453.563
0.0441957	1.68093		841.667	-6.80319	4.02307	20.6207	32.4636	203.424	206.672	450.297	453.568
0.0443657	1.67461		845.833	-6.80319	4.02307	20.6207	32.4837	203.436	206.686	450.303	453.574
0.0445363	1.66834		850	-6.80319	4.02307	20.6207	32.5037	203.449	206.702	450.309	453.582
0.0447076	1.66212		854.167	-6.80319	4.02307	20.6207	32.5232	203.462	206.718	450.317	453.591
0.0448796	1.65594		858.333	-6.80319	4.02307	20.6207	32.5425	203.476	206.737	450.327	453.602
0.0450522	1.6498		862.5	-6.80319	4.02307	20.6207	32.5615	203.49	206.757	450.339	453.616
0.0452255	1.64371		866.667	-6.80319	4.02307	20.6207	32.5802	203.504	206.782	450.355	453.633
0.0453995	1.63766		870.833	-6.80319	4.02307	20.6207	32.5986	203.513	206.814	450.373	453.653
0.0455741	1.63165		875	-6.80319	4.02307	20.6207	32.6167	203.507	206.86	450.396	453.676
0.0457494	1.62569		879.167	-6.80319	4.02307	20.6207	32.6345	203.438	206.936	450.423	453.702
0.0459253	1.61977		883.333	-6.80319	4.02307	20.6207	32.652	203.21	207.062	450.453	453.73
0.046102	1.61389		887.5	-6.80319	4.02307	20.6207	32.6692	202.804	207.214	450.485	453.761
0.0462793	1.60806		891.667	-6.80319	4.02307	20.6207	32.6862	202.68	207.343	450.518	453.792
0.0464573	1.60226		895.833	-6.80319	4.02307	20.6207	32.7027	202.545	207.447	450.551	453.823
0.046636	1.59651		900	-6.80319	4.02307	20.6207	32.7191	202.197	207.545	450.581	453.853
0.0468154	1.5908		904.167	-6.80319	4.02307	20.6207	32.7351	202.012	207.652	450.609	453.882
0.0469954	1.58513		908.333	-6.80319	4.02307	20.6207	32.7509	201.906	207.764	450.635	453.909
0.0471762	1.5795		912.5	-6.80319	4.02307	20.6207	32.7663	201.69	207.876	450.659	453.935
0.0473576	1.57391		916.667	-6.80319	4.02307	20.6207	32.7815	201.335	207.983	450.682	453.961
0.0475398	1.56836		920.833	-6.80319	4.02307	20.6208	32.7963	201.215	208.088	450.703	453.986
0.0477226	1.56285		925	-6.80319	4.02307	20.6208	32.8109	201.098	208.192	450.726	454.013
0.0479062	1.55738		929.167	-6.80319	4.02307	20.6208	32.8252	200.781	208.297	450.749	454.042
0.0480905	1.55194		933.333	-6.80319	4.02307	20.6208	32.8392	200.52	208.402	450.776	454.075
0.0482754	1.54655		937.5	-6.80319	4.02307	20.6208	32.8529	200.421	208.504	450.807	454.114
0.0484611	1.54119		941.667	-6.80319	4.02307	20.6208	32.8664	200.26	208.605	450.848	454.161
0.0486475	1.53588		945.833	-6.80319	4.02307	20.6208	32.8795	199.883	208.704	450.903	454.218
0.0488346	1.5306		950	-6.80319	4.02307	20.6208	32.8925	199.723	208.803	450.979	454.287
0.0490225	1.52535		954.167	-6.80319	4.02307	20.6208	32.905	199.617	208.9	451.076	454.363
0.049211	1.52015		958.333	-6.80319	4.02307	20.6209	32.9174	199.359	208.996	451.177	454.44
0.0494003	1.51498		962.5	-6.80319	4.02307	20.6209	32.9295	199.039	209.091	451.259	454.512
0.0495903	1.50984		966.667	-6.80319	4.02307	20.6209	32.9413	198.93	209.184	451.319	454.572
0.049781	1.50475		970.833	-6.80319	4.02307	20.6209	32.9528	198.795	209.276	451.363	454.623
0.0499725	1.49969		975	-6.80319	4.02307	20.6209	32.9642	198.432	209.367	451.397	454.665
0.0501647	1.49466		979.167	-6.80319	4.02307	20.6209	32.9751	198.228	209.457	451.425	454.701
0.0503577	1.48967		983.333	-6.80319	4.02307	20.6209	32.986	198.128	209.545	451.451	454.734
0.0505514	1.48472		987.5	-6.80319	4.02307	20.6209	32.9964	197.92	209.632	451.476	454.766
0.0507458	1.4798		991.667	-6.80319	4.02307	20.6209	33.0068	197.56	209.717	451.502	454.8
0.050941	1.47491		995.833	-6.80319	4.02307	20.6209	33.0167	197.433	209.801	451.531	454.839
0.0511369	1.47006		1000	-6.80319	4.02307	20.621	33.0266	197.311	209.884	451.568	454.885
0.0513336	1.46524		1004.17	-6.80319	4.02307	20.621	33.0361	196.978	209.966	451.617	454.942
0.051531	1.46046		1008.33	-6.80319	4.02307	20.621	33.0454	196.733	210.046	451.69	455.011
0.0517293	1.45571		1012.5	-6.80319	4.02307	20.621	33.0544	196.632	210.125	451.792	455.091
0.0519282	1.45099		1016.67	-6.80319	4.02307	20.621	33.0633	196.454	210.202	451.908	455.175
0.0521279	1.4463		1020.83	-6.80319	4.02307	20.621	33.0719	196.077	210.278	452.005	455.254
0.0523284	1.44165		1025	-6.80319	4.02307	20.621	33.0803	195.931	210.353	452.071	455.32
0.0525297	1.43703		1029.17	-6.80319	4.02307	20.621	33.0884	195.816	210.426	452.117	455.374
0.0527318	1.43244		1033.33	-6.80319	4.02307	20.621	33.0964	195.511	210.498	452.152	455.417
0.0529346	1.42789		1037.5	-6.80319	4.02307	20.621	33.1041	195.234	210.569	452.181	455.454
0.0531382	1.42336		1041.67	-6.80319	4.02307	20.621	33.1117	195.13	210.638	452.205	455.486
0.0533426	1.41887		1045.83	-6.80319	4.02307	20.6211	33.1189	194.969	210.706	452.229	455.517
0.0535477	1.41441		1050	-6.80319	4.02307	20.6211	33.1261	194.589	210.772	452.254	455.549
0.0537537	1.40998		1054.17	-6.80319	4.02307	20.6211	33.1329	194.428	210.837	452.281	455.584
0.0539605	1.40557		1058.33	-6.80319	4.02307	20.6211	33.1397	194.32	210.901	452.313	455.625
0.054168	1.4012		1062.5	-6.80319	4.02307	20.6211	33.1461	194.052	210.964	452.356	455.675
0.0543764	1.39686		1066.67	-6.80319	4.02307	20.6211	33.1525	193.743	211.025	452.415	455.735
0.0545855	1.39255		1070.83	-6.80319	4.02307	20.6211	33.1585	193.64	211.084	452.5	455.807
0.0547955	1.38827		1075	-6.80319	4.02307	20.6211	33.1645	193.511	211.142	452.605	455.886
0.0550062	1.38402		1079.17	-6.80319	4.02307	20.6211	33.1702	193.174	211.199	452.707	455.964
0.0552178	1.3798		1083.33	-6.80319	4.02307	20.6211	33.1758	192.96	211.255	452.784	456.033
0.0554302	1.3756		1087.5	-6.80319	4.02307	20.6211	33.1811	192.886	211.309	452.838	456.09
0.0556434	1.37144		1091.67	-6.80319	4.02307	20.6211	33.1864	192.781	211.362	452.876	456.135
0.0558574	1.3673		1095.83	-6.80319	4.02307	20.6211	33.1914	192.544	211.413	452.906	456.172
0.0560722	1.36319		1100	-6.80319	4.02307	20.6212	33.1963	192.306	211.463	452.931	456.202
0.0562879	1.35911		1104.17	-6.80319	4.02307	20.6212	33.2009	192.236	211.512	452.952	456.228
0.0565044	1.35506		1108.33	-6.80319	4.02307	20.6212	33.2055	192.206	211.559	452.972	456.252
0.0567217	1.35103		1112.5	-6.80319	4.02307	20.6212	33.2098	192.186	211.605	452.991	456.274
0.0569399	1.34703		1116.67	-6.80319	4.02307	20.6212	33.2141	192.171	211.65	453.01	456.296
0.0571589	1.34306		1120.83	-6.80319	4.02307	20.6212	33.2181	192.161	211.693	453.031	456.319
0.0573788	1.33912		1125	-6.80319	4.02307	20.6212	33.222	192.153	211.735	453.053	456.344
0.0575995	1.3352		1129.17	-6.80319	4.02307	20.6212	33.2257	192.147	211.775	453.079	456.373
0.057821	1.33131		1133.33	-6.80319	4.02307	20.6212	33.2293	192.143	211.814	453.11	456.405
0.0580434	1.32744		1137.5	-6.80319	4.02307	20.6212	33.2327	192.14	211.852	453.147	456.443
0.0582667	1.3236		1141.67	-6.80319	4.02307	20.6212	33.2361	192.138	211.888	453.192	456.485
0.0584908	1.31979		1145.83	-6.80319	4.02307	20.6212	33.2392	192.136	211.923	453.246	456.532
0.0587157	1.316		1150	-6.80319	4.02307	20.6212	33.2423	192.135	211.957	453.306	456.582
0.0589416	1.31224		1154.17	-6.80319	4.02307	20.6212	33.2451	192.135	211.989	453.366	456.63
0.0591683	1.3085		1158.33	-6.80319	4.02307	20.6212	33.2479	192.134	212.02	453.418	456.673
0.0593959	1.30479		1162.5	-6.80319	4.02307	20.6212	33.2504	192.134	212.049	453.455	456.708
0.0596243	1.3011		1166.67	-6.80319	4.02307	20.6212	33.253	192.133	212.077	453.466	456.735
0.0598537	1.29744		1170.83	-6.80319	4.02307	20.6212	33.2552	192.133	212.104	453.427	456.759
0.0600839	1.2938		1175	-6.80319	4.02307	20.6212	33.2575	192.133	212.129	453.272	456.802
0.060315	1.29019		1179.17	-6.80319	4.02307	20.6212	33.2595	192.133	212.153	453.044	456.889
0.060547	1.28659		1183.33	-6.80319	4.02307	20.6212	33.2615	192.133	212.176	452.865	457.003
0.0607798	1.28303		1187.5	-6.80319	4.02307	20.6212	33.2633	192.133	212.197	452.584	457.102
0.0610136	1.27948		1191.67	-6.80319	4.02307	20.6213	33.2651	192.133	212.217	452.258	457.17
0.0612483	1.27596		1195.83	-6.80319	4.02307	20.6213	33.2666	192.133	212.235	452.165	457.226
0.0614839	1.27247		1200	-6.80319	4.02307	20.6213	33.2681	192.133	212.252	452.048	457.28
0.0617204	1.26899		1204.17	-6.80319	4.02307	20.6213	33.2694	192.133	212.268	451.709	457.339
0.0619578	1.26554		1208.33	-6.80319	4.02307	20.6213	33.2707	192.133	212.283	451.465	457.399
0.0621961	1.26211		1212.5	-6.80319	4.02307	20.6213	33.2717	192.133	212.296	451.351	457.453
0.0624353	1.2587		1216.67	-6.80319	4.02307	20.6213	33.2728	192.133	212.307	451.128	457.498
0.0626754	1.25532		1220.83	-6.80319	4.02307	20.6213	33.2736	192.133	212.317	450.779	457.534
0.0629165	1.25196		1225	-6.80319	4.02307	20.6213	33.2744	192.133	212.326	450.664	457.564
0.0631585	1.24862		1229.17	-6.80319	4.02307	20.6213	33.2749	192.133	212.334	450.551	457.59
0.0634014	1.2453		1233.33	-6.80319	4.02307	20.6213	33.2755	192.133	212.34	450.259	457.613
0.0636453	1.242		1237.5	-6.80319	4.02307	20.6213	33.2759	192.133	212.345	450.002	457.632
0.0638901	1.23873		1241.67	-6.80319	4.02307	20.6213	33.2762	192.133	212.348	449.931	457.645
0.0641358	1.23547		1245.83	-6.80319	4.02307	20.6213	33.2763	192.133	212.35	449.892	457.654
0.0643825	1.23224		1250	-6.80319	4.02307	20.6213	33.2764	192.133	212.351	449.875	457.657
0.0646301	1.22902		1254.17	-6.80319	4.02307	20.6213	33.2763	192.133	212.35	449.892	457.654
0.0648787	1.22583		1258.33	-6.80319	4.02307	20.6213	33.2762	192.133	212.348	449.931	457.645
0.0651283	1.22266		1262.5	-6.80319	4.02307	20.6213	33.2759	192.133	212.345	450.002	457.632
0.0653788	1.21951		1266.67	-6.80319	4.02307	20.6213	33.2755	192.133	212.34	450.259	457.613
0.0656302	1.21638		1270.83	-6.80319	4.02307	20.6213	33.2749	192.133	212.334	450.551	457.59
0.0658827	1.21326		1275	-6.80319	4.02307	20.6213	33.2744	192.133	212.326	450.664	457.564
0.0661361	1.21017		1279.17	-6.80319	4.02307	20.6213	33.2736	192.133	212.317	450.779	457.534
0.0663905	1.2071		1283.33	-6.80319	4.02307	20.6213	33.2728	192.133	212.307	451.128	457.498
0.0666458	1.20405		1287.5	-6.80319	4.02307	20.6213	33.2717	192.133	212.296	451.351	457.453
0.0669022	1.20101		1291.67	-6.80319	4.02307	20.6213	33.2707	192.133	212.283	451.465	457.399
0.0671595	1.198		1295.83	-6.80319	4.02307	20.6213	33.2694	192.133	212.268	451.709	457.339
0.0674178	1.195		1300	-6.80319	4.02307	20.6213	33.2681	192.133	212.252	452.048	457.28
0.0676771	1.19203		1304.17	-6.80319	4.02307	20.6213	33.2666	192.133	212.235	452.165	457.226
0.0679374	1.18907		1308.33	-6.80319	4.02307	20.6213	33.2651	192.133	212.217	452.258	457.17
0.0681987	1.18613		1312.5	-6.80319	4.02307	20.6212	33.2633	192.133	212.197	452.584	457.102
0.068461	1.18321		1316.67	-6.80319	4.02307	20.6212	33.2615	192.133	212.176	452.865	457.003
0.0687244	1.18031		1320.83	-6.80319	4.02307	20.6212	33.2595	192.133	212.153	453.044	456.889
0.0689887	1.17742		1325	-6.80319	4.02307	20.6212	33.2575	192.133	212.129	453.272	456.802
0.069254	1.17455		1329.17	-6.80319	4.02307	20.6212	33.2552	192.133	212.104	453.427	456.759
0.0695204	1.17171		1333.33	-6.80319	4.02307	20.6212	33.253	192.133	212.077	453.466	456.735
0.0697878	1.16887		1337.5	-6.80319	4.02307	20.6212	33.2504	192.134	212.049	453.455	456.708
0.0700562	1.16606		1341.67	-6.80319	4.02307	20.6212	33.2479	192.134	212.02	453.418	456.673
0.0703257	1.16326		1345.83	-6.80319	4.02307	20.6212	33.2451	192.135	211.989	453.366	456.63
0.0705962	1.16048		1350	-6.80319	4.02307	20.6212	33.2423	192.135	211.957	453.306	456.582
0.0708677	1.15772		1354.17	-6.80319	4.02307	20.6212	33.2392	192.136	211.923	453.246	456.532
0.0711403	1.15497		1358.33	-6.80319	4.02307	20.6212	33.2361	192.138	211.888	453.192	456.485
0.0714139	1.15224		1362.5	-6.80319	4.02307	20.6212	33.2327	192.14	211.852	453.147	456.443
0.0716886	1.14953		1366.67	-6.80319	4.02307	20.6212	33.2293	192.143	211.814	453.11	456.405
0.0719643	1.14684		1370.83	-6.80319	4.02307	20.6212	33.2257	192.147	211.775	453.079	456.373
0.0722411	1.14416		1375	-6.80319	4.02307	20.6212	33.222	192.153	211.735	453.053	456.344
0.072519	1.14149		1379.17	-6.80319	4.02307	20.6212	33.2181	192.161	211.693	453.031	456.319
0.0727979	1.13884		1383.33	-6.80319	4.02307	20.6212	33.2141	192.171	211.65	453.01	456.296
0.0730779	1.13621		1387.5	-6.80319	4.02307	20.6212	33.2098	192.186	211.605	452.991	456.274
0.073359	1.1336		1391.67	-6.80319	4.02307	20.6212	33.2055	192.206	211.559	452.972	456.252
0.0736412	1.13099		1395.83	-6.80319	4.02307	20.6212	33.2009	192.236	211.512	452.952	456.228
0.0739244	1.12841		1400	-6.80319	4.02307	20.6212	33.1963	192.306	211.463	452.931	456.202
0.0742087	1.12584		1404.17	-6.80319	4.02307	20.6211	33.1914	192.544	211.413	452.906	456.172
0.0744942	1.12329		1408.33	-6.80319	4.02307	20.6211	33.1864	192.781	211.362	452.876	456.135
0.0747807	1.12075		1412.5	-6.80319	4.02307	20.6211	33.1811	192.886	211.309	452.838	456.09
0.0750683	1.11822		1416.67	-6.80319	4.02307	20.6211	33.1758	192.96	211.255	452.784	456.033
0.0753571	1.11571		1420.83	-6.80319	4.02307	20.6211	33.1702	193.174	211.199	452.707	455.964
0.0756469	1.11322		1425	-6.80319	4.02307	20.6211	33.1645	193.511	211.142	452.605	455.886
0.0759379	1.11074		1429.17	-6.80319	4.02307	20.6211	33.1585	193.64	211.084	452.5	455.807
0.07623	1.10827		1433.33	-6.80319	4.02307	20.6211	33.1525	193.743	211.025	452.415	455.735
0.0765232	1.10582		1437.5	-6.80319	4.02307	20.6211	33.1461	194.052	210.964	452.356	455.675
0.0768175	1.10338		1441.67	-6.80319	4.02307	20.6211	33.1397	194.32	210.901	452.313	455.625
0.077113	1.10096		1445.83	-6.80319	4.02307	20.6211	33.1329	194.428	210.837	452.281	455.584
0.0774095	1.09855		1450	-6.80319	4.02307	20.6211	33.1261	194.589	210.772	452.254	455.549
0.0777073	1.09615		1454.17	-6.80319	4.02307	20.6211	33.1189	194.969	210.706	452.229	455.517
0.0780062	1.09377		1458.33	-6.80319	4.02307	20.621	33.1117	195.13	210.638	452.206	455.486
0.0783062	1.0914		1462.5	-6.80319	4.02307	20.621	33.1041	195.234	210.569	452.181	455.454
0.0786074	1.08905		1466.67	-6.80319	4.02307	20.621	33.0964	195.511	210.498	452.152	455.417
0.0789097	1.0867		1470.83	-6.80319	4.02307	20.621	33.0884	195.816	210.426	452.117	455.374
0.0792133	1.08438		1475	-6.80319	4.02307	20.621	33.0803	195.931	210.353	452.071	455.32
0.0795179	1.08206		1479.17	-6.80319	4.02307	20.621	33.0719	196.077	210.278	452.005	455.254
0.0798238	1.07976		1483.33	-6.80319	4.02307	20.621	33.0633	196.454	210.202	451.908	455.175
0.0801308	1.07747		1487.5	-6.80319	4.02307	20.621	33.0544	196.632	210.125	451.792	455.091
0.080439	1.07519		1491.67	-6.80319	4.02307	20.621	33.0454	196.733	210.046	451.69	455.011
0.0807484	1.07293		1495.83	-6.80319	4.02307	20.621	33.0361	196.978	209.966	451.618	454.942
0.081059	1.07068		1500	-6.80319	4.02307	20.621	33.0266	197.311	209.884	451.568	454.885
0.0813708	1.06844		1504.17	-6.80319	4.02307	20.6209	33.0167	197.433	209.801	451.531	454.839
0.0816837	1.06621		1508.33	-6.80319	4.02307	20.6209	33.0068	197.56	209.717	451.502	454.8
0.0819979	1.064		1512.5	-6.80319	4.02307	20.6209	32.9964	197.92	209.632	451.476	454.766
0.0823133	1.06179		1516.67	-6.80319	4.02307	20.6209	32.986	198.128	209.545	451.451	454.734
0.0826299	1.0596		1520.83	-6.80319	4.02307	20.6209	32.9751	198.228	209.457	451.425	454.701
0.0829477	1.05742		1525	-6.80319	4.02307	20.6209	32.9642	198.432	209.367	451.397	454.665
0.0832668	1.05526		1529.17	-6.80319	4.02307	20.6209	32.9528	198.795	209.276	451.363	454.623
0.083587	1.0531		1533.33	-6.80319	4.02307	20.6209	32.9413	198.93	209.184	451.319	454.572
0.0839085	1.05096		1537.5	-6.80319	4.02307	20.6209	32.9295	199.039	209.091	451.259	454.512
0.0842313	1.04883		1541.67	-6.80319	4.02307	20.6209	32.9174	199.359	208.996	451.177	454.44
0.0845553	1.04671		1545.83	-6.80319	4.02307	20.6208	32.905	199.617	208.9	451.076	454.363
0.0848805	1.0446		1550	-6.80319	4.02307	20.6208	32.8925	199.723	208.803	450.979	454.287
0.085207	1.0425		1554.17	-6.80319	4.02307	20.6208	32.8795	199.883	208.705	450.903	454.218
0.0855347	1.04041		1558.33	-6.80319	4.02307	20.6208	32.8664	200.26	208.605	450.848	454.161
0.0858637	1.03834		1562.5	-6.80319	4.02307	20.6208	32.8529	200.421	208.504	450.807	454.114
0.0861939	1.03627		1566.67	-6.80319	4.02307	20.6208	32.8392	200.52	208.402	450.776	454.075
0.0865255	1.03422		1570.83	-6.80319	4.02307	20.6208	32.8252	200.781	208.297	450.749	454.042
0.0868583	1.03217		1575	-6.80319	4.02307	20.6208	32.8109	201.098	208.192	450.726	454.013
0.0871924	1.03014		1579.17	-6.80319	4.02307	20.6208	32.7963	201.215	208.088	450.703	453.986
0.0875277	1.02812		1583.33	-6.80319	4.02307	20.6207	32.7815	201.335	207.983	450.682	453.961
0.0878644	1.0261		1587.5	-6.80319	4.02307	20.6207	32.7663	201.69	207.876	450.659	453.935
0.0882023	1.0241		1591.67	-6.80319	4.02307	20.6207	32.7509	201.906	207.764	450.635	453.909
0.0885416	1.02211		1595.83	-6.80319	4.02307	20.6207	32.7351	202.012	207.652	450.609	453.882
0.0888821	1.02013		1600	-6.80319	4.02307	20.6207	32.7191	202.197	207.545	450.581	453.853
0.089224	1.01816		1604.17	-6.80319	4.02307	20.6207	32.7027	202.545	207.447	450.551	453.823
0.0895672	1.0162		1608.33	-6.80319	4.02307	20.6207	32.6862	202.68	207.343	450.518	453.792
0.0899117	1.01424		1612.5	-6.80319	4.02307	20.6207	32.6692	202.804	207.214	450.485	453.761
0.0902575	1.0123		1616.67	-6.80319	4.02307	20.6207	32.652	203.21	207.062	450.453	453.73
0.0906047	1.01037		1620.83	-6.80319	4.02307	20.6207	32.6345	203.438	206.936	450.423	453.702
0.0909532	1.00845		1625	-6.80319	4.02307	20.6207	32.6167	203.507	206.86	450.396	453.676
0.091303	1.00653		1629.17	-6.80319	4.02307	20.6207	32.5986	203.513	206.814	450.373	453.653
0.0916542	1.00463		1633.33	-6.80319	4.02307	20.6207	32.5802	203.504	206.782	450.355	453.633
0.0920067	1.00273		1637.5	-6.80319	4.02307	20.6207	32.5615	203.49	206.757	450.339	453.616
0.0923606	1.00085		1641.67	-6.80319	4.02307	20.6207	32.5425	203.476	206.737	450.327	453.602
0.0927159	0.998971		1645.83	-6.80319	4.02307	20.6207	32.5232	203.462	206.718	450.317	453.591
0.0930725	0.997103		1650	-6.80319	4.02307	20.6207	32.5037	203.449	206.702	450.309	453.582
0.0934304	0.995244		1654.17	-6.80319	4.02307	20.6207	32.4837	203.436	206.686	450.303	453.574
0.0937898	0.993395		1658.33	-6.80319	4.02307	20.6207	32.4636	203.424	206.672	450.297	453.568
0.0941506	0.991554		1662.5	-6.80319	4.02307	20.6207	32.4431	203.413	206.658	450.293	453.563
0.0945127	0.989721		1666.67	-6.80319	4.02307	20.6207	32.4224	203.402	206.646	450.29	453.559
0.0948762	0.987898		1670.83	-6.80319	4.02307	20.6207	32.4013	203.393	206.634	450.287	453.556
0.0952411	0.986083		1675	-6.80319	4.02307	20.6208	32.38	203.385	206.624	450.285	453.553
0.0956075	0.984276		1679.17	-6.80319	4.02307	20.6208	32.3584	203.379	206.615	450.283	453.551
0.0959752	0.982478		1683.33	-6.80319	4.02307	20.6208	32.3365	203.373	206.607	450.281	453.549
0.0963443	0.980688		1687.5	-6.80319	4.02307	20.6208	32.3143	203.369	206.601	450.279	453.548
0.0967149	0.978906		1691.67	-6.80319	4.02307	20.6209	32.2919	203.366	206.595	450.277	453.546
0.0970869	0.977132		1695.83	-6.80319	4.02307	20.6209	32.2691	203.364	206.591	450.276	453.545
0.0974603	0.975367		1700	-6.80319	4.02307	20.6209	32.2461	203.363	206.587	450.274	453.544
0.0978352	0.973609		1704.17	-6.80319	4.02307	20.621	32.2228	203.362	206.584	450.273	453.543
0.0982115	0.971859		1708.33	-6.80319	4.02307	20.621	32.1993	203.362	206.582	450.271	453.541
0.0985892	0.970117		1712.5	-6.80319	4.02307	20.6211	32.1755	203.362	206.58	450.269	453.54
0.0989685	0.968383		1716.67	-6.80319	4.02307	20.6211	32.1515	203.363	206.579	450.267	453.539
0.0993491	0.966657		1720.83	-6.80319	4.02307	20.6212	32.1271	203.364	206.578	450.265	453.538
0.0997312	0.964938		1725	-6.80319	4.02307	20.6213	32.1026	203.365	206.577	450.264	453.537
0.100115	0.963226		1729.17	-6.80319	4.02307	20.6213	32.0778	203.366	206.577	450.262	453.536
0.1005	0.961522		1733.33	-6.80319	4.02307	20.6214	32.0528	203.367	206.576	450.259	453.534
0.100886	0.959826		1737.5	-6.80319	4.02307	20.6215	32.0275	203.368	206.575	450.257	453.533
0.101275	0.958137		1741.67	-6.80319	4.02307	20.6216	32.0021	203.37	206.575	450.255	453.532
0.101664	0.956455		1745.83	-6.80319	4.02307	20.6216	31.9763	203.371	206.575	450.253	453.53
0.102055	0.95478		1750	-6.80319	4.02307	20.6218	31.9504	203.372	206.574	450.25	453.529
0.102448	0.953112		1754.17	-6.80319	4.02307	20.6218	31.9243	203.373	206.574	450.248	453.527
0.102842	0.951451		1758.33	-6.80319	4.02307	20.622	31.898	203.373	206.573	450.245	453.526
0.103237	0.949798		1762.5	-6.80319	4.02307	20.6221	31.8714	203.374	206.573	450.243	453.524
0.103634	0.948151		1766.67	-6.80319	4.02307	20.6222	31.8447	203.375	206.572	450.24	453.523
0.104033	0.946511		1770.83	-6.80319	4.02307	20.6224	31.8177	203.376	206.572	450.237	453.521
0.104433	0.944877		1775	-6.80319	4.02307	20.6226	31.7907	203.376	206.571	450.234	453.52
0.104835	0.94325		1779.17	-6.80319	4.02307	20.6228	31.7634	203.377	206.57	450.232	453.518
0.105238	0.94163		1783.33	-6.80319	4.02307	20.6231	31.736	203.377	206.57	450.229	453.517
0.105643	0.940017		1787.5	-6.80319	4.02307	20.6236	31.7083	203.378	206.569	450.226	453.515
0.106049	0.93841		1791.67	-6.80319	4.02307	20.6243	31.6806	203.378	206.568	450.223	453.513
0.106457	0.936809		1795.83	-6.80319	4.02307	20.6255	31.6527	203.379	206.568	450.22	453.512
0.106866	0.935215		1800	-6.80319	4.02307	20.6276	31.6247	203.379	206.567	450.217	453.51
0.107277	0.933627		1804.17	-6.80319	4.02307	20.6312	31.5964	203.379	206.566	450.214	453.508
0.10769	0.932045		1808.33	-6.80319	4.02307	20.6374	31.5681	203.379	206.566	450.211	453.507
0.108104	0.930469		1812.5	-6.80319	4.02307	20.6489	31.5396	203.38	206.565	450.208	453.505
0.10852	0.928899		1816.67	-6.80319	4.02307	20.6702	31.511	203.38	206.565	450.205	453.503
0.108937	0.927336		1820.83	-6.80319	4.02307	20.7347	31.4822	203.38	206.564	450.202	453.501
0.109356	0.925778		1825	-6.80319	4.02307	20.9691	31.4533	203.38	206.563	450.199	453.5
0.109777	0.924226		1829.17	-6.80319	4.02307	21.198	31.4242	203.38	206.563	450.196	453.498
0.110199	0.922681		1833.33	-6.80319	4.02307	21.3013	31.395	203.38	206.562	450.193	453.496
0.110623	0.92114		1837.5	-6.80319	4.02307	21.4501	31.3653	203.38	206.561	450.19	453.495
0.111049	0.919606		1841.67	-6.80319	4.02307	21.8523	31.3355	203.38	206.561	450.187	453.493
0.111476	0.918077		1845.83	-6.80319	4.02307	22.0339	31.3053	203.381	206.56	450.184	453.491
0.111905	0.916554		1850	-6.80319	4.02307	22.2668	31.2752	203.381	206.56	450.181	453.49
0.112335	0.915036		1854.17	-6.80319	4.02307	22.6789	31.245	203.381	206.559	450.178	453.488
0.112767	0.913524		1858.33	-6.80319	4.02307	22.8611	31.2147	203.381	206.559	450.175	453.487
0.113201	0.912017		1862.5	-6.80319	4.02307	23.2478	31.1836	203.381	206.558	450.172	453.485
0.113636	0.910516		1866.67	-6.80319	4.02307	23.5171	31.1517	203.381	206.558	450.169	453.483
0.114073	0.90902		1870.83	-6.80319	4.02307	23.763	31.1196	203.381	206.558	450.166	453.482
0.114512	0.907529		1875	-6.80319	4.02307	24.1868	31.0887	203.381	206.557	450.163	453.48
0.114953	0.906043		1879.17	-6.80319	4.02307	24.3603	31.0583	203.381	206.557	450.16	453.478
0.115395	0.904562		1883.33	-6.80318	4.02307	24.7046	31.0264	203.381	206.556	450.157	453.477
0.115838	0.903087		1887.5	-6.80317	4.02307	25.0087	30.99	203.381	206.556	450.154	453.475
0.116284	0.901616		1891.67	-6.80316	4.02307	25.205	30.9509	203.381	206.556	450.151	453.474
0.116731	0.900151		1895.83	-6.80311	4.02307	25.6249	30.9152	203.381	206.556	450.148	453.472
0.11718	0.89869		1900	-6.80301	4.02307	25.8043	30.8886	203.381	206.555	450.146	453.471
0.117631	0.897234		1904.17	-6.80277	4.02307	25.9536	30.866	203.381	206.555	450.143	453.469
0.118083	0.895783		1908.33	-6.80222	4.02307	26.3539	30.8353	203.381	206.555	450.14	453.468
0.118538	0.894337		1912.5	-6.80095	4.02307	26.5742	30.7756	203.381	206.555	450.137	453.466
0.118994	0.892895		1916.67	-6.79804	4.02307	26.8952	30.6999	203.381	206.555	450.135	453.465
0.119451	0.891458		1920.83	-6.79136	4.02307	27.2384	30.6559	203.381	206.555	450.132	453.463
0.119911	0.890026		1925	-6.77603	4.02307	27.3369	30.6496	203.381	206.555	450.13	453.462
0.120372	0.888598		1929.17	-6.74098	4.02307	27.3692	30.6588	203.381	206.555	450.127	453.46
0.120835	0.887175		1933.33	-6.66155	4.02307	27.3929	30.6745	203.381	206.555	450.124	453.459
0.1213	0.885756		1937.5	-6.48504	4.02307	27.4104	30.6936	203.381	206.555	450.122	453.457
0.121766	0.884341		1941.67	-6.10915	4.02307	27.4295	30.7165	203.381	206.555	450.119	453.456
0.122235	0.882931		1945.83	-5.37662	4.02307	27.4497	30.7441	203.381	206.555	450.117	453.455
0.122705	0.881525		1950	-4.16775	4.02307	27.4753	30.7789	203.381	206.555	450.114	453.453
0.123177	0.880123		1954.17	-2.63135	4.02307	27.509	30.8235	203.381	206.556	450.112	453.452
0.12365	0.878725		1958.33	-1.21572	4.02307	27.5597	30.8813	203.381	206.556	450.11	453.45
0.124126	0.877332		1962.5	-0.24918	4.02307	27.6395	30.9539	203.381	206.556	450.107	453.449
0.124603	0.875942		1966.67	0.283592	4.02307	27.7571	31.0386	203.381	206.556	450.105	453.448
0.125083	0.874557		1970.83	0.543124	4.02307	27.8784	31.1249	203.381	206.557	450.103	453.446
0.125564	0.873175		1975	0.661938	4.02307	27.9659	31.201	203.381	206.557	450.1	453.445
0.126047	0.871798		1979.17	0.714781	4.02307	28.0221	31.2619	203.381	206.557	450.098	453.444
0.126532	0.870424		1983.33	0.73798	4.02307	28.0597	31.309	203.381	206.558	450.096	453.442
0.127018	0.869054		1987.5	0.748107	4.02307	28.0869	31.3451	203.381	206.558	450.094	453.441
0.127507	0.867688		1991.67	0.752517	4.02307	28.108	31.3738	203.382	206.558	450.092	453.44
0.127997	0.866326		1995.83	0.754435	4.02307	28.1253	31.3971	203.382	206.559	450.09	453.438
0.12849	0.864968		2000	0.755269	4.02307	28.1405	31.4172	203.382	206.559	450.088	453.437
0.128984	0.863613		2004.17	0.755631	4.02307	28.1543	31.4355	203.382	206.56	450.086	453.436
0.12948	0.862261		2008.33	0.755789	4.02307	28.1677	31.4536	203.382	206.56	450.084	453.434
0.129978	0.860914		2012.5	0.755857	4.02307	28.1814	31.4726	203.382	206.561	450.082	453.433
0.130478	0.859569		2016.67	0.755887	4.02307	28.1966	31.4944	203.382	206.562	450.08	453.432
0.13098	0.858228		2020.83	0.7559	4.02307	28.2144	31.5206	203.382	206.562	450.078	453.43
0.131483	0.856891		2025	0.755906	4.02307	28.2373	31.5542	203.382	206.563	450.076	453.429
0.131989	0.855557		2029.17	0.755908	4.02307	28.2692	31.598	203.382	206.564	450.074	453.428
0.132497	0.854226		2033.33	0.755909	4.02307	28.3185	31.6555	203.382	206.564	450.072	453.427
0.133007	0.852899		2037.5	0.75591	4.02307	28.4	31.7282	203.382	206.565	450.071	453.425
0.133518	0.851575		2041.67	0.75591	4.02307	28.5223	31.8133	203.382	206.566	450.069	453.424
0.134032	0.850254		2045.83	0.75591	4.02307	28.6456	31.8994	203.382	206.566	450.067	453.423
0.134547	0.848936		2050	0.75591	4.02307	28.7306	31.9742	203.382	206.567	450.065	453.422
0.135065	0.847622		2054.17	0.75591	4.02307	28.7834	32.0328	203.382	206.568	450.064	453.42
0.135584	0.84631		2058.33	0.75591	4.02307	28.8178	32.0772	203.382	206.569	450.062	453.419
0.136106	0.845002		2062.5	0.75591	4.02307	28.8416	32.1102	203.382	206.569	450.06	453.418
0.136629	0.843696		2066.67	0.75591	4.02307	28.8592	32.1351	203.382	206.57	450.059	453.417
0.137155	0.842394		2070.83	0.75591	4.02307	28.8724	32.154	203.381	206.571	450.057	453.415
0.137682	0.841094		2075	0.75591	4.02307	28.8828	32.1686	203.381	206.572	450.056	453.414
0.138212	0.839797		2079.17	0.75591	4.02307	28.891	32.18	203.381	206.573	450.054	453.413
0.138743	0.838503		2083.33	0.75591	4.02307	28.8975	32.1892	203.381	206.574	450.053	453.412
0.139277	0.837212		2087.5	0.75591	4.02307	28.9026	32.1965	203.381	206.575	450.051	453.41
0.139813	0.835924		2091.67	0.75591	4.02307	28.9068	32.2025	203.381	206.576	450.05	453.409
0.140351	0.834638		2095.83	0.75591	4.02307	28.9102	32.2073	203.381	206.577	450.048	453.408
0.14089	0.833355		2100	0.75591	4.02307	28.9129	32.2115	203.381	206.578	450.047	453.407
0.141432	0.832075		2104.17	0.75591	4.02307	28.9151	32.2148	203.382	206.58	450.045	453.406
0.141976	0.830797		2108.33	0.75591	4.02307	28.917	32.2178	203.382	206.581	450.044	453.404
0.142522	0.829522		2112.5	0.75591	4.02307	28.9185	32.2202	203.382	206.583	450.043	453.403
0.143071	0.82825		2116.67	0.75591	4.02307	28.9197	32.2224	203.383	206.585	450.041	453.402
0.143621	0.826979		2120.83	0.75591	4.02307	28.9208	32.2243	203.384	206.587	450.04	453.401
0.144173	0.825712		2125	0.75591	4.02307	28.9216	32.226	203.385	206.589	450.039	453.4
0.144728	0.824447		2129.17	0.75591	4.02307	28.9224	32.2275	203.386	206.592	450.038	453.399
0.145284	0.823184		2133.33	0.75591	4.02307	28.923	32.2289	203.387	206.595	450.036	453.397
0.145843	0.821923		2137.5	0.75591	4.02307	28.9236	32.23	203.389	206.598	450.035	453.396
0.146404	0.820665		2141.67	0.75591	4.02307	28.9241	32.2312	203.392	206.602	450.034	453.395
0.146967	0.819409		2145.83	0.75591	4.02307	28.9245	32.2322	203.395	206.606	450.033	453.394
0.147533	0.818155		2150	0.75591	4.02307	28.9249	32.2332	203.398	206.611	450.032	453.393
0.1481	0.816904		2154.17	0.75591	4.02307	28.9252	32.234	203.402	206.617	450.031	453.392
0.14867	0.815654		2158.33	0.75591	4.02307	28.9255	32.2349	203.407	206.623	450.029	453.391
0.149241	0.814407		2162.5	0.75591	4.02307	28.9257	32.2356	203.413	206.631	450.028	453.39
0.149816	0.813162		2166.67	0.75591	4.02307	28.926	32.2364	203.419	206.638	450.027	453.388
0.150392	0.811919		2170.83	0.75591	4.02307	28.9262	32.237	203.427	206.647	450.026	453.387
0.15097	0.810678		2175	0.75591	4.02307	28.9264	32.2377	203.435	206.656	450.025	453.386
0.151551	0.809439		2179.17	0.75591	4.02307	28.9265	32.2382	203.443	206.667	450.024	453.385
0.152134	0.808202		2183.33	0.75591	4.02307	28.9267	32.2389	203.453	206.678	450.023	453.384
0.152719	0.806967		2187.5	0.75591	4.02307	28.9268	32.2393	203.463	206.69	450.022	453.383
0.153306	0.805734		2191.67	0.75591	4.02307	28.9269	32.2399	203.475	206.702	450.021	453.382
0.153896	0.804502		2195.83	0.75591	4.02307	28.927	32.2403	203.486	206.716	450.02	453.381
0.154488	0.803273		2200	0.75591	4.02307	28.9271	32.2408	203.499	206.731	450.019	453.38
0.155082	0.802045		2204.17	0.75591	4.02307	28.9272	32.2411	203.513	206.748	450.018	453.379
0.155679	0.800819		2208.33	0.75591	4.02307	28.9272	32.2416	203.529	206.768	450.018	453.378
0.156277	0.799595		2212.5	0.75591	4.02307	28.9273	32.2419	203.547	206.79	450.017	453.377
0.156879	0.798372		2216.67	0.75591	4.02307	28.9273	32.2423	203.569	206.818	450.016	453.376
0.157482	0.797152		2220.83	0.75591	4.02307	28.9274	32.2426	203.596	206.851	450.015	453.375
0.158088	0.795932		2225	0.75591	4.02307	28.9274	32.2429	203.632	206.894	450.014	453.374
0.158696	0.794715		2229.17	0.75591	4.02307	28.9274	32.2432	203.681	206.947	450.013	453.373
0.159306	0.793499		2233.33	0.75591	4.02307	28.9274	32.2435	203.751	207.011	450.013	453.372
0.159919	0.792284		2237.5	0.75591	4.02307	28.9274	32.2437	203.841	207.084	450.012	453.371
0.160534	0.791071		2241.67	0.75591	4.02307	28.9274	32.244	203.936	207.159	450.011	453.37
0.161151	0.78986		2245.83	0.75591	4.02307	28.9274	32.2441	204.016	207.229	450.01	453.369
0.161771	0.78865		2250	0.75591	4.02307	28.9274	32.2444	204.074	207.287	450.01	453.369
0.162393	0.787441		2254.17	0.75591	4.02307	28.9274	32.2445	204.116	207.335	450.009	453.368
0.163018	0.786234		2258.33	0.75591	4.02307	28.9273	32.2447	204.147	207.373	450.008	453.367
0.163645	0.785028		2262.5	0.75591	4.02307	28.9273	32.2448	204.171	207.403	450.007	453.366
0.164274	0.783824		2266.67	0.75591	4.02307	28.9273	32.245	204.191	207.428	450.007	453.365
0.164906	0.782621		2270.83	0.75591	4.02307	28.9272	32.2451	204.208	207.449	450.006	453.364
0.165541	0.781419		2275	0.75591	4.02307	28.9272	32.2453	204.222	207.468	450.005	453.363
0.166177	0.780218		2279.17	0.75591	4.02307	28.9272	32.2453	204.236	207.485	450.005	453.363
0.166817	0.779019		2283.33	0.75591	4.02307	28.9271	32.2455	204.248	207.5	450.004	453.362
0.167458	0.777821		2287.5	0.75591	4.02307	28.9271	32.2455	204.261	207.515	450.004	453.361
0.168102	0.776624		2291.67	0.75591	4.02307	28.927	32.2456	204.273	207.53	450.003	453.36
0.168749	0.775428		2295.83	0.75591	4.02307	28.927	32.2456	204.285	207.545	450.002	453.359
0.169398	0.774233		2300	0.75591	4.02307	28.9269	32.2458	204.298	207.561	450.002	453.359
0.170049	0.773039		2304.17	0.75591	4.02307	28.9268	32.2458	204.312	207.579	450.001	453.358
0.170703	0.771847		2308.33	0.75591	4.02307	28.9268	32.2459	204.328	207.599	450.001	453.357
0.17136	0.770655		2312.5	0.75591	4.02307	28.9267	32.2458	204.347	207.624	450	453.357
0.172019	0.769465		2316.67	0.75591	4.02307	28.9267	32.2459	204.37	207.653	450	453.356
0.172681	0.768275		2320.83	0.75591	4.02307	28.9266	32.2459	204.399	207.691	449.999	453.355
0.173345	0.767087		2325	0.75591	4.02307	28.9265	32.246	204.44	207.738	449.999	453.355
0.174012	0.765899		2329.17	0.75591	4.02307	28.9265	32.2459	204.498	207.796	449.998	453.354
0.174681	0.764712		2333.33	0.75591	4.02307	28.9264	32.246	204.578	207.864	449.998	453.353
0.175353	0.763527		2337.5	0.75591	4.02307	28.9263	32.246	204.676	207.939	449.997	453.353
0.176027	0.762342		2341.67	0.75591	4.02307	28.9263	32.246	204.766	208.011	449.997	453.352
0.176704	0.761157		2345.83	0.75591	4.02307	28.9262	32.246	204.835	208.075	449.996	453.351
0.177384	0.759974		2350	0.75591	4.02307	28.9262	32.246	204.884	208.127	449.996	453.351
0.178066	0.758791		2354.17	0.75591	4.02307	28.9261	32.2459	204.918	208.169	449.996	453.35
0.178751	0.75761		2358.33	0.75591	4.02307	28.926	32.246	204.944	208.201	449.995	453.35
0.179439	0.756429		2362.5	0.75591	4.02307	28.926	32.2459	204.964	208.227	449.995	453.349
0.180129	0.755248		2366.67	0.75591	4.02307	28.9259	32.246	204.979	208.248	449.994	453.349
0.180822	0.754069		2370.83	0.75591	4.02307	28.9258	32.2459	204.992	208.265	449.994	453.348
0.181517	0.75289		2375	0.75591	4.02307	28.9258	32.2459	205.003	208.279	449.994	453.348
0.182215	0.751711		2379.17	0.75591	4.02307	28.9257	32.2458	205.012	208.291	449.993	453.347
0.182916	0.750533		2383.33	0.75591	4.02307	28.9257	32.2459	205.02	208.301	449.993	453.347
0.18362	0.749356		2387.5	0.75591	4.02307	28.9256	32.2458	205.026	208.309	449.993	453.346
0.184326	0.74818		2391.67	0.75591	4.02307	28.9256	32.2458	205.032	208.317	449.992	453.346
0.185035	0.747004		2395.83	0.75591	4.02307	28.9255	32.2457	205.037	208.323	449.992	453.345
0.185747	0.745828		2400	0.75591	4.02307	28.9255	32.2458	205.041	208.329	449.992	453.345
0.186461	0.744653		2404.17	0.75591	4.02307	28.9254	32.2457	205.045	208.334	449.992	453.345
0.187178	0.743479		2408.33	0.75591	4.02307	28.9254	32.2457	205.048	208.339	449.991	453.344
0.187898	0.742305		2412.5	0.75591	4.02307	28.9253	32.2456	205.051	208.343	449.991	453.344
0.188621	0.741131		2416.67	0.75591	4.02307	28.9253	32.2457	205.053	208.346	449.991	453.344
0.189347	0.739958		2420.83	0.75591	4.02307	28.9252	32.2456	205.055	208.35	449.991	453.343
0.190075	0.738785		2425	0.75591	4.02307	28.9252	32.2456	205.057	208.353	449.99	453.343
0.190806	0.737612		2429.17	0.75591	4.02307	28.9251	32.2455	205.059	208.355	449.99	453.343
0.19154	0.73644		2433.33	0.75591	4.02307	28.9251	32.2456	205.06	208.358	449.99	453.342
0.192277	0.735269		2437.5	0.75591	4.02307	28.9251	32.2455	205.062	208.36	449.99	453.342
0.193016	0.734097		2441.67	0.75591	4.02307	28.925	32.2455	205.063	208.362	449.99	453.342
0.193758	0.732926		2445.83	0.75591	4.02307	28.925	32.2454	205.064	208.363	449.99	453.342
0.194504	0.731755		2450	0.75591	4.02307	28.925	32.2455	205.065	208.365	449.989	453.342
0.195252	0.730584		2454.17	0.75591	4.02307	28.9249	32.2454	205.065	208.366	449.989	453.341
0.196003	0.729414		2458.33	0.75591	4.02307	28.9249	32.2454	205.066	208.368	449.989	453.341
0.196757	0.728243		2462.5	0.75591	4.02307	28.9249	32.2453	205.067	208.369	449.989	453.341
0.197514	0.727073		2466.67	0.75591	4.02307	28.9249	32.2454	205.067	208.37	449.989	453.341
0.198273	0.725903		2470.83	0.75591	4.02307	28.9249	32.2453	205.068	208.371	449.989	453.341
0.199036	0.724734		2475	0.75591	4.02307	28.9248	32.2454	205.068	208.371	449.989	453.341
0.199801	0.723564		2479.17	0.75591	4.02307	28.9248	32.2453	205.069	208.372	449.989	453.341
0.20057	0.722395		2483.33	0.75591	4.02307	28.9248	32.2453	205.069	208.373	449.989	453.341
0.201341	0.721225		2487.5	0.75591	4.02307	28.9248	32.2453	205.069	208.373	449.989	453.34
0.202116	0.720056		2491.67	0.75591	4.02307	28.9248	32.2453	205.069	208.373	449.989	453.34
0.202893	0.718886		2495.83	0.75591	4.02307	28.9248	32.2453	205.069	208.373	449.989	453.34
0.203674	0.717717		2500	0.75591	4.02307	28.9248	32.2453	205.069	208.373	449.989	453.34
0.204457	0.716548
0.205243	0.715378
0.206033	0.714209
0.206825	0.71304
0.207621	0.71187
0.208419	0.710701
0.209221	0.709531
0.210026	0.708361
0.210833	0.707191
0.211644	0.706021
0.212458	0.704851
0.213276	0.703681
0.214096	0.70251
0.214919	0.701339
0.215746	0.700168
0.216576	0.698997
0.217409	0.697825
0.218245	0.696653
0.219085	0.695481
0.219927	0.694308
0.220773	0.693136
0.221622	0.691962
0.222475	0.690789
0.22333	0.689615
0.224189	0.68844
0.225052	0.687266
0.225917	0.68609
0.226786	0.684915
0.227659	0.683739
0.228534	0.682562
0.229413	0.681385
0.230296	0.680207
0.231181	0.679029
0.232071	0.67785
0.232963	0.676671
0.233859	0.675491
0.234759	0.674311
0.235662	0.67313
0.236568	0.671949
0.237478	0.670766
0.238391	0.669584
0.239308	0.6684
0.240229	0.667216
0.241153	0.666031
0.24208	0.664846
0.243011	0.663659
0.243946	0.662472
0.244884	0.661285
0.245826	0.660096
0.246772	0.658907
0.247721	0.657717
0.248674	0.656527
0.24963	0.655335
0.25059	0.654143
0.251554	0.65295
0.252522	0.651756
0.253493	0.650561
0.254468	0.649366
0.255447	0.648169
0.256429	0.646972
0.257416	0.645773
0.258406	0.644574
0.2594	0.643374
0.260398	0.642173
0.261399	0.640971
0.262404	0.639768
0.263414	0.638565
0.264427	0.63736
0.265444	0.636154
0.266465	0.634947
0.26749	0.633739
0.268519	0.632531
0.269552	0.631321
0.270588	0.63011
0.271629	0.628898
0.272674	0.627685
0.273723	0.626471
0.274775	0.625256
0.275832	0.62404
0.276893	0.622823
0.277958	0.621604
0.279027	0.620385
0.280101	0.619164
0.281178	0.617942
0.282259	0.61672
0.283345	0.615496
0.284435	0.61427
0.285529	0.613044
0.286627	0.611816
0.28773	0.610588
0.288836	0.609358
0.289947	0.608127
0.291063	0.606894
0.292182	0.605661
0.293306	0.604426
0.294434	0.60319
0.295566	0.601952
0.296703	0.600714
0.297845	0.599474
0.29899	0.598233
0.30014	0.59699
0.301295	0.595747
0.302453	0.594502
0.303617	0.593255
0.304785	0.592007
0.305957	0.590758
0.307134	0.589508
0.308315	0.588256
0.309501	0.587003
0.310691	0.585749
0.311886	0.584493
0.313086	0.583236
0.31429	0.581977
0.315499	0.580717
0.316712	0.579456
0.317931	0.578193
0.319153	0.576929
0.320381	0.575664
0.321613	0.574397
0.32285	0.573128
0.324092	0.571858
0.325339	0.570587
0.32659	0.569314
0.327846	0.56804
0.329107	0.566764
0.330373	0.565487
0.331644	0.564208
0.332919	0.562928
0.3342	0.561646
0.335485	0.560363
0.336776	0.559078
0.338071	0.557792
0.339371	0.556504
0.340677	0.555215
0.341987	0.553924
0.343302	0.552632
0.344623	0.551338
0.345948	0.550042
0.347279	0.548745
0.348615	0.547446
0.349956	0.546146
0.351302	0.544844
0.352653	0.543541
0.354009	0.542236
0.355371	0.540929
0.356738	0.539621
0.35811	0.538311
0.359487	0.537
0.36087	0.535687
0.362258	0.534372
0.363651	0.533056
0.36505	0.531738
0.366454	0.530418
0.367864	0.529097
0.369279	0.527774
0.370699	0.52645
0.372125	0.525124
0.373556	0.523796
0.374993	0.522466
0.376435	0.521135
0.377883	0.519802
0.379336	0.518467
0.380796	0.517131
0.38226	0.515793
0.38373	0.514453
0.385206	0.513112
0.386688	0.511769
0.388175	0.510424
0.389668	0.509077
0.391167	0.507729
0.392672	0.506379
0.394182	0.505027
0.395698	0.503674
0.39722	0.502319
0.398748	0.500962
0.400282	0.499603
0.401821	0.498243
0.403367	0.49688
0.404918	0.495516
0.406476	0.494151
0.408039	0.492783
0.409609	0.491414
0.411184	0.490043
0.412766	0.48867
0.414353	0.487295
0.415947	0.485919
0.417547	0.48454
0.419153	0.48316
0.420765	0.481779
0.422383	0.480395
0.424008	0.47901
0.425639	0.477622
0.427276	0.476233
0.428919	0.474843
0.430569	0.47345
0.432225	0.472056
0.433888	0.470659
0.435557	0.469261
0.437232	0.467861
0.438914	0.46646
0.440602	0.465056
0.442297	0.463651
0.443998	0.462243
0.445705	0.460834
0.44742	0.459423
0.449141	0.458011
0.450868	0.456596
0.452602	0.45518
0.454343	0.453761
0.456091	0.452341
0.457845	0.450919
0.459606	0.449496
0.461374	0.44807
0.463148	0.446643
0.46493	0.445213
0.466718	0.443782
0.468513	0.442349
0.470315	0.440914
0.472124	0.439478
0.47394	0.438039
0.475763	0.436599
0.477593	0.435156
0.47943	0.433712
0.481274	0.432266
0.483125	0.430819
0.484983	0.429369
0.486849	0.427917
0.488721	0.426464
0.490601	0.425009
0.492488	0.423552
0.494382	0.422093
0.496284	0.420632
0.498193	0.41917
0.500109	0.417705
0.502033	0.416239
0.503963	0.414771
0.505902	0.413301
0.507848	0.411829
0.509801	0.410356
0.511762	0.40888
0.51373	0.407403
0.515706	0.405924
0.51769	0.404443
0.519681	0.402961
0.52168	0.401476
0.523686	0.39999
0.525701	0.398502
0.527723	0.397012
0.529752	0.39552
0.53179	0.394026
0.533835	0.392531
0.535889	0.391034
0.53795	0.389535
0.540019	0.388035
0.542096	0.386532
0.544181	0.385028
0.546274	0.383522
0.548375	0.382015
0.550485	0.380505
0.552602	0.378994
0.554727	0.377481
0.556861	0.375966
0.559003	0.37445
0.561153	0.372932
0.563311	0.371412
0.565478	0.369891
0.567653	0.368368
0.569836	0.366843
0.572028	0.365317
0.574228	0.363788
0.576437	0.362259
0.578654	0.360727
0.58088	0.359194
0.583114	0.357659
0.585357	0.356123
0.587608	0.354585
0.589868	0.353046
0.592137	0.351505
0.594415	0.349962
0.596701	0.348418
0.598996	0.346872
0.6013	0.345325
0.603613	0.343776
0.605935	0.342226
0.608265	0.340674
0.610605	0.339121
0.612953	0.337566
0.615311	0.33601
0.617678	0.334452
0.620053	0.332893
0.622438	0.331332
0.624832	0.329771
0.627236	0.328207
0.629648	0.326643
0.63207	0.325077
0.634501	0.32351
0.636942	0.321941
0.639392	0.320371
0.641851	0.3188
0.64432	0.317228
0.646798	0.315654
0.649286	0.31408
0.651783	0.312504
0.65429	0.310927
0.656806	0.309348
0.659333	0.307769
0.661869	0.306188
0.664414	0.304607
0.66697	0.303024
0.669535	0.301441
0.672111	0.299856
0.674696	0.29827
0.677291	0.296684
0.679896	0.295096
0.682511	0.293508
0.685136	0.291919
0.687771	0.290328
0.690417	0.288737
0.693072	0.287146
0.695738	0.285553
0.698414	0.28396
0.7011	0.282366
0.703797	0.280771
0.706504	0.279176
0.709221	0.27758
0.711949	0.275984
0.714688	0.274387
0.717437	0.272789
0.720196	0.271192
0.722966	0.269593
0.725747	0.267994
0.728538	0.266395
0.731341	0.264796
0.734153	0.263196
0.736977	0.261596
0.739812	0.259995
0.742657	0.258395
0.745514	0.256794
0.748381	0.255194
0.75126	0.253593
0.754149	0.251992
0.75705	0.250391
0.759962	0.248791
0.762885	0.24719
0.765819	0.24559
0.768765	0.243989
0.771722	0.24239
0.77469	0.24079
0.77767	0.239191
0.780661	0.237592
0.783664	0.235993
0.786678	0.234395
0.789704	0.232798
0.792741	0.231201
0.79579	0.229604
0.798851	0.228009
0.801924	0.226414
0.805008	0.22482
0.808104	0.223227
0.811213	0.221635
0.814333	0.220043
0.817465	0.218453
0.820609	0.216864
0.823765	0.215276
0.826934	0.213689
0.830114	0.212104
0.833307	0.210519
0.836512	0.208937
0.83973	0.207355
0.84296	0.205775
0.846202	0.204197
0.849457	0.20262
0.852724	0.201045
0.856004	0.199472
0.859296	0.1979
0.862602	0.196331
0.865919	0.194763
0.86925	0.193198
0.872593	0.191634
0.87595	0.190073
0.879319	0.188514
0.882701	0.186958
0.886096	0.185403
0.889504	0.183851
0.892925	0.182302
0.89636	0.180756
0.899808	0.179212
0.903269	0.17767
0.906743	0.176132
0.91023	0.174597
0.913731	0.173064
0.917246	0.171535
0.920774	0.170009
0.924315	0.168486
0.927871	0.166966
0.93144	0.16545
0.935022	0.163937
0.938618	0.162428
0.942229	0.160923
0.945853	0.159421
0.949491	0.157923
0.953143	0.156429
0.956809	0.154939
0.960489	0.153453
0.964183	0.151972
0.967892	0.150494
0.971615	0.149021
0.975352	0.147553
0.979103	0.146088
0.982869	0.144629
0.98665	0.143174
0.990445	0.141724
0.994254	0.140279
0.998078	0.138839
1.00192	0.137404
1.00577	0.135974
1.00964	0.13455
1.01352	0.133131
1.01742	0.131717
1.02133	0.130309
1.02526	0.128907
1.02921	0.12751
1.03316	0.126119
1.03714	0.124734
1.04113	0.123355
1.04513	0.121983
1.04915	0.120616
1.05319	0.119256
1.05724	0.117902
1.06131	0.116555
1.06539	0.115214
1.06948	0.113881
1.0736	0.112554
1.07773	0.111233
1.08187	0.10992
1.08603	0.108614
1.09021	0.107316
1.0944	0.106024
1.09861	0.10474
1.10284	0.103464
1.10708	0.102195
1.11134	0.100933
1.11561	0.0996799
1.11991	0.0984343
1.12421	0.0971967
1.12854	0.0959672
1.13288	0.0947459
1.13724	0.0935329
1.14161	0.0923282
1.146	0.091132
1.15041	0.0899443
1.15483	0.0887653
1.15927	0.087595
1.16373	0.0864336
1.16821	0.085281
1.1727	0.0841375
1.17721	0.0830031
1.18174	0.0818778
1.18629	0.0807618
1.19085	0.0796552
1.19543	0.078558
1.20003	0.0774704
1.20464	0.0763923
1.20928	0.075324
1.21393	0.0742654
1.2186	0.0732167
1.22328	0.0721778
1.22799	0.071149
1.23271	0.0701303
1.23745	0.0691217
1.24221	0.0681234
1.24699	0.0671353
1.25179	0.0661576
1.2566	0.0651904
1.26144	0.0642336
1.26629	0.0632874
1.27116	0.0623519
1.27605	0.061427
1.28096	0.0605128
1.28588	0.0596095
1.29083	0.058717
1.29579	0.0578354
1.30078	0.0569648
1.30578	0.0561052
1.3108	0.0552566
1.31584	0.0544192
1.32091	0.0535929
1.32599	0.0527777
1.33109	0.0519738
1.33621	0.0511811
1.34135	0.0503997
1.34651	0.0496296
1.35168	0.0488709
1.35688	0.0481235
1.3621	0.0473875
1.36734	0.0466629
1.3726	0.0459497
1.37788	0.045248
1.38318	0.0445577
1.3885	0.0438788
1.39384	0.0432114
1.3992	0.0425555
1.40458	0.041911
1.40999	0.0412779
1.41541	0.0406563
1.42085	0.0400461
1.42632	0.0394474
1.4318	0.03886
1.43731	0.038284
1.44284	0.0377194
1.44839	0.0371661
1.45396	0.036624
1.45955	0.0360933
1.46517	0.0355737
1.4708	0.0350654
1.47646	0.0345681
1.48214	0.034082
1.48784	0.0336068
1.49356	0.0331427
1.49931	0.0326895
1.50507	0.0322471
1.51086	0.0318155
1.51667	0.0313947
1.52251	0.0309844
1.52836	0.0305848
1.53424	0.0301956
1.54014	0.0298168
1.54607	0.0294484
1.55201	0.0290901
1.55798	0.028742
1.56397	0.0284039
1.56999	0.0280757
1.57603	0.0277573
1.58209	0.0274486
1.58818	0.0271495
1.59428	0.0268599
1.60042	0.0265796
1.60657	0.0263085
1.61275	0.0260465
1.61895	0.0257935
1.62518	0.0255493
1.63143	0.0253138
1.63771	0.0250868
1.64401	0.0248682
1.65033	0.0246578
1.65668	0.0244555
1.66305	0.0242612
1.66945	0.0240746
1.67587	0.0238956
1.68231	0.023724
1.68878	0.0235598
1.69528	0.0234026
1.7018	0.0232523
1.70835	0.0231088
1.71492	0.0229719
1.72151	0.0228413
1.72813	0.022717
1.73478	0.0225986
1.74145	0.0224861
1.74815	0.0223791
1.75488	0.0222776
1.76163	0.0221814
1.7684	0.0220901
1.7752	0.0220037
1.78203	0.0219219
1.78889	0.0218446
1.79577	0.0217714
1.80267	0.0217023
1.80961	0.0216369
1.81657	0.0215752
1.82355	0.0215168
1.83057	0.0214615
1.83761	0.0214093
1.84468	0.0213597
1.85177	0.0213127
1.85889	0.021268
1.86604	0.0212254
1.87322	0.0211846
1.88043	0.0211455
1.88766	0.0211079
1.89492	0.0210715
1.90221	0.0210361
1.90952	0.0210015
1.91687	0.0209675
1.92424	0.0209339
1.93164	0.0209005
1.93907	0.0208671
1.94653	0.0208334
1.95402	0.0207992
1.96153	0.0207645
1.96908	0.0207288
1.97665	0.0206922
1.98425	0.0206543
1.99189	0.0206149
1.99955	0.020574
2.00724	0.0205312
2.01496	0.0204865
2.02271	0.0204395
2.03049	0.0203902
2.0383	0.0203384
2.04614	0.020284
2.05401	0.0202266
2.06191	0.0201662
2.06984	0.0201027
2.0778	0.0200359
2.08579	0.0199655
2.09382	0.0198916
2.10187	0.0198139
2.10995	0.0197324
2.11807	0.0196468
2.12622	0.0195571
2.13439	0.0194632
2.1426	0.0193649
2.15085	0.0192622
2.15912	0.0191549
2.16742	0.019043
2.17576	0.0189264
2.18413	0.018805
2.19253	0.0186788
2.20096	0.0185476
2.20943	0.0184114
2.21793	0.0182702
2.22646	0.018124
2.23502	0.0179726
2.24362	0.0178161
2.25225	0.0176545
2.26091	0.0174877
2.2696	0.0173157
2.27833	0.0171386
2.2871	0.0169563
2.29589	0.0167689
2.30473	0.0165764
2.31359	0.0163788
2.32249	0.0161762
2.33142	0.0159686
2.34039	0.0157561
2.34939	0.0155387
2.35843	0.0153166
2.3675	0.0150897
2.3766	0.0148583
2.38575	0.0146223
2.39492	0.0143819
2.40413	0.0141372
2.41338	0.0138883
2.42266	0.0136354
2.43198	0.0133785
2.44134	0.0131178
2.45073	0.0128535
2.46015	0.0125858
2.46961	0.0123146
2.47911	0.0120404
2.48865	0.0117631
2.49822	0.011483
2.50783	0.0112003
2.51748	0.0109151
2.52716	0.0106277
2.53688	0.0103382
2.54664	0.0100469
2.55643	0.00975399
2.56626	0.00945964
2.57613	0.00916408
2.58604	0.00886754
2.59599	0.00857024
2.60598	0.00827241
2.616	0.00797428
2.62606	0.00767609
2.63616	0.00737807
2.6463	0.00708046
2.65648	0.00678349
2.6667	0.00648741
2.67695	0.00619246
2.68725	0.00589888
2.69759	0.00560691
2.70796	0.00531679
2.71838	0.00502877
2.72883	0.00474307
2.73933	0.00445995
2.74987	0.00417964
2.76044	0.00390237
2.77106	0.00362837
2.78172	0.00335787
2.79242	0.0030911
2.80316	0.00282827
2.81394	0.00256962
2.82476	0.00231534
2.83563	0.00206564
2.84653	0.00182074
2.85748	0.00158082
2.86847	0.00134608
2.87951	0.0011167
2.89058	0.000892855
2.9017	0.000674722
2.91286	0.000462462
2.92406	0.000256229
2.93531	5.61713e-05
2.9466	-0.000137573
2.95793	-0.000324872
2.96931	-0.000505607
2.98073	-0.000679665
2.9922	-0.000846944
3.00371	-0.00100735
3.01526	-0.0011608
3.02686	-0.00130723
3.0385	-0.00144657
3.05019	-0.00157876
3.06192	-0.00170378
3.0737	-0.00182159
3.08552	-0.00193216
3.09739	-0.00203551
3.1093	-0.00213161
3.12126	-0.0022205
3.13326	-0.0023022
3.14532	-0.00237674
3.15741	-0.00244418
3.16956	-0.00250457
3.18175	-0.00255798
3.19399	-0.0026045
3.20627	-0.00264422
3.2186	-0.00267724
3.23098	-0.00270368
3.24341	-0.00272366
3.25589	-0.00273732
3.26841	-0.00274481
3.28098	-0.00274627
3.2936	-0.00274188
3.30627	-0.00273181
3.31898	-0.00271624
3.33175	-0.00269536
3.34457	-0.00266937
3.35743	-0.00263849
3.37034	-0.00260292
3.38331	-0.00256289
3.39632	-0.00251863
3.40938	-0.00247037
3.4225	-0.00241835
3.43566	-0.00236282
3.44888	-0.00230403
3.46214	-0.00224223
3.47546	-0.00217769
3.48882	-0.00211066
3.50224	-0.0020414
3.51571	-0.00197018
3.52924	-0.00189727
3.54281	-0.00182292
3.55644	-0.00174742
3.57012	-0.00167102
3.58385	-0.001594
3.59763	-0.0015166
3.61147	-0.0014391
3.62536	-0.00136174
3.63931	-0.00128479
3.6533	-0.00120849
3.66736	-0.00113309
3.68146	-0.00105882
3.69562	-0.000985923
3.70984	-0.000914617
3.72411	-0.000845124
3.73843	-0.000777654
3.75281	-0.000712409
3.76724	-0.000649585
3.78173	-0.000589365
3.79628	-0.000531925
3.81088	-0.00047743
3.82554	-0.000426033
3.84025	-0.000377878
3.85502	-0.000333098
3.86985	-0.000291813
3.88473	-0.000254131
3.89968	-0.000220149
3.91468	-0.000189952
3.92973	-0.00016361
3.94485	-0.000141184
3.96002	-0.000122719
3.97525	-0.000108248
3.99054	-9.77928e-05
4.00589	-9.13598e-05
4.0213	-8.89442e-05
4.03677	-9.05278e-05
4.05229	-9.608e-05
4.06788	-0.000105558
4.08353	-0.000118905
4.09923	-0.000136056
4.115	-0.000156929
4.13083	-0.000181436
4.14671	-0.000209473
4.16266	-0.00024093
4.17868	-0.000275682
4.19475	-0.000313599
4.21088	-0.000354537
4.22708	-0.000398348
4.24334	-0.000444872
4.25966	-0.000493943
4.27604	-0.000545388
4.29249	-0.000599029
4.309	-0.000654679
4.32557	-0.00071215
4.34221	-0.000771246
4.35891	-0.00083177
4.37568	-0.000893522
4.39251	-0.0009563
4.4094	-0.0010199
4.42636	-0.00108411
4.44339	-0.00114874
4.46048	-0.00121358
4.47763	-0.00127843
4.49486	-0.00134309
4.51215	-0.00140736
4.5295	-0.00147105
4.54692	-0.00153399
4.56441	-0.00159597
4.58197	-0.00165684
4.59959	-0.00171641
4.61728	-0.00177453
4.63504	-0.00183105
4.65287	-0.00188583
4.67077	-0.00193871
4.68873	-0.00198959
4.70677	-0.00203833
4.72487	-0.00208484
4.74304	-0.00212903
4.76129	-0.0021708
4.7796	-0.00221008
4.79798	-0.00224681
4.81644	-0.00228094
4.83496	-0.00231244
4.85356	-0.00234127
4.87223	-0.00236742
4.89097	-0.00239089
4.90978	-0.00241169
4.92866	-0.00242984
4.94762	-0.00244536
4.96665	-0.00245831
4.98575	-0.00246873
5.00493	-0.0024767
5.02418	-0.00248227
5.04351	-0.00248554
5.0629	-0.00248661
5.08238	-0.00248556
5.10193	-0.00248251
5.12155	-0.00247758
5.14125	-0.00247088
5.16102	-0.00246256
5.18087	-0.00245274
5.2008	-0.00244156
5.22081	-0.00242916
5.24089	-0.0024157
5.26104	-0.00240132
5.28128	-0.00238616
5.30159	-0.00237039
5.32198	-0.00235414
5.34245	-0.00233758
5.363	-0.00232085
5.38363	-0.00230409
5.40434	-0.00228745
5.42512	-0.00227107
5.44599	-0.00225508
5.46694	-0.00223961
5.48797	-0.00222479
5.50907	-0.00221074
5.53026	-0.00219755
5.55153	-0.00218535
5.57289	-0.00217421
5.59432	-0.00216424
5.61584	-0.0021555
5.63744	-0.00214807
5.65912	-0.00214201
5.68089	-0.00213737
5.70274	-0.00213418
5.72468	-0.00213248
5.74669	-0.0021323
5.7688	-0.00213364
5.79099	-0.0021365
5.81326	-0.00214088
5.83562	-0.00214677
5.85807	-0.00215413
5.8806	-0.00216294
5.90322	-0.00217315
5.92592	-0.00218471
5.94871	-0.00219756
5.97159	-0.00221165
5.99456	-0.0022269
6.01762	-0.00224323
6.04077	-0.00226056
6.064	-0.00227882
6.08732	-0.0022979
6.11074	-0.00231772
6.13424	-0.00233818
6.15784	-0.00235918
6.18152	-0.00238064
6.2053	-0.00240244
6.22916	-0.00242449
6.25312	-0.00244671
6.27717	-0.00246898
6.30132	-0.00249122
6.32556	-0.00251335
6.34989	-0.00253527
6.37431	-0.00255691
6.39883	-0.00257818
6.42344	-0.00259902
6.44814	-0.00261937
6.47295	-0.00263915
6.49784	-0.00265833
6.52284	-0.00267685
6.54792	-0.00269467
6.57311	-0.00271176
6.59839	-0.00272809
6.62377	-0.00274365
6.64925	-0.00275843
6.67482	-0.00277241
6.7005	-0.00278561
6.72627	-0.00279803
6.75214	-0.00280969
6.77811	-0.0028206
6.80418	-0.00283081
6.83035	-0.00284033
6.85662	-0.00284921
6.883	-0.0028575
6.90947	-0.00286523
6.93605	-0.00287247
6.96272	-0.00287925
6.98951	-0.00288565
7.01639	-0.00289172
7.04338	-0.00289751
7.07047	-0.00290309
7.09766	-0.00290853
7.12496	-0.00291387
7.15237	-0.00291918
7.17988	-0.00292452
7.20749	-0.00292995
7.23521	-0.00293551
7.26304	-0.00294126
7.29098	-0.00294725
7.31902	-0.00295351
7.34717	-0.0029601
7.37543	-0.00296705
7.4038	-0.00297439
7.43228	-0.00298214
7.46087	-0.00299032
7.48956	-0.00299897
7.51837	-0.00300808
7.54729	-0.00301766
7.57632	-0.00302772
7.60546	-0.00303825
7.63471	-0.00304926
7.66408	-0.00306072
7.69355	-0.00307262
7.72315	-0.00308495
7.75285	-0.00309768
7.78267	-0.00311079
7.81261	-0.00312424
7.84265	-0.00313802
7.87282	-0.00315208
7.9031	-0.00316639
7.9335	-0.00318093
7.96401	-0.00319564
7.99465	-0.00321051
8.0254	-0.00322549
8.05626	-0.00324055
8.08725	-0.00325565
8.11836	-0.00327077
8.14958	-0.00328587
8.18093	-0.00330092
8.21239	-0.00331591
8.24398	-0.0033308
8.27569	-0.00334558
8.30752	-0.00336022
8.33947	-0.00337473
8.37155	-0.00338907
8.40375	-0.00340325
8.43607	-0.00341726
8.46852	-0.0034311
8.50109	-0.00344476
8.53379	-0.00345826
8.56661	-0.0034716
8.59956	-0.00348479
8.63264	-0.00349784
8.66584	-0.00351076
8.69918	-0.00352357
8.73264	-0.00353629
8.76622	-0.00354894
8.79994	-0.00356153
8.83379	-0.00357408
8.86777	-0.00358662
8.90187	-0.00359917
8.93611	-0.00361173
8.97048	-0.00362435
9.00499	-0.00363702
9.03962	-0.00364978
9.07439	-0.00366263
9.1093	-0.00367559
9.14433	-0.00368868
9.1795	-0.0037019
9.21481	-0.00371527
9.25025	-0.00372879
9.28583	-0.00374248
9.32155	-0.00375632
9.3574	-0.00377034
9.39339	-0.00378451
9.42952	-0.00379885
9.46579	-0.00381336
9.5022	-0.00382801
9.53875	-0.00384282
9.57544	-0.00385777
9.61227	-0.00387285
9.64924	-0.00388806
9.68635	-0.00390338
9.72361	-0.00391881
9.76101	-0.00393432
9.79855	-0.00394992
9.83624	-0.0039656
9.87408	-0.00398133
9.91205	-0.00399711
9.95018	-0.00401294
9.98845	-0.00402881
10.0269	-0.0040447
10.0654	-0.00406061
10.1041	-0.00407654
10.143	-0.00409247
10.182	-0.00410842
10.2212	-0.00412438
10.2605	-0.00414034
10.3	-0.00415631
10.3396	-0.00417228
10.3794	-0.00418827
10.4193	-0.00420427
10.4594	-0.00422029
10.4996	-0.00423633
10.54	-0.0042524
10.5805	-0.0042685
10.6212	-0.00428465
10.6621	-0.00430084
10.7031	-0.00431708
10.7442	-0.00433337
10.7856	-0.00434974
10.827	-0.00436617
10.8687	-0.00438267
10.9105	-0.00439925
10.9525	-0.00441592
10.9946	-0.00443266
11.0369	-0.0044495
11.0793	-0.00446643
11.1219	-0.00448345
11.1647	-0.00450056
11.2077	-0.00451776
11.2508	-0.00453506
11.294	-0.00455244
11.3375	-0.00456992
11.3811	-0.00458748
11.4249	-0.00460512
11.4688	-0.00462285
11.5129	-0.00464066
11.5572	-0.00465855
11.6017	-0.00467651
11.6463	-0.00469454
11.6911	-0.00471264
11.736	-0.0047308
11.7812	-0.00474903
11.8265	-0.00476733
11.872	-0.00478568
11.9176	-0.0048041
11.9635	-0.00482257
12.0095	-0.0048411
12.0557	-0.00485969
12.1021	-0.00487834
12.1486	-0.00489705
12.1953	-0.00491582
12.2422	-0.00493466
12.2893	-0.00495355
12.3366	-0.00497251
12.384	-0.00499154
12.4317	-0.00501064
12.4795	-0.0050298
12.5275	-0.00504904
12.5757	-0.00506836
12.624	-0.00508774
12.6726	-0.00510721
12.7213	-0.00512675
12.7703	-0.00514638
12.8194	-0.00516608
12.8687	-0.00518587
12.9182	-0.00520573
12.9679	-0.00522568
13.0178	-0.00524572
13.0678	-0.00526583
13.1181	-0.00528603
13.1686	-0.00530631
13.2192	-0.00532668
13.2701	-0.00534712
13.3211	-0.00536765
13.3723	-0.00538825
13.4238	-0.00540894
13.4754	-0.00542971
13.5272	-0.00545055
13.5793	-0.00547148
13.6315	-0.00549248
13.6839	-0.00551357
13.7365	-0.00553473
13.7894	-0.00555597
13.8424	-0.00557729
13.8957	-0.00559869
13.9491	-0.00562017
14.0028	-0.00564173
14.0566	-0.00566337
14.1107	-0.0056851
14.165	-0.0057069
14.2194	-0.00572879
14.2741	-0.00575076
14.329	-0.00577281
14.3842	-0.00579495
14.4395	-0.00581718
14.495	-0.00583949
14.5508	-0.00586189
14.6067	-0.00588438
14.6629	-0.00590695
14.7193	-0.00592962
14.7759	-0.00595237
14.8328	-0.00597521
14.8898	-0.00599814
14.9471	-0.00602116
15.0046	-0.00604427
15.0623	-0.00606746
15.1202	-0.00609075
15.1784	-0.00611413
15.2368	-0.0061376
15.2954	-0.00616116
15.3542	-0.00618481
15.4133	-0.00620855
15.4725	-0.00623238
15.532	-0.00625631
15.5918	-0.00628032
15.6518	-0.00630443
15.712	-0.00632863
15.7724	-0.00635292
15.8331	-0.0063773
15.894	-0.00640178
15.9551	-0.00642635
16.0165	-0.00645102
16.0781	-0.00647578
16.1399	-0.00650064
16.202	-0.00652559
16.2643	-0.00655064
16.3269	-0.00657579
16.3897	-0.00660103
16.4527	-0.00662637
16.516	-0.00665181
16.5795	-0.00667735
16.6433	-0.00670299
16.7073	-0.00672872
16.7715	-0.00675456
16.8361	-0.00678049
16.9008	-0.00680652
16.9658	-0.00683266
17.0311	-0.00685889
17.0966	-0.00688523
17.1623	-0.00691167
17.2284	-0.00693821
17.2946	-0.00696485
17.3611	-0.00699159
17.4279	-0.00701844
17.4949	-0.00704539
17.5622	-0.00707245
17.6298	-0.00709961
17.6976	-0.00712687
17.7657	-0.00715424
17.834	-0.00718171
17.9026	-0.00720929
17.9715	-0.00723698
18.0406	-0.00726477
18.11	-0.00729267
18.1796	-0.00732068
18.2495	-0.00734879
18.3197	-0.00737702
18.3902	-0.00740535
18.4609	-0.00743379
18.5319	-0.00746234
18.6032	-0.007491
18.6748	-0.00751977
18.7466	-0.00754866
18.8187	-0.00757765
18.8911	-0.00760676
18.9638	-0.00763597
19.0367	-0.0076653
19.1099	-0.00769475
19.1834	-0.00772431
19.2572	-0.00775398
19.3313	-0.00778376
19.4056	-0.00781366
19.4803	-0.00784368
19.5552	-0.00787381
19.6304	-0.00790405
19.7059	-0.00793442
19.7817	-0.0079649
19.8578	-0.00799549
19.9342	-0.00802621
20.0108	-0.00805704
20.0878	-0.008088
20.1651	-0.00811907
20.2426	-0.00815026
20.3205	-0.00818157
20.3987	-0.008213
20.4771	-0.00824456
20.5559	-0.00827623
20.6349	-0.00830803
20.7143	-0.00833995
20.794	-0.00837199
20.874	-0.00840416
20.9542	-0.00843645
21.0348	-0.00846886
21.1157	-0.0085014
21.197	-0.00853407
21.2785	-0.00856686
21.3603	-0.00859977
21.4425	-0.00863282
21.525	-0.00866599
21.6078	-0.00869929
21.6909	-0.00873271
21.7743	-0.00876627
21.8581	-0.00879995
21.9421	-0.00883377
22.0265	-0.00886771
22.1112	-0.00890179
22.1963	-0.00893599
22.2817	-0.00897033
22.3674	-0.0090048
22.4534	-0.00903941
22.5398	-0.00907414
22.6265	-0.00910901
22.7135	-0.00914402
22.8008	-0.00917916
22.8885	-0.00921443
22.9766	-0.00924984
23.065	-0.00928539
23.1537	-0.00932108
23.2427	-0.0093569
23.3321	-0.00939286
23.4219	-0.00942896
23.512	-0.00946519
23.6024	-0.00950157
23.6932	-0.00953809
23.7843	-0.00957474
23.8758	-0.00961154
23.9676	-0.00964848
24.0598	-0.00968556
24.1523	-0.00972279
24.2452	-0.00976016
24.3385	-0.00979767
24.4321	-0.00983533
24.5261	-0.00987313
24.6204	-0.00991108
24.7151	-0.00994917
24.8102	-0.00998741
24.9056	-0.0100258
25.0014	-0.0100643
25.0976	-0.010103
25.1941	-0.0101419
25.291	-0.0101808
25.3883	-0.01022
25.4859	-0.0102592
25.584	-0.0102987
25.6824	-0.0103383
25.7811	-0.010378
25.8803	-0.0104179
25.9798	-0.0104579
26.0798	-0.0104981
26.1801	-0.0105385
26.2808	-0.010579
26.3819	-0.0106197
26.4833	-0.0106605
26.5852	-0.0107015
26.6874	-0.0107426
26.7901	-0.0107839
26.8931	-0.0108254
26.9966	-0.010867
27.1004	-0.0109087
27.2047	-0.0109507
27.3093	-0.0109928
27.4143	-0.011035
27.5198	-0.0110775
27.6256	-0.01112
27.7319	-0.0111628
27.8385	-0.0112057
27.9456	-0.0112488
28.0531	-0.011292
28.161	-0.0113354
28.2693	-0.011379
28.3781	-0.0114228
28.4872	-0.0114667
28.5968	-0.0115108
28.7068	-0.011555
28.8172	-0.0115994
28.928	-0.011644
29.0393	-0.0116888
29.151	-0.0117337
29.2631	-0.0117788
29.3757	-0.0118241
29.4886	-0.0118696
29.6021	-0.0119152
29.7159	-0.011961
29.8302	-0.012007
29.945	-0.0120532
30.0601	-0.0120995
30.1758	-0.012146
30.2918	-0.0121927
30.4083	-0.0122396
30.5253	-0.0122867
30.6427	-0.0123339
30.7606	-0.0123813
30.8789	-0.0124289
30.9976	-0.0124767
31.1169	-0.0125247
31.2366	-0.0125728
31.3567	-0.0126212
31.4773	-0.0126697
31.5984	-0.0127184
31.7199	-0.0127673
31.8419	-0.0128164
31.9644	-0.0128657
32.0873	-0.0129152
32.2108	-0.0129648
32.3347	-0.0130147
32.459	-0.0130647
32.5839	-0.0131149
32.7092	-0.0131654
32.835	-0.013216
32.9613	-0.0132668
33.0881	-0.0133178
33.2153	-0.013369
33.3431	-0.0134204
33.4713	-0.013472
33.6001	-0.0135238
33.7293	-0.0135758
33.8591	-0.013628
33.9893	-0.0136804
34.12	-0.013733
34.2513	-0.0137858
34.383	-0.0138389
34.5152	-0.0138921
34.648	-0.0139455
34.7813	-0.0139991
34.915	-0.0140529
35.0493	-0.014107
35.1841	-0.0141612
35.3195	-0.0142157
35.4553	-0.0142703
35.5917	-0.0143252
35.7286	-0.0143803
35.866	-0.0144356
36.004	-0.0144911
36.1425	-0.0145468
36.2815	-0.0146028
36.421	-0.0146589
36.5611	-0.0147153
36.7017	-0.0147719
36.8429	-0.0148287
36.9846	-0.0148857
37.1269	-0.0149429
37.2697	-0.0150004
37.413	-0.0150581
37.5569	-0.015116
37.7014	-0.0151741
37.8464	-0.0152325
37.9919	-0.015291
38.1381	-0.0153498
38.2848	-0.0154089
38.432	-0.0154681
38.5798	-0.0155276
38.7282	-0.0155873
38.8772	-0.0156473
39.0267	-0.0157074
39.1768	-0.0157678
39.3275	-0.0158285
39.4788	-0.0158893
39.6306	-0.0159504
39.7831	-0.0160118
39.9361	-0.0160733
40.0897	-0.0161352
40.2439	-0.0161972
40.3987	-0.0162595
40.5541	-0.016322
40.71	-0.0163848
40.8666	-0.0164478
41.0238	-0.0165111
41.1816	-0.0165745
41.34	-0.0166383
41.499	-0.0167023
41.6586	-0.0167665
41.8188	-0.016831
41.9797	-0.0168957
42.1412	-0.0169607
42.3033	-0.0170259
42.466	-0.0170914
42.6293	-0.0171571
42.7933	-0.0172231
42.9579	-0.0172893
[truncated: 1,006 more rows]

## Sheet: Fig5 Right
David N Sibley, Pablo Llombart, Eva G Noya, Andrew J Archer, Luis G MacDowell
Figure 5 Right
				Fig5g		Fig5h		Fig5i		Fig5j
			Scaled time	1		43287.6		6.06496e+06		2.59502e+08
Fig5f
Scaled h (x axis)	Blue Line Potential		Scaled x (x axis for Fig5g-j)	Scaled L_sl	Scaled L_lv	Scaled L_sl	Scaled L_lv	Scaled L_sl	Scaled L_lv	Scaled L_sl	Scaled L_lv
0.02043	4.63785		4.16667	0.75591	4.03105	0.917389	4.29032	29.0509	32.4298	1217.84	1221.12
0.0205086	4.6093		8.33333	0.75591	4.03146	0.917397	4.29033	29.0509	32.4298	1217.85	1221.12
0.0205875	4.58096		12.5	0.75591	4.0319	0.91741	4.29037	29.0509	32.4298	1217.86	1221.13
0.0206666	4.55284		16.6667	0.75591	4.03236	0.917429	4.29041	29.051	32.4298	1217.87	1221.14
0.0207461	4.52493		20.8333	0.75591	4.03285	0.917454	4.29046	29.051	32.4297	1217.88	1221.15
0.0208259	4.49724		25	0.75591	4.03335	0.917484	4.29053	29.051	32.4297	1217.89	1221.17
0.020906	4.46975		29.1667	0.75591	4.03388	0.917519	4.29061	29.0511	32.4296	1217.91	1221.18
0.0209864	4.44248		33.3333	0.75591	4.03444	0.917559	4.2907	29.0511	32.4296	1217.92	1221.2
0.0210672	4.41541		37.5	0.75591	4.03502	0.917605	4.2908	29.0512	32.4295	1217.94	1221.22
0.0211482	4.38855		41.6667	0.75591	4.03563	0.917656	4.29091	29.0512	32.4295	1217.96	1221.24
0.0212295	4.36189		45.8333	0.75591	4.03627	0.917712	4.29104	29.0513	32.4294	1217.98	1221.27
0.0213112	4.33543		50	0.75591	4.03694	0.917773	4.29117	29.0514	32.4294	1218	1221.31
0.0213932	4.30918		54.1667	0.75591	4.03764	0.917839	4.29131	29.0514	32.4292	1218.04	1221.37
0.0214754	4.28313		58.3333	0.75591	4.03838	0.91791	4.29146	29.0515	32.4292	1218.1	1221.44
0.0215581	4.25727		62.5	0.75591	4.03915	0.917986	4.29162	29.0516	32.429	1218.23	1221.54
0.021641	4.23161		66.6667	0.75591	4.03995	0.918067	4.29178	29.0517	32.429	1218.41	1221.65
0.0217242	4.20615		70.8333	0.75591	4.04079	0.918153	4.29195	29.0518	32.4288	1218.54	1221.75
0.0218078	4.18088		75	0.75591	4.04167	0.918243	4.29213	29.0519	32.4287	1218.61	1221.83
0.0218916	4.1558		79.1667	0.75591	4.04259	0.918337	4.29232	29.052	32.4285	1218.65	1221.9
0.0219758	4.13091		83.3333	0.75591	4.04355	0.918436	4.2925	29.0521	32.4284	1218.69	1221.97
0.0220604	4.10621		87.5	0.75591	4.04456	0.91854	4.2927	29.0522	32.4282	1218.73	1222.03
0.0221452	4.0817		91.6667	0.75591	4.04561	0.918647	4.29289	29.0523	32.4281	1218.78	1222.11
0.0222304	4.05737		95.8333	0.75591	4.0467	0.918759	4.29309	29.0524	32.4279	1218.87	1222.22
0.0223159	4.03323		100	0.75591	4.04785	0.918875	4.29328	29.0526	32.4278	1219.07	1222.34
0.0224017	4.00927		104.167	0.75591	4.04905	0.918994	4.29348	29.0527	32.4275	1219.26	1222.47
0.0224879	3.9855		108.333	0.75591	4.0503	0.919118	4.29367	29.0528	32.4273	1219.36	1222.58
0.0225744	3.96191		112.5	0.75591	4.05161	0.919245	4.29387	29.053	32.4271	1219.41	1222.66
0.0226612	3.93849		116.667	0.75591	4.05298	0.919375	4.29406	29.0531	32.4269	1219.46	1222.75
0.0227484	3.91525		120.833	0.75591	4.0544	0.919509	4.29424	29.0533	32.4266	1219.51	1222.84
0.0228359	3.89219		125	0.75591	4.05589	0.919645	4.29442	29.0534	32.4264	1219.6	1222.95
0.0229237	3.8693		129.167	0.75591	4.05744	0.919785	4.29459	29.0535	32.4261	1219.8	1223.08
0.0230119	3.84659		133.333	0.75591	4.05906	0.919928	4.29475	29.0537	32.4258	1220.02	1223.22
0.0231004	3.82405		137.5	0.75591	4.06075	0.920073	4.29491	29.0538	32.4255	1220.12	1223.33
0.0231893	3.80168		141.667	0.75591	4.06251	0.920221	4.29505	29.054	32.4252	1220.17	1223.43
0.0232784	3.77948		145.833	0.75591	4.06435	0.920371	4.29518	29.0541	32.4249	1220.22	1223.52
0.023368	3.75745		150	0.75591	4.06626	0.920523	4.2953	29.0543	32.4246	1220.28	1223.62
0.0234579	3.73559		154.167	0.75591	4.06826	0.920676	4.2954	29.0544	32.4242	1220.41	1223.75
0.0235481	3.71389		158.333	0.75591	4.07034	0.920831	4.29549	29.0546	32.4238	1220.67	1223.89
0.0236387	3.69236		162.5	0.75591	4.07251	0.920988	4.29555	29.0547	32.4234	1220.83	1224.03
0.0237296	3.67099		166.667	0.75591	4.07477	0.921145	4.2956	29.0549	32.423	1220.9	1224.14
0.0238209	3.64978		170.833	0.75591	4.07712	0.921304	4.29563	29.055	32.4225	1220.96	1224.23
0.0239125	3.62874		175	0.75591	4.07957	0.921463	4.29563	29.0552	32.4221	1221.01	1224.34
0.0240044	3.60785		179.167	0.75591	4.08212	0.921622	4.29561	29.0553	32.4216	1221.11	1224.46
0.0240968	3.58712		183.333	0.75591	4.08477	0.921781	4.29557	29.0554	32.4212	1221.33	1224.6
0.0241895	3.56655		187.5	0.75591	4.08754	0.921939	4.2955	29.0556	32.4206	1221.55	1224.74
0.0242825	3.54613		191.667	0.75591	4.09041	0.922097	4.2954	29.0557	32.4201	1221.64	1224.86
0.0243759	3.52587		195.833	0.75591	4.0934	0.922254	4.29527	29.0558	32.4195	1221.7	1224.96
0.0244697	3.50576		200	0.75591	4.09651	0.92241	4.2951	29.0559	32.4189	1221.75	1225.07
0.0245638	3.48581		204.167	0.75591	4.09975	0.922564	4.29491	29.056	32.4183	1221.83	1225.18
0.0246583	3.466		208.333	0.75591	4.10312	0.922715	4.29468	29.0561	32.4177	1222.03	1225.32
0.0247531	3.44635		212.5	0.75591	4.10662	0.922864	4.29441	29.0562	32.417	1222.27	1225.47
0.0248483	3.42685		216.667	0.75591	4.11025	0.923011	4.29411	29.0562	32.4163	1222.38	1225.6
0.0249439	3.40749		220.833	0.75591	4.11403	0.923153	4.29377	29.0563	32.4155	1222.45	1225.7
0.0250398	3.38828		225	0.75591	4.11796	0.923293	4.29338	29.0563	32.4148	1222.5	1225.8
0.0251361	3.36921		229.167	0.75591	4.12204	0.923427	4.29296	29.0564	32.414	1222.57	1225.92
0.0252328	3.35029		233.333	0.75591	4.12628	0.923558	4.29249	29.0564	32.4132	1222.75	1226.06
0.0253299	3.33151		237.5	0.75591	4.13068	0.923683	4.29197	29.0564	32.4123	1223	1226.21
0.0254273	3.31288		241.667	0.75591	4.13524	0.923802	4.29141	29.0564	32.4114	1223.13	1226.34
0.0255251	3.29438		245.833	0.75591	4.13999	0.923915	4.2908	29.0563	32.4104	1223.19	1226.45
0.0256233	3.27603		250	0.75591	4.14491	0.924022	4.29015	29.0562	32.4095	1223.25	1226.55
0.0257218	3.25781		254.167	0.75591	4.15002	0.924121	4.28944	29.0562	32.4084	1223.32	1226.66
0.0258208	3.23973		258.333	0.75591	4.15532	0.924212	4.28868	29.056	32.4074	1223.48	1226.8
0.0259201	3.22179		262.5	0.75591	4.16081	0.924295	4.28786	29.0559	32.4062	1223.74	1226.95
0.0260198	3.20399		266.667	0.75591	4.16651	0.92437	4.287	29.0557	32.4051	1223.88	1227.08
0.0261198	3.18632		270.833	0.75591	4.17242	0.924434	4.28607	29.0555	32.4038	1223.95	1227.19
0.0262203	3.16878		275	0.75591	4.17855	0.924488	4.2851	29.0553	32.4026	1224	1227.3
0.0263212	3.15137		279.167	0.75591	4.1849	0.924532	4.28406	29.055	32.4012	1224.07	1227.41
0.0264224	3.1341		283.333	0.75591	4.19149	0.924564	4.28296	29.0546	32.3998	1224.22	1227.54
0.026524	3.11696		287.5	0.75591	4.1983	0.924583	4.28181	29.0543	32.3983	1224.48	1227.7
0.026626	3.09995		291.667	0.75591	4.20537	0.92459	4.28059	29.0539	32.3968	1224.63	1227.83
0.0267285	3.08306		295.833	0.75591	4.21269	0.924584	4.27931	29.0534	32.3952	1224.7	1227.94
0.0268313	3.0663		300	0.75591	4.22026	0.924563	4.27797	29.0529	32.3935	1224.75	1228.05
0.0269345	3.04967		304.167	0.75591	4.22811	0.924527	4.27657	29.0523	32.3917	1224.82	1228.16
0.0270381	3.03317		308.333	0.75591	4.23623	0.924475	4.2751	29.0516	32.3899	1224.96	1228.29
0.0271421	3.01679		312.5	0.75591	4.24463	0.924407	4.27357	29.0509	32.3879	1225.23	1228.45
0.0272465	3.00053		316.667	0.75591	4.25333	0.924322	4.27196	29.0501	32.3859	1225.38	1228.58
0.0273513	2.9844		320.833	0.75591	4.26232	0.924218	4.2703	29.0493	32.3837	1225.45	1228.69
0.0274565	2.96838		325	0.75591	4.27162	0.924096	4.26856	29.0483	32.3815	1225.51	1228.8
0.0275621	2.95249		329.167	0.75591	4.28125	0.923954	4.26676	29.0473	32.3791	1225.57	1228.91
0.0276681	2.93672		333.333	0.75591	4.29119	0.923791	4.26488	29.0462	32.3767	1225.71	1229.04
0.0277745	2.92107		337.5	0.75591	4.30148	0.923606	4.26294	29.045	32.3741	1225.97	1229.2
0.0278813	2.90553		341.667	0.75591	4.31211	0.923399	4.26092	29.0436	32.3715	1226.13	1229.33
0.0279886	2.89012		345.833	0.75591	4.32309	0.923169	4.25883	29.0422	32.3686	1226.21	1229.45
0.0280962	2.87482		350	0.75591	4.33444	0.922914	4.25668	29.0408	32.3658	1226.26	1229.55
0.0282043	2.85963		354.167	0.75591	4.34616	0.922634	4.25445	29.0392	32.3627	1226.32	1229.66
0.0283128	2.84456		358.333	0.75591	4.35826	0.922328	4.25215	29.0375	32.3596	1226.46	1229.8
0.0284217	2.8296		362.5	0.75591	4.37076	0.921996	4.24978	29.0358	32.3564	1226.73	1229.95
0.028531	2.81475		366.667	0.75591	4.38366	0.921638	4.24734	29.0339	32.3532	1226.88	1230.09
0.0286407	2.80002		370.833	0.75591	4.39698	0.921254	4.24485	29.0321	32.3498	1226.96	1230.2
0.0287509	2.7854		375	0.75591	4.41072	0.920845	4.24231	29.0302	32.3464	1227.02	1230.31
0.0288615	2.77089		379.167	0.75591	4.4249	0.920414	4.23974	29.0283	32.343	1227.08	1230.42
0.0289725	2.75648		383.333	0.75591	4.43953	0.919963	4.23716	29.0265	32.3397	1227.21	1230.55
0.0290839	2.74219		387.5	0.75591	4.45461	0.919498	4.23463	29.0247	32.3365	1227.48	1230.7
0.0291958	2.728		391.667	0.75591	4.47016	0.919027	4.23224	29.0231	32.3334	1227.64	1230.84
0.0293081	2.71392		395.833	0.75591	4.4862	0.918565	4.23011	29.0217	32.3305	1227.72	1230.96
0.0294208	2.69995		400	0.75591	4.50273	0.918135	4.22851	29.0206	32.3281	1227.77	1231.06
0.029534	2.68608		404.167	0.75591	4.51976	0.917777	4.22784	29.0199	32.326	1227.83	1231.18
0.0296476	2.67231		408.333	0.75591	4.53731	0.917562	4.22882	29.0197	32.3245	1227.97	1231.31
0.0297616	2.65865		412.5	0.75591	4.55538	0.917607	4.23266	29.0202	32.3238	1228.23	1231.46
0.0298761	2.64509		416.667	0.75591	4.574	0.918103	4.24138	29.0215	32.3242	1228.4	1231.6
0.029991	2.63163		420.833	0.75591	4.59318	0.919348	4.25837	29.0238	32.3259	1228.47	1231.72
0.0301063	2.61828		425	0.75591	4.61291	0.92175	4.28906	29.0275	32.3294	1228.53	1231.82
0.0302221	2.60502		429.167	0.75591	4.63323	0.925706	4.34172	29.0329	32.3352	1228.59	1231.93
0.0303384	2.59186		433.333	0.75591	4.65414	0.931079	4.42746	29.0406	32.3443	1228.73	1232.07
0.0304551	2.57881		437.5	0.75591	4.67565	0.93591	4.55757	29.0516	32.3576	1228.99	1232.22
0.0305722	2.56585		441.667	0.75591	4.69778	0.935255	4.73519	29.0669	32.3766	1229.15	1232.36
0.0306898	2.55299		445.833	0.75591	4.72055	0.92485	4.94434	29.0889	32.4029	1229.23	1232.47
0.0308078	2.54022		450	0.75591	4.74395	0.909082	5.15281	29.1208	32.4387	1229.28	1232.58
0.0309263	2.52755		454.167	0.75591	4.76802	0.897147	5.33397	29.1679	32.4854	1229.35	1232.69
0.0310453	2.51497		458.333	0.75591	4.79275	0.892317	5.47919	29.2356	32.5438	1229.48	1232.83
0.0311647	2.50249		462.5	0.75591	4.81817	0.892406	5.5916	29.3219	32.6112	1229.75	1232.98
0.0312846	2.49011		466.667	0.75591	4.84429	0.894562	5.67766	29.4064	32.6826	1229.91	1233.12
0.0314049	2.47781		470.833	0.75591	4.87112	0.897095	5.7435	29.469	32.7544	1229.99	1233.23
0.0315257	2.46561		475	0.75591	4.89868	0.899331	5.794	29.5008	32.8309	1230.04	1233.34
0.0316469	2.4535		479.167	0.75591	4.92698	0.901105	5.83287	29.4799	32.9262	1230.11	1233.45
0.0317687	2.44148		483.333	0.75591	4.95603	0.902452	5.86286	29.3126	33.0641	1230.25	1233.59
0.0318909	2.42955		487.5	0.75591	4.98585	0.903455	5.88601	28.9715	33.2383	1230.51	1233.74
0.0320135	2.41771		491.667	0.75591	5.01646	0.904198	5.90389	28.8361	33.393	1230.67	1233.88
0.0321367	2.40595		495.833	0.75591	5.04786	0.904748	5.91765	28.7398	33.5177	1230.74	1234
0.0322603	2.39429		500	0.75591	5.08007	0.905155	5.92818	28.5935	33.6263	1230.8	1234.11
0.0323843	2.38271		504.167	0.75591	5.11311	0.905458	5.93619	28.5115	33.7349	1230.85	1234.23
0.0325089	2.37122		508.333	0.75591	5.14699	0.905685	5.94219	28.5124	33.8522	1230.85	1234.38
0.0326339	2.35981		512.5	0.75591	5.18172	0.905856	5.94662	28.4959	33.9797	1230.77	1234.59
0.0327595	2.3485		516.667	0.75591	5.21732	0.905986	5.94981	28.4254	34.1164	1230.63	1234.83
0.0328855	2.33726		520.833	0.75591	5.25381	0.906088	5.95202	28.3231	34.2574	1230.31	1235.05
0.0330119	2.32611		525	0.75591	5.29119	0.906171	5.95348	28.2439	34.3967	1230.11	1235.25
0.0331389	2.31504		529.167	0.75591	5.32948	0.90624	5.95436	28.1981	34.531	1230.04	1235.46
0.0332664	2.30405		533.333	0.75591	5.3687	0.906301	5.95483	28.1718	34.6601	1229.96	1235.67
0.0333943	2.29315		537.5	0.75591	5.40886	0.906359	5.955	28.1556	34.7852	1229.8	1235.89
0.0335228	2.28233		541.667	0.75591	5.44997	0.906417	5.95502	28.1452	34.9081	1229.46	1236.1
0.0336517	2.27159		545.833	0.75591	5.49205	0.906478	5.955	28.1382	35.0302	1229.31	1236.31
0.0337812	2.26093		550	0.75591	5.53511	0.906546	5.95505	28.1325	35.1528	1229.25	1236.52
0.0339111	2.25034		554.167	0.75591	5.57917	0.906623	5.95532	28.1265	35.2764	1229.15	1236.73
0.0340415	2.23984		558.333	0.75591	5.62423	0.906713	5.95594	28.1191	35.4015	1228.89	1236.94
0.0341725	2.22941		562.5	0.75591	5.67032	0.906821	5.95709	28.1099	35.5277	1228.62	1237.15
0.0343039	2.21907		566.667	0.75591	5.71745	0.90695	5.95897	28.0989	35.6547	1228.53	1237.36
0.0344358	2.2088		570.833	0.75591	5.76562	0.907108	5.96182	28.0869	35.7817	1228.45	1237.56
0.0345683	2.1986		575	0.75591	5.81486	0.9073	5.96593	28.0743	35.9081	1228.31	1237.76
0.0347012	2.18848		579.167	0.75591	5.86517	0.907534	5.97169	28.0622	36.0333	1227.98	1237.97
0.0348347	2.17844		583.333	0.75591	5.91657	0.907821	5.97953	28.0513	36.1574	1227.81	1238.17
0.0349687	2.16847		587.5	0.75591	5.96907	0.908168	5.99	28.042	36.28	1227.74	1238.37
0.0351032	2.15858		591.667	0.75591	6.02268	0.908586	6.0038	28.0344	36.4016	1227.65	1238.56
0.0352382	2.14876		595.833	0.75591	6.07742	0.909082	6.02171	28.0282	36.522	1227.42	1238.76
0.0353738	2.13901		600	0.75591	6.13329	0.909655	6.04471	28.0227	36.6418	1227.12	1238.95
0.0355098	2.12933		604.167	0.75591	6.19032	0.910295	6.0739	28.0175	36.7611	1227.02	1239.15
0.0356464	2.11973		608.333	0.75591	6.2485	0.910972	6.11048	28.0119	36.88	1226.95	1239.34
0.0357835	2.1102		612.5	0.75591	6.30785	0.911626	6.15575	28.0057	36.9985	1226.82	1239.53
0.0359211	2.10073		616.667	0.75591	6.36838	0.912163	6.21089	27.9986	37.1167	1226.5	1239.72
0.0360593	2.09134		620.833	0.75591	6.4301	0.912451	6.27683	27.9908	37.2346	1226.3	1239.91
0.036198	2.08202		625	0.75591	6.49303	0.912346	6.35397	27.9825	37.352	1226.24	1240.1
0.0363372	2.07277		629.167	0.75591	6.55716	0.911736	6.44193	27.9738	37.4688	1226.15	1240.28
0.036477	2.06358		633.333	0.75591	6.62252	0.910603	6.53933	27.9653	37.5849	1225.94	1240.47
0.0366173	2.05447		637.5	0.75591	6.6891	0.909074	6.64388	27.9573	37.7003	1225.63	1240.65
0.0367581	2.04542		641.667	0.75591	6.75692	0.907398	6.75268	27.95	37.8148	1225.51	1240.83
0.0368995	2.03643		645.833	0.75591	6.82598	0.905865	6.86273	27.9437	37.9285	1225.45	1241.01
0.0370414	2.02752		650	0.75591	6.8963	0.904696	6.97148	27.9384	38.0414	1225.32	1241.19
0.0371839	2.01867		654.167	0.75591	6.96787	0.903989	7.07716	27.934	38.1535	1225.02	1241.37
0.0373269	2.00988		658.333	0.75591	7.04071	0.903726	7.17888	27.9306	38.2648	1224.8	1241.54
0.0374705	2.00116		662.5	0.75591	7.11482	0.903821	7.27653	27.9278	38.3754	1224.73	1241.72
0.0376146	1.99251		666.667	0.75591	7.19021	0.904164	7.37057	27.9255	38.4852	1224.65	1241.89
0.0377593	1.98391		670.833	0.75591	7.26688	0.904655	7.46185	27.9237	38.5943	1224.46	1242.07
0.0379045	1.97539		675	0.75591	7.34484	0.905212	7.55142	27.9221	38.7028	1224.14	1242.24
0.0380503	1.96692		679.167	0.75591	7.42409	0.905774	7.64039	27.9207	38.8105	1224.01	1242.41
0.0381967	1.95852		683.333	0.75591	7.50463	0.906294	7.72982	27.9194	38.9175	1223.94	1242.58
0.0383436	1.95018		687.5	0.75591	7.58646	0.906737	7.82067	27.9182	39.0237	1223.83	1242.74
0.0384911	1.9419		691.667	0.75591	7.6696	0.907075	7.91369	27.9171	39.1292	1223.54	1242.91
0.0386391	1.93368		695.833	0.75591	7.75403	0.90729	8.00942	27.9162	39.2339	1223.3	1243.07
0.0387877	1.92552		700	0.75591	7.83977	0.907374	8.10813	27.9153	39.3379	1223.23	1243.24
0.0389369	1.91742		704.167	0.75591	7.92681	0.907331	8.20983	27.9147	39.4409	1223.15	1243.4
0.0390867	1.90938		708.333	0.75591	8.01514	0.90718	8.3143	27.9141	39.5433	1222.98	1243.56
0.039237	1.9014		712.5	0.75591	8.10478	0.906952	8.42114	27.9137	39.6447	1222.65	1243.72
0.039388	1.89348		716.667	0.75591	8.19571	0.906685	8.52986	27.9134	39.7454	1222.51	1243.88
0.0395394	1.88561		720.833	0.75591	8.28794	0.906421	8.63992	27.9132	39.8451	1222.44	1244.03
0.0396915	1.87781		725	0.75591	8.38146	0.906193	8.75088	27.9131	39.9442	1222.34	1244.19
0.0398442	1.87006		729.167	0.75591	8.47626	0.906026	8.86239	27.9131	40.0423	1222.08	1244.34
0.0399974	1.86237		733.333	0.75591	8.57235	0.905932	8.97427	27.9131	40.1397	1221.81	1244.5
0.0401513	1.85473		737.5	0.75591	8.66972	0.90591	9.08644	27.9132	40.2362	1221.72	1244.65
0.0403057	1.84715		741.667	0.75591	8.76835	0.905948	9.19899	27.9132	40.332	1221.65	1244.8
0.0404608	1.83963		745.833	0.75591	8.86825	0.90603	9.31207	27.9133	40.4269	1221.51	1244.95
0.0406164	1.83216		750	0.75591	8.9694	0.906137	9.42587	27.9133	40.5211	1221.18	1245.1
0.0407726	1.82474		754.167	0.75591	9.0718	0.906249	9.5406	27.9133	40.6143	1221.01	1245.24
0.0409294	1.81738		758.333	0.75591	9.17543	0.906349	9.65643	27.9133	40.7068	1220.94	1245.39
0.0410868	1.81008		762.5	0.75591	9.28029	0.906427	9.77348	27.9133	40.7985	1220.84	1245.53
0.0412449	1.80282		766.667	0.75591	9.38636	0.906474	9.89179	27.9132	40.8894	1220.62	1245.68
0.0414035	1.79562		770.833	0.75591	9.49364	0.90649	10.0114	27.9131	40.9794	1220.32	1245.82
0.0415628	1.78847		775	0.75591	9.60211	0.906478	10.1321	27.9131	41.0686	1220.22	1245.96
0.0417226	1.78138		779.167	0.75591	9.71175	0.906445	10.2539	27.913	41.157	1220.15	1246.1
0.0418831	1.77433		783.333	0.75591	9.82255	0.9064	10.3766	27.9129	41.2446	1220.02	1246.24
0.0420442	1.76734		787.5	0.75591	9.93449	0.906354	10.5002	27.9129	41.3313	1219.71	1246.37
0.0422059	1.7604		791.667	0.75591	10.0476	0.906313	10.6244	27.9128	41.4172	1219.51	1246.51
0.0423683	1.7535		795.833	0.75591	10.1617	0.906284	10.7493	27.9128	41.5022	1219.44	1246.64
0.0425312	1.74666		800	0.75591	10.277	0.906268	10.8747	27.9127	41.5865	1219.35	1246.78
0.0426948	1.73987		804.167	0.75591	10.3934	0.906267	11.0007	27.9127	41.6699	1219.16	1246.91
0.042859	1.73313		808.333	0.75591	10.5108	0.906276	11.1273	27.9127	41.7526	1218.84	1247.04
0.0430239	1.72643		812.5	0.75591	10.6292	0.906292	11.2543	27.9127	41.8343	1218.72	1247.17
0.0431894	1.71979		816.667	0.75591	10.7486	0.906312	11.3819	27.9127	41.9154	1218.65	1247.3
0.0433555	1.71319		820.833	0.75591	10.8691	0.906329	11.51	27.9127	41.9955	1218.53	1247.42
0.0435222	1.70664		825	0.75591	10.9904	0.906343	11.6387	27.9127	42.0748	1218.24	1247.55
0.0436896	1.70014		829.167	0.75591	11.1128	0.906351	11.7678	27.9127	42.1533	1218.01	1247.67
0.0438577	1.69368		833.333	0.75591	11.236	0.906353	11.8973	27.9127	42.2311	1217.93	1247.8
0.0440264	1.68727		837.5	0.75591	11.3601	0.90635	12.0272	27.9127	42.308	1217.85	1247.92
0.0441957	1.68091		841.667	0.75591	11.4851	0.906343	12.1575	27.9127	42.3841	1217.68	1248.04
0.0443657	1.67459		845.833	0.75591	11.6109	0.906335	12.2879	27.9127	42.4593	1217.35	1248.16
0.0445363	1.66832		850	0.75591	11.7375	0.906328	12.4186	27.9127	42.5338	1217.21	1248.28
0.0447076	1.66209		854.167	0.75591	11.8648	0.906322	12.5494	27.9126	42.6075	1217.15	1248.39
0.0448796	1.65591		858.333	0.75591	11.9929	0.906319	12.6803	27.9126	42.6804	1217.04	1248.51
0.0450522	1.64978		862.5	0.75591	12.1217	0.906318	12.8113	27.9126	42.7524	1216.78	1248.62
0.0452255	1.64368		866.667	0.75591	12.2512	0.90632	12.9422	27.9126	42.8237	1216.51	1248.74
0.0453995	1.63763		870.833	0.75591	12.3813	0.906322	13.0732	27.9126	42.8941	1216.43	1248.85
0.0455741	1.63163		875	0.75591	12.5121	0.906326	13.2041	27.9126	42.9637	1216.35	1248.96
0.0457494	1.62567		879.167	0.75591	12.6433	0.906329	13.3349	27.9125	43.0326	1216.2	1249.07
0.0459253	1.61975		883.333	0.75591	12.7751	0.906331	13.4656	27.9125	43.1006	1215.87	1249.18
0.046102	1.61387		887.5	0.75591	12.9074	0.906332	13.5961	27.9125	43.1678	1215.71	1249.28
0.0462793	1.60803		891.667	0.75591	13.0402	0.906332	13.7263	27.9125	43.2343	1215.65	1249.39
0.0464573	1.60224		895.833	0.75591	13.1734	0.906331	13.8563	27.9125	43.2999	1215.55	1249.49
0.046636	1.59649		900	0.75591	13.3069	0.90633	13.986	27.9125	43.3648	1215.31	1249.6
0.0468154	1.59078		904.167	0.75591	13.4408	0.906328	14.1153	27.9124	43.4288	1215.02	1249.7
0.0469954	1.58511		908.333	0.75591	13.575	0.906327	14.2443	27.9124	43.4921	1214.92	1249.8
0.0471762	1.57947		912.5	0.75591	13.7094	0.906326	14.3727	27.9124	43.5546	1214.85	1249.9
0.0473576	1.57388		916.667	0.75591	13.844	0.906326	14.5007	27.9124	43.6163	1214.72	1250
0.0475398	1.56833		920.833	0.75591	13.9788	0.906326	14.6282	27.9124	43.6771	1214.39	1250.1
0.0477226	1.56282		925	0.75591	14.1137	0.906326	14.7551	27.9124	43.7373	1214.21	1250.19
0.0479062	1.55735		929.167	0.75591	14.2487	0.906327	14.8814	27.9124	43.7966	1214.14	1250.29
0.0480905	1.55192		933.333	0.75591	14.3837	0.906327	15.007	27.9124	43.8551	1214.05	1250.38
0.0482754	1.54653		937.5	0.75591	14.5187	0.906328	15.132	27.9123	43.9128	1213.84	1250.47
0.0484611	1.54117		941.667	0.75591	14.6536	0.906328	15.2563	27.9123	43.9698	1213.53	1250.56
0.0486475	1.53585		945.833	0.75591	14.7885	0.906328	15.3797	27.9123	44.026	1213.42	1250.65
0.0488346	1.53057		950	0.75591	14.9231	0.906328	15.5024	27.9123	44.0814	1213.35	1250.74
0.0490225	1.52533		954.167	0.75591	15.0576	0.906328	15.6243	27.9123	44.136	1213.23	1250.83
0.049211	1.52012		958.333	0.75591	15.1918	0.906328	15.7453	27.9123	44.1899	1212.92	1250.92
0.0494003	1.51495		962.5	0.75591	15.3257	0.906327	15.8654	27.9123	44.2429	1212.71	1251
0.0495903	1.50982		966.667	0.75591	15.4592	0.906327	15.9845	27.9123	44.2952	1212.64	1251.08
0.049781	1.50472		970.833	0.75591	15.5924	0.906327	16.1026	27.9123	44.3467	1212.55	1251.17
0.0499725	1.49966		975	0.75591	15.725	0.906327	16.2198	27.9122	44.3974	1212.37	1251.25
0.0501647	1.49464		979.167	0.75591	15.8572	0.906327	16.3359	27.9122	44.4473	1212.04	1251.33
0.0503577	1.48965		983.333	0.75591	15.9888	0.906327	16.4509	27.9122	44.4966	1211.91	1251.41
0.0505514	1.48469		987.5	0.75591	16.1198	0.906327	16.5648	27.9122	44.5449	1211.85	1251.48
0.0507458	1.47977		991.667	0.75591	16.2501	0.906327	16.6776	27.9122	44.5926	1211.74	1251.56
0.050941	1.47488		995.833	0.75591	16.3798	0.906327	16.7891	27.9122	44.6394	1211.45	1251.64
0.0511369	1.47003		1000	0.75591	16.5086	0.906327	16.8995	27.9122	44.6855	1211.21	1251.71
0.0513336	1.46521		1004.17	0.75591	16.6366	0.906327	17.0086	27.9122	44.7308	1211.13	1251.78
0.051531	1.46043		1008.33	0.75591	16.7638	0.906327	17.1165	27.9122	44.7754	1211.05	1251.85
0.0517293	1.45568		1012.5	0.75591	16.89	0.906327	17.2231	27.9122	44.8191	1210.89	1251.92
0.0519282	1.45096		1016.67	0.75591	17.0153	0.906327	17.3283	27.9122	44.8622	1210.56	1251.99
0.0521279	1.44628		1020.83	0.75591	17.1395	0.906327	17.4322	27.9122	44.9044	1210.41	1252.06
0.0523284	1.44162		1025	0.75591	17.2627	0.906327	17.5347	27.9122	44.9459	1210.35	1252.13
0.0525297	1.437		1029.17	0.75591	17.3847	0.906327	17.6357	27.9122	44.9865	1210.24	1252.19
0.0527318	1.43242		1033.33	0.75591	17.5055	0.906327	17.7354	27.9121	45.0265	1209.98	1252.26
0.0529346	1.42786		1037.5	0.75591	17.6251	0.906327	17.8336	27.9121	45.0656	1209.72	1252.32
0.0531382	1.42333		1041.67	0.75591	17.7434	0.906327	17.9302	27.9121	45.1041	1209.63	1252.38
0.0533426	1.41884		1045.83	0.75591	17.8603	0.906326	18.0254	27.9121	45.1417	1209.55	1252.44
0.0535477	1.41438		1050	0.75591	17.9759	0.906326	18.119	27.9121	45.1786	1209.41	1252.5
0.0537537	1.40995		1054.17	0.75591	18.09	0.906326	18.2111	27.9121	45.2146	1209.08	1252.56
0.0539605	1.40555		1058.33	0.75591	18.2026	0.906326	18.3016	27.9121	45.25	1208.91	1252.61
0.054168	1.40118		1062.5	0.75591	18.3137	0.906326	18.3905	27.9121	45.2845	1208.84	1252.67
0.0543764	1.39684		1066.67	0.75591	18.4231	0.906326	18.4777	27.9121	45.3184	1208.75	1252.72
0.0545855	1.39252		1070.83	0.75591	18.5309	0.906326	18.5633	27.9121	45.3514	1208.52	1252.78
0.0547955	1.38824		1075	0.75591	18.6371	0.906326	18.6472	27.9121	45.3837	1208.22	1252.83
0.0550062	1.38399		1079.17	0.75591	18.7414	0.906326	18.7294	27.9121	45.4152	1208.12	1252.88
0.0552178	1.37977		1083.33	0.75591	18.844	0.906326	18.8099	27.9121	45.446	1208.05	1252.93
0.0554302	1.37557		1087.5	0.75591	18.9447	0.906326	18.8886	27.9121	45.476	1207.92	1252.98
0.0556434	1.37141		1091.67	0.75591	19.0435	0.906326	18.9656	27.9121	45.5052	1207.61	1253.02
0.0558574	1.36727		1095.83	0.75591	19.1404	0.906326	19.0408	27.912	45.5337	1207.41	1253.07
0.0560722	1.36316		1100	0.75591	19.2353	0.906326	19.1143	27.912	45.5614	1207.34	1253.11
0.0562879	1.35908		1104.17	0.75591	19.3282	0.906326	19.1859	27.912	45.5883	1207.25	1253.16
0.0565044	1.35503		1108.33	0.75591	19.419	0.906326	19.2557	27.912	45.6145	1207.05	1253.2
0.0567217	1.351		1112.5	0.75591	19.5077	0.906326	19.3236	27.912	45.6399	1206.74	1253.24
0.0569399	1.347		1116.67	0.75591	19.5943	0.906326	19.3897	27.912	45.6646	1206.62	1253.28
0.0571589	1.34303		1120.83	0.75591	19.6786	0.906326	19.4539	27.912	45.6885	1206.55	1253.32
0.0573788	1.33909		1125	0.75591	19.7607	0.906326	19.5163	27.912	45.7117	1206.44	1253.36
0.0575995	1.33517		1129.17	0.75591	19.8405	0.906326	19.5767	27.912	45.734	1206.14	1253.39
0.057821	1.33128		1133.33	0.75591	19.918	0.906326	19.6352	27.912	45.7557	1205.91	1253.43
0.0580434	1.32741		1137.5	0.75591	19.9931	0.906326	19.6917	27.912	45.7765	1205.84	1253.46
0.0582667	1.32357		1141.67	0.75591	20.0658	0.906326	19.7464	27.912	45.7967	1205.76	1253.49
0.0584908	1.31976		1145.83	0.75591	20.1361	0.906326	19.799	27.912	45.816	1205.58	1253.52
0.0587157	1.31597		1150	0.75591	20.204	0.906326	19.8497	27.912	45.8346	1205.25	1253.55
0.0589416	1.31221		1154.17	0.75591	20.2693	0.906326	19.8984	27.912	45.8524	1205.12	1253.58
0.0591683	1.30847		1158.33	0.75591	20.3321	0.906326	19.9452	27.912	45.8695	1205.05	1253.61
0.0593959	1.30476		1162.5	0.75591	20.3923	0.906326	19.9899	27.912	45.8858	1204.94	1253.64
0.0596243	1.30107		1166.67	0.75591	20.45	0.906326	20.0326	27.912	45.9013	1204.67	1253.66
0.0598537	1.29741		1170.83	0.75591	20.505	0.906326	20.0733	27.912	45.9161	1204.42	1253.69
0.0600839	1.29377		1175	0.75591	20.5573	0.906326	20.1119	27.912	45.9302	1204.33	1253.71
0.060315	1.29015		1179.17	0.75591	20.607	0.906326	20.1485	27.912	45.9434	1204.26	1253.73
0.060547	1.28656		1183.33	0.75591	20.654	0.906326	20.1831	27.912	45.9559	1204.1	1253.75
0.0607798	1.283		1187.5	0.75591	20.6983	0.906326	20.2156	27.912	45.9677	1203.77	1253.77
0.0610136	1.27945		1191.67	0.75591	20.7398	0.906326	20.246	27.912	45.9787	1203.61	1253.79
0.0612483	1.27593		1195.83	0.75591	20.7785	0.906326	20.2744	27.912	45.9889	1203.55	1253.8
0.0614839	1.27243		1200	0.75591	20.8145	0.906326	20.3007	27.912	45.9984	1203.45	1253.82
0.0617204	1.26896		1204.17	0.75591	20.8476	0.906326	20.3249	27.912	46.0071	1203.21	1253.83
0.0619578	1.26551		1208.33	0.75591	20.8779	0.906326	20.347	27.912	46.0151	1202.93	1253.84
0.0621961	1.26208		1212.5	0.75591	20.9054	0.906326	20.367	27.912	46.0223	1202.83	1253.86
0.0624353	1.25867		1216.67	0.75591	20.93	0.906326	20.385	27.912	46.0287	1202.76	1253.87
0.0626754	1.25529		1220.83	0.75591	20.9518	0.906326	20.4008	27.912	46.0344	1202.64	1253.88
0.0629165	1.25193		1225	0.75591	20.9707	0.906326	20.4145	27.912	46.0394	1202.35	1253.88
0.0631585	1.24858		1229.17	0.75591	20.9867	0.906326	20.4262	27.912	46.0435	1202.15	1253.89
0.0634014	1.24527		1233.33	0.75591	20.9998	0.906326	20.4357	27.912	46.0469	1202.09	1253.9
0.0636453	1.24197		1237.5	0.75591	21.01	0.906326	20.4431	27.912	46.0496	1202.04	1253.9
0.0638901	1.23869		1241.67	0.75591	21.0172	0.906326	20.4484	27.912	46.0515	1202	1253.9
0.0641358	1.23544		1245.83	0.75591	21.0216	0.906326	20.4515	27.912	46.0526	1201.97	1253.9
0.0643825	1.2322		1250	0.75591	21.0231	0.906326	20.4526	27.912	46.053	1201.96	1253.91
0.0646301	1.22899		1254.17	0.75591	21.0216	0.906326	20.4515	27.912	46.0526	1201.97	1253.9
0.0648787	1.2258		1258.33	0.75591	21.0172	0.906326	20.4484	27.912	46.0515	1202	1253.9
0.0651283	1.22263		1262.5	0.75591	21.01	0.906326	20.4431	27.912	46.0496	1202.04	1253.9
0.0653788	1.21947		1266.67	0.75591	20.9998	0.906326	20.4357	27.912	46.0469	1202.09	1253.9
0.0656302	1.21634		1270.83	0.75591	20.9867	0.906326	20.4262	27.912	46.0435	1202.15	1253.89
0.0658827	1.21323		1275	0.75591	20.9707	0.906326	20.4145	27.912	46.0394	1202.35	1253.88
0.0661361	1.21014		1279.17	0.75591	20.9518	0.906326	20.4008	27.912	46.0344	1202.64	1253.88
0.0663905	1.20707		1283.33	0.75591	20.93	0.906326	20.385	27.912	46.0287	1202.76	1253.87
0.0666458	1.20401		1287.5	0.75591	20.9054	0.906326	20.367	27.912	46.0223	1202.83	1253.86
0.0669022	1.20098		1291.67	0.75591	20.8779	0.906326	20.347	27.912	46.0151	1202.93	1253.84
0.0671595	1.19797		1295.83	0.75591	20.8476	0.906326	20.3249	27.912	46.0071	1203.21	1253.83
0.0674178	1.19497		1300	0.75591	20.8145	0.906326	20.3007	27.912	45.9984	1203.45	1253.82
0.0676771	1.19199		1304.17	0.75591	20.7785	0.906326	20.2744	27.912	45.9889	1203.55	1253.8
0.0679374	1.18904		1308.33	0.75591	20.7398	0.906326	20.246	27.912	45.9787	1203.61	1253.79
0.0681987	1.1861		1312.5	0.75591	20.6983	0.906326	20.2156	27.912	45.9677	1203.77	1253.77
0.068461	1.18317		1316.67	0.75591	20.654	0.906326	20.1831	27.912	45.9559	1204.1	1253.75
0.0687244	1.18027		1320.83	0.75591	20.607	0.906326	20.1485	27.912	45.9434	1204.26	1253.73
0.0689887	1.17739		1325	0.75591	20.5573	0.906326	20.1119	27.912	45.9302	1204.33	1253.71
0.069254	1.17452		1329.17	0.75591	20.505	0.906326	20.0733	27.912	45.9161	1204.42	1253.69
0.0695204	1.17167		1333.33	0.75591	20.45	0.906326	20.0326	27.912	45.9013	1204.67	1253.66
0.0697878	1.16884		1337.5	0.75591	20.3923	0.906326	19.9899	27.912	45.8858	1204.94	1253.64
0.0700562	1.16602		1341.67	0.75591	20.3321	0.906326	19.9452	27.912	45.8695	1205.05	1253.61
0.0703257	1.16323		1345.83	0.75591	20.2693	0.906326	19.8984	27.912	45.8524	1205.12	1253.58
0.0705962	1.16045		1350	0.75591	20.204	0.906326	19.8497	27.912	45.8346	1205.25	1253.55
0.0708677	1.15768		1354.17	0.75591	20.1361	0.906326	19.799	27.912	45.816	1205.58	1253.52
0.0711403	1.15494		1358.33	0.75591	20.0658	0.906326	19.7464	27.912	45.7967	1205.75	1253.49
0.0714139	1.15221		1362.5	0.75591	19.9931	0.906326	19.6917	27.912	45.7765	1205.84	1253.46
0.0716886	1.14949		1366.67	0.75591	19.918	0.906326	19.6352	27.912	45.7557	1205.91	1253.43
0.0719643	1.1468		1370.83	0.75591	19.8405	0.906326	19.5767	27.912	45.734	1206.14	1253.39
0.0722411	1.14412		1375	0.75591	19.7607	0.906326	19.5163	27.912	45.7117	1206.44	1253.36
0.072519	1.14145		1379.17	0.75591	19.6786	0.906326	19.4539	27.912	45.6885	1206.55	1253.32
0.0727979	1.13881		1383.33	0.75591	19.5943	0.906326	19.3897	27.912	45.6646	1206.62	1253.28
0.0730779	1.13617		1387.5	0.75591	19.5077	0.906326	19.3236	27.912	45.6399	1206.74	1253.24
0.073359	1.13356		1391.67	0.75591	19.419	0.906326	19.2557	27.912	45.6145	1207.05	1253.2
0.0736412	1.13096		1395.83	0.75591	19.3282	0.906326	19.1859	27.912	45.5883	1207.25	1253.16
0.0739244	1.12837		1400	0.75591	19.2353	0.906326	19.1143	27.912	45.5614	1207.34	1253.11
0.0742087	1.1258		1404.17	0.75591	19.1404	0.906326	19.0408	27.912	45.5337	1207.41	1253.07
0.0744942	1.12325		1408.33	0.75591	19.0435	0.906326	18.9656	27.9121	45.5052	1207.61	1253.02
0.0747807	1.12071		1412.5	0.75591	18.9447	0.906326	18.8886	27.9121	45.476	1207.92	1252.98
0.0750683	1.11818		1416.67	0.75591	18.844	0.906326	18.8099	27.9121	45.446	1208.05	1252.93
0.0753571	1.11567		1420.83	0.75591	18.7414	0.906326	18.7294	27.9121	45.4152	1208.12	1252.88
0.0756469	1.11318		1425	0.75591	18.6371	0.906326	18.6472	27.9121	45.3837	1208.22	1252.83
0.0759379	1.1107		1429.17	0.75591	18.5309	0.906326	18.5633	27.9121	45.3514	1208.52	1252.78
0.07623	1.10823		1433.33	0.75591	18.4231	0.906326	18.4777	27.9121	45.3184	1208.75	1252.72
0.0765232	1.10578		1437.5	0.75591	18.3137	0.906326	18.3905	27.9121	45.2845	1208.84	1252.67
0.0768175	1.10334		1441.67	0.75591	18.2026	0.906326	18.3016	27.9121	45.25	1208.91	1252.61
0.077113	1.10092		1445.83	0.75591	18.09	0.906326	18.2111	27.9121	45.2146	1209.08	1252.56
0.0774095	1.09851		1450	0.75591	17.9759	0.906326	18.119	27.9121	45.1786	1209.41	1252.5
0.0777073	1.09611		1454.17	0.75591	17.8603	0.906326	18.0254	27.9121	45.1417	1209.55	1252.44
0.0780062	1.09373		1458.33	0.75591	17.7434	0.906327	17.9302	27.9121	45.1041	1209.63	1252.38
0.0783062	1.09136		1462.5	0.75591	17.6251	0.906327	17.8336	27.9121	45.0656	1209.72	1252.32
0.0786074	1.08901		1466.67	0.75591	17.5055	0.906327	17.7354	27.9121	45.0265	1209.98	1252.26
0.0789097	1.08666		1470.83	0.75591	17.3847	0.906327	17.6357	27.9122	44.9865	1210.24	1252.19
0.0792133	1.08433		1475	0.75591	17.2627	0.906327	17.5347	27.9122	44.9459	1210.35	1252.13
0.0795179	1.08202		1479.17	0.75591	17.1395	0.906327	17.4322	27.9122	44.9044	1210.41	1252.06
0.0798238	1.07972		1483.33	0.75591	17.0153	0.906327	17.3283	27.9122	44.8622	1210.56	1251.99
0.0801308	1.07743		1487.5	0.75591	16.89	0.906327	17.2231	27.9122	44.8191	1210.89	1251.92
0.080439	1.07515		1491.67	0.75591	16.7638	0.906327	17.1165	27.9122	44.7754	1211.05	1251.85
0.0807484	1.07289		1495.83	0.75591	16.6366	0.906327	17.0086	27.9122	44.7308	1211.13	1251.78
0.081059	1.07063		1500	0.75591	16.5086	0.906327	16.8995	27.9122	44.6855	1211.21	1251.71
0.0813708	1.0684		1504.17	0.75591	16.3798	0.906327	16.7891	27.9122	44.6394	1211.45	1251.64
0.0816837	1.06617		1508.33	0.75591	16.2501	0.906327	16.6776	27.9122	44.5926	1211.74	1251.56
0.0819979	1.06395		1512.5	0.75591	16.1198	0.906327	16.5648	27.9122	44.5449	1211.85	1251.48
0.0823133	1.06175		1516.67	0.75591	15.9888	0.906327	16.4509	27.9122	44.4966	1211.91	1251.41
0.0826299	1.05956		1520.83	0.75591	15.8572	0.906327	16.3359	27.9122	44.4473	1212.04	1251.33
0.0829477	1.05738		1525	0.75591	15.725	0.906327	16.2198	27.9122	44.3974	1212.37	1251.25
0.0832668	1.05522		1529.17	0.75591	15.5924	0.906327	16.1026	27.9123	44.3467	1212.55	1251.17
0.083587	1.05306		1533.33	0.75591	15.4592	0.906327	15.9845	27.9123	44.2952	1212.64	1251.08
0.0839085	1.05092		1537.5	0.75591	15.3257	0.906327	15.8654	27.9123	44.2429	1212.71	1251
0.0842313	1.04878		1541.67	0.75591	15.1918	0.906328	15.7453	27.9123	44.1899	1212.92	1250.92
0.0845553	1.04666		1545.83	0.75591	15.0576	0.906328	15.6243	27.9123	44.136	1213.23	1250.83
0.0848805	1.04455		1550	0.75591	14.9231	0.906328	15.5024	27.9123	44.0814	1213.35	1250.74
0.085207	1.04246		1554.17	0.75591	14.7885	0.906328	15.3797	27.9123	44.026	1213.42	1250.65
0.0855347	1.04037		1558.33	0.75591	14.6536	0.906328	15.2563	27.9123	43.9698	1213.53	1250.56
0.0858637	1.03829		1562.5	0.75591	14.5187	0.906328	15.132	27.9123	43.9128	1213.84	1250.47
0.0861939	1.03623		1566.67	0.75591	14.3837	0.906327	15.007	27.9124	43.8551	1214.05	1250.38
0.0865255	1.03417		1570.83	0.75591	14.2487	0.906327	14.8814	27.9124	43.7966	1214.14	1250.29
0.0868583	1.03213		1575	0.75591	14.1137	0.906326	14.7551	27.9124	43.7373	1214.21	1250.19
0.0871924	1.0301		1579.17	0.75591	13.9788	0.906326	14.6282	27.9124	43.6771	1214.39	1250.1
0.0875277	1.02807		1583.33	0.75591	13.844	0.906326	14.5007	27.9124	43.6163	1214.72	1250
0.0878644	1.02606		1587.5	0.75591	13.7094	0.906326	14.3727	27.9124	43.5546	1214.85	1249.9
0.0882023	1.02406		1591.67	0.75591	13.575	0.906327	14.2443	27.9124	43.4921	1214.92	1249.8
0.0885416	1.02207		1595.83	0.75591	13.4408	0.906328	14.1153	27.9124	43.4288	1215.02	1249.7
0.0888821	1.02008		1600	0.75591	13.3069	0.90633	13.986	27.9125	43.3648	1215.31	1249.6
0.089224	1.01811		1604.17	0.75591	13.1734	0.906331	13.8563	27.9125	43.2999	1215.55	1249.5
0.0895672	1.01615		1608.33	0.75591	13.0402	0.906332	13.7263	27.9125	43.2343	1215.65	1249.39
0.0899117	1.0142		1612.5	0.75591	12.9074	0.906332	13.5961	27.9125	43.1678	1215.71	1249.28
0.0902575	1.01225		1616.67	0.75591	12.7751	0.906331	13.4656	27.9125	43.1006	1215.87	1249.18
0.0906047	1.01032		1620.83	0.75591	12.6433	0.906329	13.3349	27.9125	43.0326	1216.2	1249.07
0.0909532	1.0084		1625	0.75591	12.5121	0.906326	13.2041	27.9126	42.9637	1216.35	1248.96
0.091303	1.00649		1629.17	0.75591	12.3813	0.906322	13.0732	27.9126	42.8941	1216.43	1248.85
0.0916542	1.00458		1633.33	0.75591	12.2512	0.90632	12.9422	27.9126	42.8237	1216.51	1248.74
0.0920067	1.00269		1637.5	0.75591	12.1217	0.906318	12.8113	27.9126	42.7524	1216.78	1248.62
0.0923606	1.0008		1641.67	0.75591	11.9929	0.906319	12.6803	27.9126	42.6804	1217.04	1248.51
0.0927159	0.998923		1645.83	0.75591	11.8648	0.906322	12.5494	27.9126	42.6075	1217.15	1248.39
0.0930725	0.997055		1650	0.75591	11.7375	0.906328	12.4186	27.9127	42.5338	1217.21	1248.28
0.0934304	0.995196		1654.17	0.75591	11.6109	0.906335	12.2879	27.9127	42.4593	1217.35	1248.16
0.0937898	0.993346		1658.33	0.75591	11.4851	0.906343	12.1575	27.9127	42.3841	1217.68	1248.04
0.0941506	0.991505		1662.5	0.75591	11.3601	0.90635	12.0272	27.9127	42.308	1217.85	1247.92
0.0945127	0.989673		1666.67	0.75591	11.236	0.906353	11.8973	27.9127	42.2311	1217.93	1247.8
0.0948762	0.987849		1670.83	0.75591	11.1128	0.906351	11.7678	27.9127	42.1533	1218.01	1247.67
0.0952411	0.986034		1675	0.75591	10.9904	0.906343	11.6387	27.9127	42.0748	1218.24	1247.55
0.0956075	0.984227		1679.17	0.75591	10.8691	0.906329	11.51	27.9127	41.9955	1218.53	1247.42
0.0959752	0.982428		1683.33	0.75591	10.7486	0.906312	11.3819	27.9127	41.9154	1218.65	1247.3
0.0963443	0.980638		1687.5	0.75591	10.6292	0.906292	11.2543	27.9127	41.8343	1218.72	1247.17
0.0967149	0.978856		1691.67	0.75591	10.5108	0.906276	11.1273	27.9127	41.7526	1218.84	1247.04
0.0970869	0.977082		1695.83	0.75591	10.3934	0.906267	11.0007	27.9127	41.6699	1219.16	1246.91
0.0974603	0.975316		1700	0.75591	10.277	0.906268	10.8747	27.9127	41.5865	1219.35	1246.78
0.0978352	0.973559		1704.17	0.75591	10.1617	0.906284	10.7493	27.9128	41.5022	1219.44	1246.64
0.0982115	0.971809		1708.33	0.75591	10.0476	0.906313	10.6244	27.9128	41.4172	1219.51	1246.51
0.0985892	0.970067		1712.5	0.75591	9.93449	0.906354	10.5002	27.9129	41.3313	1219.71	1246.37
0.0989685	0.968332		1716.67	0.75591	9.82255	0.9064	10.3766	27.9129	41.2446	1220.02	1246.24
0.0993491	0.966606		1720.83	0.75591	9.71175	0.906445	10.2539	27.913	41.157	1220.15	1246.1
0.0997312	0.964886		1725	0.75591	9.60211	0.906478	10.1321	27.9131	41.0686	1220.22	1245.96
0.100115	0.963175		1729.17	0.75591	9.49364	0.90649	10.0114	27.9131	40.9794	1220.32	1245.82
0.1005	0.961471		1733.33	0.75591	9.38636	0.906474	9.89179	27.9132	40.8894	1220.62	1245.68
0.100886	0.959774		1737.5	0.75591	9.28029	0.906427	9.77348	27.9133	40.7985	1220.84	1245.53
0.101275	0.958085		1741.67	0.75591	9.17543	0.906349	9.65643	27.9133	40.7068	1220.94	1245.39
0.101664	0.956402		1745.83	0.75591	9.0718	0.906249	9.5406	27.9133	40.6143	1221.01	1245.24
0.102055	0.954727		1750	0.75591	8.9694	0.906137	9.42587	27.9133	40.5211	1221.18	1245.1
0.102448	0.953059		1754.17	0.75591	8.86825	0.90603	9.31207	27.9133	40.4269	1221.51	1244.95
0.102842	0.951398		1758.33	0.75591	8.76835	0.905948	9.19899	27.9132	40.332	1221.65	1244.8
0.103237	0.949744		1762.5	0.75591	8.66972	0.90591	9.08644	27.9132	40.2362	1221.72	1244.65
0.103634	0.948097		1766.67	0.75591	8.57235	0.905932	8.97427	27.9131	40.1397	1221.81	1244.5
0.104033	0.946457		1770.83	0.75591	8.47626	0.906026	8.86239	27.9131	40.0423	1222.08	1244.34
0.104433	0.944823		1775	0.75591	8.38146	0.906193	8.75088	27.9131	39.9442	1222.34	1244.19
0.104835	0.943197		1779.17	0.75591	8.28794	0.906421	8.63992	27.9132	39.8451	1222.44	1244.03
0.105238	0.941576		1783.33	0.75591	8.19571	0.906685	8.52986	27.9134	39.7454	1222.51	1243.88
0.105643	0.939962		1787.5	0.75591	8.10478	0.906952	8.42114	27.9137	39.6447	1222.65	1243.72
0.106049	0.938355		1791.67	0.75591	8.01514	0.90718	8.3143	27.9141	39.5433	1222.98	1243.56
0.106457	0.936754		1795.83	0.75591	7.92681	0.907331	8.20983	27.9147	39.4409	1223.15	1243.4
0.106866	0.93516		1800	0.75591	7.83977	0.907374	8.10813	27.9153	39.3379	1223.23	1243.24
0.107277	0.933571		1804.17	0.75591	7.75403	0.90729	8.00942	27.9162	39.2339	1223.3	1243.07
0.10769	0.931989		1808.33	0.75591	7.6696	0.907075	7.91369	27.9171	39.1292	1223.54	1242.91
0.108104	0.930414		1812.5	0.75591	7.58646	0.906737	7.82067	27.9182	39.0237	1223.83	1242.74
0.10852	0.928844		1816.67	0.75591	7.50463	0.906294	7.72982	27.9194	38.9175	1223.94	1242.58
0.108937	0.92728		1820.83	0.75591	7.42409	0.905774	7.64039	27.9207	38.8105	1224.01	1242.41
0.109356	0.925722		1825	0.75591	7.34484	0.905212	7.55142	27.9221	38.7028	1224.14	1242.24
0.109777	0.92417		1829.17	0.75591	7.26688	0.904655	7.46185	27.9237	38.5943	1224.46	1242.07
0.110199	0.922624		1833.33	0.75591	7.19021	0.904164	7.37057	27.9255	38.4852	1224.65	1241.89
0.110623	0.921083		1837.5	0.75591	7.11482	0.903821	7.27653	27.9278	38.3754	1224.73	1241.72
0.111049	0.919549		1841.67	0.75591	7.04071	0.903726	7.17888	27.9306	38.2648	1224.8	1241.54
0.111476	0.91802		1845.83	0.75591	6.96787	0.903989	7.07716	27.934	38.1535	1225.02	1241.37
0.111905	0.916496		1850	0.75591	6.8963	0.904696	6.97148	27.9384	38.0414	1225.32	1241.19
0.112335	0.914978		1854.17	0.75591	6.82598	0.905865	6.86273	27.9437	37.9285	1225.45	1241.01
0.112767	0.913466		1858.33	0.75591	6.75692	0.907398	6.75268	27.95	37.8148	1225.51	1240.83
0.113201	0.911959		1862.5	0.75591	6.6891	0.909074	6.64388	27.9573	37.7003	1225.63	1240.65
0.113636	0.910457		1866.67	0.75591	6.62252	0.910603	6.53933	27.9653	37.5849	1225.94	1240.47
0.114073	0.908961		1870.83	0.75591	6.55716	0.911736	6.44193	27.9738	37.4688	1226.15	1240.28
0.114512	0.90747		1875	0.75591	6.49303	0.912346	6.35397	27.9825	37.352	1226.24	1240.1
0.114953	0.905984		1879.17	0.75591	6.4301	0.912451	6.27683	27.9908	37.2346	1226.3	1239.91
0.115395	0.904503		1883.33	0.75591	6.36838	0.912163	6.21089	27.9986	37.1167	1226.5	1239.72
0.115838	0.903027		1887.5	0.75591	6.30785	0.911626	6.15575	28.0057	36.9985	1226.82	1239.53
0.116284	0.901556		1891.67	0.75591	6.2485	0.910972	6.11048	28.0119	36.88	1226.95	1239.34
0.116731	0.900091		1895.83	0.75591	6.19032	0.910295	6.0739	28.0175	36.7611	1227.02	1239.15
0.11718	0.89863		1900	0.75591	6.13329	0.909655	6.04471	28.0227	36.6418	1227.12	1238.95
0.117631	0.897174		1904.17	0.75591	6.07742	0.909082	6.02171	28.0282	36.522	1227.42	1238.76
0.118083	0.895722		1908.33	0.75591	6.02268	0.908586	6.0038	28.0344	36.4016	1227.65	1238.56
0.118538	0.894276		1912.5	0.75591	5.96907	0.908168	5.99	28.042	36.28	1227.74	1238.37
0.118994	0.892834		1916.67	0.75591	5.91657	0.907821	5.97953	28.0513	36.1574	1227.81	1238.17
0.119451	0.891397		1920.83	0.75591	5.86517	0.907534	5.97169	28.0622	36.0333	1227.98	1237.97
0.119911	0.889964		1925	0.75591	5.81486	0.9073	5.96593	28.0743	35.9081	1228.31	1237.76
0.120372	0.888536		1929.17	0.75591	5.76562	0.907108	5.96182	28.0869	35.7817	1228.45	1237.56
0.120835	0.887112		1933.33	0.75591	5.71745	0.90695	5.95897	28.0989	35.6547	1228.53	1237.36
0.1213	0.885693		1937.5	0.75591	5.67032	0.906821	5.95709	28.1099	35.5277	1228.62	1237.15
0.121766	0.884278		1941.67	0.75591	5.62423	0.906713	5.95594	28.1191	35.4015	1228.89	1236.94
0.122235	0.882868		1945.83	0.75591	5.57917	0.906623	5.95532	28.1265	35.2764	1229.15	1236.73
0.122705	0.881461		1950	0.75591	5.53511	0.906546	5.95505	28.1325	35.1528	1229.25	1236.52
0.123177	0.880059		1954.17	0.75591	5.49205	0.906478	5.955	28.1382	35.0302	1229.31	1236.31
0.12365	0.878662		1958.33	0.75591	5.44997	0.906417	5.95502	28.1452	34.9081	1229.46	1236.1
0.124126	0.877268		1962.5	0.75591	5.40886	0.906359	5.955	28.1556	34.7852	1229.8	1235.89
0.124603	0.875878		1966.67	0.75591	5.3687	0.906301	5.95483	28.1718	34.6601	1229.96	1235.67
0.125083	0.874492		1970.83	0.75591	5.32948	0.90624	5.95436	28.1981	34.531	1230.04	1235.46
0.125564	0.873111		1975	0.75591	5.29119	0.906171	5.95348	28.2439	34.3967	1230.11	1235.25
0.126047	0.871733		1979.17	0.75591	5.25381	0.906088	5.95202	28.3231	34.2574	1230.31	1235.05
0.126532	0.870359		1983.33	0.75591	5.21732	0.905986	5.94981	28.4254	34.1164	1230.63	1234.83
0.127018	0.868989		1987.5	0.75591	5.18172	0.905856	5.94662	28.4959	33.9797	1230.77	1234.59
0.127507	0.867623		1991.67	0.75591	5.14699	0.905685	5.94219	28.5124	33.8522	1230.85	1234.38
0.127997	0.86626		1995.83	0.75591	5.11311	0.905458	5.93619	28.5115	33.7349	1230.85	1234.23
0.12849	0.864901		2000	0.75591	5.08007	0.905155	5.92818	28.5935	33.6263	1230.8	1234.11
0.128984	0.863546		2004.17	0.75591	5.04786	0.904748	5.91765	28.7398	33.5177	1230.74	1234
0.12948	0.862195		2008.33	0.75591	5.01646	0.904198	5.90389	28.8361	33.393	1230.67	1233.88
0.129978	0.860847		2012.5	0.75591	4.98585	0.903455	5.88601	28.9715	33.2383	1230.51	1233.74
0.130478	0.859502		2016.67	0.75591	4.95603	0.902452	5.86286	29.3126	33.0641	1230.25	1233.59
0.13098	0.858161		2020.83	0.75591	4.92698	0.901105	5.83287	29.4799	32.9262	1230.11	1233.45
0.131483	0.856823		2025	0.75591	4.89868	0.899331	5.794	29.5008	32.8309	1230.04	1233.34
0.131989	0.855489		2029.17	0.75591	4.87112	0.897095	5.7435	29.469	32.7544	1229.99	1233.23
0.132497	0.854158		2033.33	0.75591	4.84429	0.894562	5.67766	29.4064	32.6826	1229.91	1233.12
0.133007	0.852831		2037.5	0.75591	4.81817	0.892406	5.5916	29.3219	32.6112	1229.75	1232.98
0.133518	0.851506		2041.67	0.75591	4.79275	0.892317	5.47919	29.2356	32.5438	1229.48	1232.83
0.134032	0.850185		2045.83	0.75591	4.76802	0.897147	5.33397	29.1679	32.4854	1229.35	1232.69
0.134547	0.848867		2050	0.75591	4.74395	0.909082	5.15281	29.1208	32.4387	1229.28	1232.58
0.135065	0.847552		2054.17	0.75591	4.72055	0.92485	4.94434	29.0889	32.4029	1229.23	1232.47
0.135584	0.84624		2058.33	0.75591	4.69778	0.935255	4.73519	29.0669	32.3766	1229.15	1232.36
0.136106	0.844932		2062.5	0.75591	4.67565	0.93591	4.55757	29.0516	32.3576	1228.99	1232.22
0.136629	0.843626		2066.67	0.75591	4.65414	0.931079	4.42746	29.0406	32.3443	1228.73	1232.07
0.137155	0.842323		2070.83	0.75591	4.63323	0.925706	4.34172	29.0329	32.3352	1228.59	1231.93
0.137682	0.841023		2075	0.75591	4.61291	0.92175	4.28906	29.0275	32.3294	1228.53	1231.82
0.138212	0.839726		2079.17	0.75591	4.59318	0.919348	4.25837	29.0238	32.3259	1228.47	1231.72
0.138743	0.838432		2083.33	0.75591	4.574	0.918103	4.24138	29.0215	32.3242	1228.4	1231.6
0.139277	0.837141		2087.5	0.75591	4.55538	0.917607	4.23266	29.0202	32.3238	1228.23	1231.46
0.139813	0.835852		2091.67	0.75591	4.53731	0.917562	4.22882	29.0197	32.3245	1227.97	1231.31
0.140351	0.834566		2095.83	0.75591	4.51976	0.917777	4.22784	29.0199	32.326	1227.83	1231.18
0.14089	0.833283		2100	0.75591	4.50273	0.918135	4.22851	29.0206	32.3281	1227.77	1231.06
0.141432	0.832002		2104.17	0.75591	4.4862	0.918565	4.23011	29.0217	32.3305	1227.72	1230.96
0.141976	0.830724		2108.33	0.75591	4.47016	0.919027	4.23224	29.0231	32.3334	1227.64	1230.84
0.142522	0.829449		2112.5	0.75591	4.45461	0.919498	4.23463	29.0247	32.3365	1227.48	1230.7
0.143071	0.828176		2116.67	0.75591	4.43953	0.919963	4.23716	29.0265	32.3397	1227.21	1230.55
0.143621	0.826906		2120.83	0.75591	4.4249	0.920414	4.23974	29.0283	32.343	1227.08	1230.42
0.144173	0.825638		2125	0.75591	4.41072	0.920845	4.24231	29.0302	32.3464	1227.02	1230.31
0.144728	0.824372		2129.17	0.75591	4.39698	0.921254	4.24485	29.0321	32.3498	1226.96	1230.2
0.145284	0.823109		2133.33	0.75591	4.38366	0.921638	4.24734	29.0339	32.3532	1226.88	1230.09
0.145843	0.821848		2137.5	0.75591	4.37076	0.921996	4.24978	29.0358	32.3564	1226.73	1229.95
0.146404	0.82059		2141.67	0.75591	4.35826	0.922328	4.25215	29.0375	32.3596	1226.46	1229.8
0.146967	0.819333		2145.83	0.75591	4.34616	0.922634	4.25445	29.0392	32.3627	1226.32	1229.66
0.147533	0.818079		2150	0.75591	4.33444	0.922914	4.25668	29.0408	32.3658	1226.26	1229.55
0.1481	0.816828		2154.17	0.75591	4.32309	0.923169	4.25883	29.0422	32.3686	1226.21	1229.45
0.14867	0.815578		2158.33	0.75591	4.31211	0.923399	4.26092	29.0436	32.3715	1226.13	1229.33
0.149241	0.814331		2162.5	0.75591	4.30148	0.923606	4.26294	29.045	32.3741	1225.97	1229.2
0.149816	0.813085		2166.67	0.75591	4.29119	0.923791	4.26488	29.0462	32.3767	1225.71	1229.04
0.150392	0.811842		2170.83	0.75591	4.28125	0.923954	4.26676	29.0473	32.3791	1225.57	1228.91
0.15097	0.8106		2175	0.75591	4.27162	0.924096	4.26856	29.0483	32.3815	1225.51	1228.8
0.151551	0.809361		2179.17	0.75591	4.26232	0.924218	4.2703	29.0493	32.3837	1225.45	1228.69
0.152134	0.808124		2183.33	0.75591	4.25333	0.924322	4.27196	29.0501	32.3859	1225.38	1228.58
0.152719	0.806888		2187.5	0.75591	4.24463	0.924407	4.27357	29.0509	32.3879	1225.23	1228.45
0.153306	0.805655		2191.67	0.75591	4.23623	0.924475	4.2751	29.0516	32.3899	1224.96	1228.29
0.153896	0.804423		2195.83	0.75591	4.22811	0.924527	4.27657	29.0523	32.3917	1224.82	1228.16
0.154488	0.803193		2200	0.75591	4.22026	0.924563	4.27797	29.0529	32.3935	1224.75	1228.05
0.155082	0.801965		2204.17	0.75591	4.21269	0.924584	4.27931	29.0534	32.3952	1224.7	1227.94
0.155679	0.800739		2208.33	0.75591	4.20537	0.92459	4.28059	29.0539	32.3968	1224.63	1227.83
0.156277	0.799515		2212.5	0.75591	4.1983	0.924583	4.28181	29.0543	32.3983	1224.48	1227.7
0.156879	0.798292		2216.67	0.75591	4.19149	0.924564	4.28296	29.0546	32.3998	1224.22	1227.54
0.157482	0.797071		2220.83	0.75591	4.1849	0.924532	4.28406	29.055	32.4012	1224.07	1227.41
0.158088	0.795851		2225	0.75591	4.17855	0.924488	4.2851	29.0553	32.4026	1224	1227.3
0.158696	0.794633		2229.17	0.75591	4.17242	0.924434	4.28607	29.0555	32.4038	1223.95	1227.19
0.159306	0.793417		2233.33	0.75591	4.16651	0.92437	4.287	29.0557	32.4051	1223.88	1227.08
0.159919	0.792202		2237.5	0.75591	4.16081	0.924295	4.28786	29.0559	32.4062	1223.74	1226.95
0.160534	0.790989		2241.67	0.75591	4.15532	0.924212	4.28868	29.056	32.4074	1223.48	1226.8
0.161151	0.789777		2245.83	0.75591	4.15002	0.924121	4.28944	29.0562	32.4084	1223.32	1226.66
0.161771	0.788567		2250	0.75591	4.14491	0.924022	4.29015	29.0562	32.4095	1223.25	1226.55
0.162393	0.787358		2254.17	0.75591	4.13999	0.923915	4.2908	29.0563	32.4104	1223.19	1226.45
0.163018	0.78615		2258.33	0.75591	4.13524	0.923802	4.29141	29.0564	32.4114	1223.13	1226.34
0.163645	0.784944		2262.5	0.75591	4.13068	0.923683	4.29197	29.0564	32.4123	1223	1226.21
0.164274	0.783739		2266.67	0.75591	4.12628	0.923558	4.29249	29.0564	32.4132	1222.75	1226.06
0.164906	0.782536		2270.83	0.75591	4.12204	0.923427	4.29296	29.0564	32.414	1222.57	1225.92
0.165541	0.781334		2275	0.75591	4.11796	0.923293	4.29338	29.0563	32.4148	1222.5	1225.8
0.166177	0.780133		2279.17	0.75591	4.11403	0.923153	4.29377	29.0563	32.4155	1222.45	1225.7
0.166817	0.778933		2283.33	0.75591	4.11025	0.923011	4.29411	29.0562	32.4163	1222.38	1225.6
0.167458	0.777735		2287.5	0.75591	4.10662	0.922864	4.29441	29.0562	32.417	1222.27	1225.47
0.168102	0.776537		2291.67	0.75591	4.10312	0.922715	4.29468	29.0561	32.4177	1222.03	1225.32
0.168749	0.775341		2295.83	0.75591	4.09975	0.922564	4.29491	29.056	32.4183	1221.83	1225.18
0.169398	0.774146		2300	0.75591	4.09651	0.92241	4.2951	29.0559	32.4189	1221.75	1225.07
0.170049	0.772952		2304.17	0.75591	4.0934	0.922254	4.29527	29.0558	32.4195	1221.7	1224.96
0.170703	0.771759		2308.33	0.75591	4.09041	0.922097	4.2954	29.0557	32.4201	1221.64	1224.86
0.17136	0.770567		2312.5	0.75591	4.08754	0.921939	4.2955	29.0556	32.4206	1221.55	1224.74
0.172019	0.769376		2316.67	0.75591	4.08477	0.921781	4.29557	29.0554	32.4212	1221.33	1224.6
0.172681	0.768186		2320.83	0.75591	4.08212	0.921622	4.29561	29.0553	32.4216	1221.11	1224.46
0.173345	0.766998		2325	0.75591	4.07957	0.921463	4.29563	29.0552	32.4221	1221.01	1224.34
0.174012	0.76581		2329.17	0.75591	4.07712	0.921304	4.29563	29.055	32.4225	1220.96	1224.23
0.174681	0.764623		2333.33	0.75591	4.07477	0.921145	4.2956	29.0549	32.423	1220.9	1224.14
0.175353	0.763436		2337.5	0.75591	4.07251	0.920988	4.29555	29.0547	32.4234	1220.83	1224.03
0.176027	0.762251		2341.67	0.75591	4.07034	0.920831	4.29549	29.0546	32.4238	1220.67	1223.89
0.176704	0.761067		2345.83	0.75591	4.06826	0.920676	4.2954	29.0544	32.4242	1220.41	1223.75
0.177384	0.759883		2350	0.75591	4.06626	0.920523	4.2953	29.0543	32.4246	1220.28	1223.62
0.178066	0.7587		2354.17	0.75591	4.06435	0.920371	4.29518	29.0541	32.4249	1220.22	1223.52
0.178751	0.757518		2358.33	0.75591	4.06251	0.920221	4.29505	29.054	32.4252	1220.17	1223.43
0.179439	0.756336		2362.5	0.75591	4.06075	0.920073	4.29491	29.0538	32.4255	1220.12	1223.33
0.180129	0.755156		2366.67	0.75591	4.05906	0.919928	4.29475	29.0537	32.4258	1220.02	1223.22
0.180822	0.753976		2370.83	0.75591	4.05744	0.919785	4.29459	29.0535	32.4261	1219.8	1223.08
0.181517	0.752796		2375	0.75591	4.05589	0.919645	4.29442	29.0534	32.4264	1219.6	1222.95
0.182215	0.751618		2379.17	0.75591	4.0544	0.919509	4.29424	29.0533	32.4266	1219.51	1222.84
0.182916	0.750439		2383.33	0.75591	4.05298	0.919375	4.29406	29.0531	32.4269	1219.46	1222.75
0.18362	0.749262		2387.5	0.75591	4.05161	0.919245	4.29387	29.053	32.4271	1219.41	1222.66
0.184326	0.748085		2391.67	0.75591	4.0503	0.919118	4.29367	29.0528	32.4273	1219.36	1222.58
0.185035	0.746909		2395.83	0.75591	4.04905	0.918994	4.29348	29.0527	32.4275	1219.26	1222.47
0.185747	0.745733		2400	0.75591	4.04785	0.918875	4.29328	29.0526	32.4278	1219.07	1222.34
0.186461	0.744557		2404.17	0.75591	4.0467	0.918759	4.29309	29.0524	32.4279	1218.87	1222.22
0.187178	0.743382		2408.33	0.75591	4.04561	0.918647	4.29289	29.0523	32.4281	1218.78	1222.11
0.187898	0.742208		2412.5	0.75591	4.04456	0.91854	4.2927	29.0522	32.4282	1218.73	1222.03
0.188621	0.741034		2416.67	0.75591	4.04355	0.918436	4.2925	29.0521	32.4284	1218.69	1221.97
0.189347	0.73986		2420.83	0.75591	4.04259	0.918337	4.29232	29.052	32.4285	1218.65	1221.9
0.190075	0.738687		2425	0.75591	4.04167	0.918243	4.29213	29.0519	32.4287	1218.61	1221.83
0.190806	0.737514		2429.17	0.75591	4.04079	0.918153	4.29195	29.0518	32.4288	1218.54	1221.75
0.19154	0.736342		2433.33	0.75591	4.03995	0.918067	4.29178	29.0517	32.429	1218.41	1221.65
0.192277	0.73517		2437.5	0.75591	4.03915	0.917986	4.29162	29.0516	32.429	1218.23	1221.54
0.193016	0.733998		2441.67	0.75591	4.03838	0.91791	4.29146	29.0515	32.4292	1218.1	1221.44
0.193758	0.732826		2445.83	0.75591	4.03764	0.917839	4.29131	29.0514	32.4292	1218.04	1221.37
0.194504	0.731655		2450	0.75591	4.03694	0.917773	4.29117	29.0514	32.4294	1218	1221.31
0.195252	0.730484		2454.17	0.75591	4.03627	0.917712	4.29104	29.0513	32.4294	1217.98	1221.27
0.196003	0.729313		2458.33	0.75591	4.03563	0.917656	4.29091	29.0512	32.4295	1217.96	1221.24
0.196757	0.728142		2462.5	0.75591	4.03502	0.917605	4.2908	29.0512	32.4295	1217.94	1221.22
0.197514	0.726972		2466.67	0.75591	4.03444	0.917559	4.2907	29.0511	32.4296	1217.92	1221.2
0.198273	0.725802		2470.83	0.75591	4.03388	0.917519	4.29061	29.0511	32.4296	1217.91	1221.18
0.199036	0.724631		2475	0.75591	4.03335	0.917484	4.29053	29.051	32.4297	1217.89	1221.17
0.199801	0.723461		2479.17	0.75591	4.03285	0.917454	4.29046	29.051	32.4297	1217.88	1221.15
0.20057	0.722291		2483.33	0.75591	4.03236	0.917429	4.29041	29.051	32.4298	1217.87	1221.14
0.201341	0.721122		2487.5	0.75591	4.0319	0.91741	4.29037	29.0509	32.4298	1217.86	1221.13
0.202116	0.719952		2491.67	0.75591	4.03146	0.917397	4.29033	29.0509	32.4298	1217.85	1221.12
0.202893	0.718782		2495.83	0.75591	4.03105	0.917389	4.29032	29.0509	32.4298	1217.84	1221.12
0.203674	0.717612		2500	0.75591	4.03065	0.917386	4.29031	29.0509	32.4298	1217.84	1221.12
0.204457	0.716443
0.205243	0.715273
0.206033	0.714103
0.206825	0.712933
0.207621	0.711763
0.208419	0.710593
0.209221	0.709423
0.210026	0.708253
0.210833	0.707083
0.211644	0.705912
0.212458	0.704742
0.213276	0.703571
0.214096	0.7024
0.214919	0.701229
0.215746	0.700057
0.216576	0.698885
0.217409	0.697713
0.218245	0.696541
0.219085	0.695368
0.219927	0.694195
0.220773	0.693022
0.221622	0.691848
0.222475	0.690674
0.22333	0.6895
0.224189	0.688325
0.225052	0.68715
0.225917	0.685974
0.226786	0.684798
0.227659	0.683622
0.228534	0.682444
0.229413	0.681267
0.230296	0.680089
0.231181	0.67891
0.232071	0.677731
0.232963	0.676551
0.233859	0.675371
0.234759	0.67419
0.235662	0.673009
0.236568	0.671827
0.237478	0.670644
0.238391	0.669461
0.239308	0.668277
0.240229	0.667092
0.241153	0.665907
0.24208	0.664721
0.243011	0.663534
0.243946	0.662347
0.244884	0.661159
0.245826	0.65997
0.246772	0.65878
0.247721	0.65759
0.248674	0.656399
0.24963	0.655207
0.25059	0.654014
0.251554	0.65282
0.252522	0.651626
0.253493	0.650431
0.254468	0.649235
0.255447	0.648038
0.256429	0.64684
0.257416	0.645641
0.258406	0.644441
0.2594	0.643241
0.260398	0.642039
0.261399	0.640837
0.262404	0.639633
0.263414	0.638429
0.264427	0.637224
0.265444	0.636017
0.266465	0.63481
0.26749	0.633602
0.268519	0.632393
0.269552	0.631182
0.270588	0.629971
0.271629	0.628758
0.272674	0.627545
0.273723	0.62633
0.274775	0.625115
0.275832	0.623898
0.276893	0.62268
0.277958	0.621461
0.279027	0.620241
0.280101	0.61902
0.281178	0.617798
0.282259	0.616574
0.283345	0.61535
0.284435	0.614124
0.285529	0.612897
0.286627	0.611669
0.28773	0.61044
0.288836	0.609209
0.289947	0.607977
0.291063	0.606745
0.292182	0.60551
0.293306	0.604275
0.294434	0.603038
0.295566	0.6018
0.296703	0.600561
0.297845	0.599321
0.29899	0.598079
0.30014	0.596836
0.301295	0.595592
0.302453	0.594346
0.303617	0.593099
0.304785	0.591851
0.305957	0.590601
0.307134	0.58935
0.308315	0.588098
0.309501	0.586844
0.310691	0.585589
0.311886	0.584333
0.313086	0.583075
0.31429	0.581816
0.315499	0.580555
0.316712	0.579293
0.317931	0.57803
0.319153	0.576765
0.320381	0.575499
0.321613	0.574231
0.32285	0.572962
0.324092	0.571692
0.325339	0.57042
0.32659	0.569146
0.327846	0.567871
0.329107	0.566595
0.330373	0.565317
0.331644	0.564038
0.332919	0.562757
0.3342	0.561474
0.335485	0.56019
0.336776	0.558905
0.338071	0.557618
0.339371	0.55633
0.340677	0.55504
0.341987	0.553748
0.343302	0.552455
0.344623	0.55116
0.345948	0.549864
0.347279	0.548566
0.348615	0.547267
0.349956	0.545966
0.351302	0.544664
0.352653	0.54336
0.354009	0.542054
0.355371	0.540747
0.356738	0.539438
0.35811	0.538127
0.359487	0.536815
0.36087	0.535501
0.362258	0.534186
0.363651	0.532869
0.36505	0.53155
0.366454	0.53023
0.367864	0.528908
0.369279	0.527584
0.370699	0.526259
0.372125	0.524932
0.373556	0.523604
0.374993	0.522273
0.376435	0.520941
0.377883	0.519608
0.379336	0.518272
0.380796	0.516935
0.38226	0.515597
0.38373	0.514256
0.385206	0.512914
0.386688	0.51157
0.388175	0.510224
0.389668	0.508877
0.391167	0.507528
0.392672	0.506177
0.394182	0.504825
0.395698	0.50347
0.39722	0.502114
0.398748	0.500757
0.400282	0.499397
0.401821	0.498036
0.403367	0.496673
0.404918	0.495308
0.406476	0.493942
0.408039	0.492573
0.409609	0.491203
0.411184	0.489831
0.412766	0.488457
0.414353	0.487082
0.415947	0.485705
0.417547	0.484326
0.419153	0.482945
0.420765	0.481562
0.422383	0.480178
0.424008	0.478792
0.425639	0.477404
0.427276	0.476014
0.428919	0.474622
0.430569	0.473229
0.432225	0.471833
0.433888	0.470436
0.435557	0.469037
0.437232	0.467636
0.438914	0.466234
0.440602	0.464829
0.442297	0.463423
0.443998	0.462015
0.445705	0.460605
0.44742	0.459193
0.449141	0.45778
0.450868	0.456364
0.452602	0.454947
0.454343	0.453528
0.456091	0.452107
0.457845	0.450684
0.459606	0.449259
0.461374	0.447833
0.463148	0.446404
0.46493	0.444974
0.466718	0.443542
0.468513	0.442108
0.470315	0.440672
0.472124	0.439235
0.47394	0.437795
0.475763	0.436354
0.477593	0.434911
0.47943	0.433466
0.481274	0.432019
0.483125	0.43057
0.484983	0.429119
0.486849	0.427667
0.488721	0.426213
0.490601	0.424757
0.492488	0.423299
0.494382	0.421839
0.496284	0.420377
0.498193	0.418913
0.500109	0.417448
0.502033	0.415981
0.503963	0.414512
0.505902	0.413041
0.507848	0.411568
0.509801	0.410094
0.511762	0.408617
0.51373	0.407139
0.515706	0.405659
0.51769	0.404177
0.519681	0.402693
0.52168	0.401208
0.523686	0.39972
0.525701	0.398231
0.527723	0.39674
0.529752	0.395248
0.53179	0.393753
0.533835	0.392257
0.535889	0.390759
0.53795	0.389259
0.540019	0.387757
0.542096	0.386253
0.544181	0.384748
0.546274	0.383241
0.548375	0.381733
0.550485	0.380222
0.552602	0.37871
0.554727	0.377196
0.556861	0.37568
0.559003	0.374163
0.561153	0.372644
0.563311	0.371123
0.565478	0.3696
0.567653	0.368076
0.569836	0.36655
0.572028	0.365022
0.574228	0.363493
0.576437	0.361962
0.578654	0.36043
0.58088	0.358895
0.583114	0.35736
0.585357	0.355822
0.587608	0.354283
0.589868	0.352742
0.592137	0.3512
0.594415	0.349656
0.596701	0.348111
0.598996	0.346564
0.6013	0.345015
0.603613	0.343465
0.605935	0.341914
0.608265	0.340361
0.610605	0.338807
0.612953	0.337251
0.615311	0.335693
0.617678	0.334134
0.620053	0.332574
0.622438	0.331012
0.624832	0.329449
0.627236	0.327885
0.629648	0.326319
0.63207	0.324752
0.634501	0.323183
0.636942	0.321614
0.639392	0.320042
0.641851	0.31847
0.64432	0.316897
0.646798	0.315322
0.649286	0.313746
0.651783	0.312168
0.65429	0.31059
0.656806	0.30901
0.659333	0.30743
0.661869	0.305848
0.664414	0.304265
0.66697	0.302681
0.669535	0.301096
0.672111	0.29951
0.674696	0.297923
0.677291	0.296335
0.679896	0.294747
0.682511	0.293157
0.685136	0.291566
0.687771	0.289975
0.690417	0.288382
0.693072	0.286789
0.695738	0.285195
0.698414	0.283601
0.7011	0.282006
0.703797	0.28041
0.706504	0.278813
0.709221	0.277216
0.711949	0.275618
0.714688	0.274019
0.717437	0.27242
0.720196	0.270821
0.722966	0.269221
0.725747	0.267621
0.728538	0.26602
0.731341	0.264419
0.734153	0.262818
0.736977	0.261217
0.739812	0.259615
0.742657	0.258013
0.745514	0.256411
0.748381	0.254809
0.75126	0.253207
0.754149	0.251604
0.75705	0.250002
0.759962	0.2484
0.762885	0.246798
0.765819	0.245196
0.768765	0.243594
0.771722	0.241993
0.77469	0.240391
0.77767	0.238791
0.780661	0.23719
0.783664	0.23559
0.786678	0.23399
0.789704	0.232391
0.792741	0.230793
0.79579	0.229195
0.798851	0.227598
0.801924	0.226002
0.805008	0.224406
0.808104	0.222811
0.811213	0.221218
0.814333	0.219625
0.817465	0.218033
0.820609	0.216442
0.823765	0.214852
0.826934	0.213264
0.830114	0.211677
0.833307	0.210091
0.836512	0.208506
0.83973	0.206923
0.84296	0.205342
0.846202	0.203762
0.849457	0.202183
0.852724	0.200607
0.856004	0.199032
0.859296	0.197458
0.862602	0.195887
0.865919	0.194318
0.86925	0.192751
0.872593	0.191186
0.87595	0.189623
0.879319	0.188062
0.882701	0.186504
0.886096	0.184948
0.889504	0.183394
0.892925	0.181843
0.89636	0.180295
0.899808	0.178749
0.903269	0.177206
0.906743	0.175666
0.91023	0.174129
0.913731	0.172594
0.917246	0.171063
0.920774	0.169535
0.924315	0.16801
0.927871	0.166489
0.93144	0.164971
0.935022	0.163457
0.938618	0.161946
0.942229	0.160438
0.945853	0.158935
0.949491	0.157435
0.953143	0.155939
0.956809	0.154447
0.960489	0.152959
0.964183	0.151476
0.967892	0.149996
0.971615	0.148521
0.975352	0.147051
0.979103	0.145585
0.982869	0.144123
0.98665	0.142667
0.990445	0.141215
0.994254	0.139768
0.998078	0.138326
1.00192	0.136889
1.00577	0.135457
1.00964	0.134031
1.01352	0.13261
1.01742	0.131194
1.02133	0.129784
1.02526	0.128379
1.02921	0.126981
1.03316	0.125588
1.03714	0.124201
1.04113	0.12282
1.04513	0.121445
1.04915	0.120076
1.05319	0.118714
1.05724	0.117358
1.06131	0.116009
1.06539	0.114666
1.06948	0.11333
1.0736	0.112001
1.07773	0.110679
1.08187	0.109364
1.08603	0.108056
1.09021	0.106755
1.0944	0.105461
1.09861	0.104175
1.10284	0.102896
1.10708	0.101625
1.11134	0.100362
1.11561	0.0991061
1.11991	0.0978583
1.12421	0.0966185
1.12854	0.0953868
1.13288	0.0941633
1.13724	0.092948
1.14161	0.0917411
1.146	0.0905426
1.15041	0.0893527
1.15483	0.0881714
1.15927	0.0869988
1.16373	0.0858351
1.16821	0.0846802
1.1727	0.0835344
1.17721	0.0823976
1.18174	0.08127
1.18629	0.0801517
1.19085	0.0790428
1.19543	0.0779432
1.20003	0.0768532
1.20464	0.0757728
1.20928	0.074702
1.21393	0.0736411
1.2186	0.0725899
1.22328	0.0715487
1.22799	0.0705175
1.23271	0.0694963
1.23745	0.0684853
1.24221	0.0674845
1.24699	0.066494
1.25179	0.0655138
1.2566	0.0645441
1.26144	0.0635849
1.26629	0.0626362
1.27116	0.0616981
1.27605	0.0607707
1.28096	0.059854
1.28588	0.0589482
1.29083	0.0580531
1.29579	0.057169
1.30078	0.0562958
1.30578	0.0554336
1.3108	0.0545825
1.31584	0.0537424
1.32091	0.0529135
1.32599	0.0520958
1.33109	0.0512892
1.33621	0.0504939
1.34135	0.0497099
1.34651	0.0489371
1.35168	0.0481757
1.35688	0.0474257
1.3621	0.046687
1.36734	0.0459597
1.3726	0.0452438
1.37788	0.0445393
1.38318	0.0438463
1.3885	0.0431647
1.39384	0.0424946
1.3992	0.0418359
1.40458	0.0411886
1.40999	0.0405528
1.41541	0.0399284
1.42085	0.0393154
1.42632	0.0387138
1.4318	0.0381236
1.43731	0.0375448
1.44284	0.0369773
1.44839	0.0364211
1.45396	0.0358763
1.45955	0.0353426
1.46517	0.0348202
1.4708	0.0343089
1.47646	0.0338088
1.48214	0.0333197
1.48784	0.0328416
1.49356	0.0323746
1.49931	0.0319184
1.50507	0.031473
1.51086	0.0310385
1.51667	0.0306146
1.52251	0.0302014
1.52836	0.0297987
1.53424	0.0294065
1.54014	0.0290247
1.54607	0.0286532
1.55201	0.0282919
1.55798	0.0279407
1.56397	0.0275995
1.56999	0.0272682
1.57603	0.0269468
1.58209	0.026635
1.58818	0.0263327
1.59428	0.0260399
1.60042	0.0257565
1.60657	0.0254823
1.61275	0.0252171
1.61895	0.0249609
1.62518	0.0247135
1.63143	0.0244747
1.63771	0.0242445
1.64401	0.0240226
1.65033	0.023809
1.65668	0.0236035
1.66305	0.0234058
1.66945	0.023216
1.67587	0.0230337
1.68231	0.0228588
1.68878	0.0226912
1.69528	0.0225307
1.7018	0.0223771
1.70835	0.0222302
1.71492	0.0220899
1.72151	0.021956
1.72813	0.0218282
1.73478	0.0217064
1.74145	0.0215904
1.74815	0.0214801
1.75488	0.0213751
1.76163	0.0212754
1.7684	0.0211806
1.7752	0.0210907
1.78203	0.0210054
1.78889	0.0209245
1.79577	0.0208479
1.80267	0.0207752
1.80961	0.0207062
1.81657	0.0206409
1.82355	0.0205789
1.83057	0.0205201
1.83761	0.0204642
1.84468	0.020411
1.85177	0.0203603
1.85889	0.0203119
1.86604	0.0202656
1.87322	0.0202212
1.88043	0.0201784
1.88766	0.0201371
1.89492	0.0200969
1.90221	0.0200578
1.90952	0.0200194
1.91687	0.0199817
1.92424	0.0199443
1.93164	0.0199071
1.93907	0.0198698
1.94653	0.0198323
1.95402	0.0197943
1.96153	0.0197556
1.96908	0.0197161
1.97665	0.0196756
1.98425	0.0196338
1.99189	0.0195905
1.99955	0.0195456
2.00724	0.0194989
2.01496	0.0194502
2.02271	0.0193992
2.03049	0.019346
2.0383	0.0192901
2.04614	0.0192316
2.05401	0.0191702
2.06191	0.0191058
2.06984	0.0190382
2.0778	0.0189672
2.08579	0.0188928
2.09382	0.0188147
2.10187	0.0187329
2.10995	0.0186472
2.11807	0.0185575
2.12622	0.0184636
2.13439	0.0183654
2.1426	0.018263
2.15085	0.018156
2.15912	0.0180445
2.16742	0.0179283
2.17576	0.0178074
2.18413	0.0176817
2.19253	0.0175511
2.20096	0.0174156
2.20943	0.0172751
2.21793	0.0171295
2.22646	0.0169789
2.23502	0.0168231
2.24362	0.0166622
2.25225	0.0164961
2.26091	0.0163249
2.2696	0.0161484
2.27833	0.0159668
2.2871	0.01578
2.29589	0.0155881
2.30473	0.015391
2.31359	0.0151889
2.32249	0.0149817
2.33142	0.0147695
2.34039	0.0145524
2.34939	0.0143304
2.35843	0.0141036
2.3675	0.0138721
2.3766	0.013636
2.38575	0.0133953
2.39492	0.0131502
2.40413	0.0129007
2.41338	0.0126471
2.42266	0.0123894
2.43198	0.0121277
2.44134	0.0118623
2.45073	0.0115931
2.46015	0.0113205
2.46961	0.0110445
2.47911	0.0107653
2.48865	0.0104832
2.49822	0.0101981
2.50783	0.00991048
2.51748	0.00962035
2.52716	0.00932796
2.53688	0.0090335
2.54664	0.00873718
2.55643	0.00843921
2.56626	0.0081398
2.57613	0.00783916
2.58604	0.00753752
2.59599	0.00723511
2.60598	0.00693214
2.616	0.00662886
2.62606	0.0063255
2.63616	0.00602228
2.6463	0.00571945
2.65648	0.00541725
2.6667	0.00511592
2.67695	0.00481569
2.68725	0.00451681
2.69759	0.00421953
2.70796	0.00392407
2.71838	0.00363069
2.72883	0.00333962
2.73933	0.0030511
2.74987	0.00276537
2.76044	0.00248266
2.77106	0.0022032
2.78172	0.00192722
2.79242	0.00165494
2.80316	0.0013866
2.81394	0.00112239
2.82476	0.000862547
2.83563	0.000607266
2.84653	0.000356753
2.85748	0.000111203
2.86847	-0.000129191
2.87951	-0.000364246
2.89058	-0.000593785
2.9017	-0.000817636
2.91286	-0.00103564
2.92406	-0.00124763
2.93531	-0.00145347
2.9466	-0.00165302
2.95793	-0.00184615
2.96931	-0.00203274
2.98073	-0.00221267
2.9922	-0.00238584
3.00371	-0.00255217
3.01526	-0.00271157
3.02686	-0.00286396
3.0385	-0.00300928
3.05019	-0.00314749
3.06192	-0.00327854
3.0737	-0.0034024
3.08552	-0.00351906
3.09739	-0.00362851
3.1093	-0.00373074
3.12126	-0.00382578
3.13326	-0.00391365
3.14532	-0.00399439
3.15741	-0.00406805
3.16956	-0.00413469
3.18175	-0.00419437
3.19399	-0.00424718
3.20627	-0.00429322
3.2186	-0.00433258
3.23098	-0.00436539
3.24341	-0.00439176
3.25589	-0.00441184
3.26841	-0.00442577
3.28098	-0.0044337
3.2936	-0.0044358
3.30627	-0.00443224
3.31898	-0.0044232
3.33175	-0.00440889
3.34457	-0.0043895
3.35743	-0.00436523
3.37034	-0.0043363
3.38331	-0.00430294
3.39632	-0.00426537
3.40938	-0.00422383
3.4225	-0.00417855
3.43566	-0.0041298
3.44888	-0.0040778
3.46214	-0.00402283
3.47546	-0.00396513
3.48882	-0.00390497
3.50224	-0.00384262
3.51571	-0.00377833
3.52924	-0.00371237
3.54281	-0.00364501
3.55644	-0.00357651
3.57012	-0.00350715
3.58385	-0.00343719
3.59763	-0.00336688
3.61147	-0.00329649
3.62536	-0.00322628
3.63931	-0.0031565
3.6533	-0.0030874
3.66736	-0.00301923
3.68146	-0.00295222
3.69562	-0.0028866
3.70984	-0.0028226
3.72411	-0.00276045
3.73843	-0.00270035
3.75281	-0.0026425
3.76724	-0.0025871
3.78173	-0.00253433
3.79628	-0.00248437
3.81088	-0.00243738
3.82554	-0.00239352
3.84025	-0.00235294
3.85502	-0.00231575
3.86985	-0.00228209
3.88473	-0.00225207
3.89968	-0.00222577
3.91468	-0.00220329
3.92973	-0.00218469
3.94485	-0.00217004
3.96002	-0.00215938
3.97525	-0.00215274
3.99054	-0.00215015
4.00589	-0.00215161
4.0213	-0.00215712
4.03677	-0.00216666
4.05229	-0.00218019
4.06788	-0.00219769
4.08353	-0.00221908
4.09923	-0.00224431
4.115	-0.00227329
4.13083	-0.00230594
4.14671	-0.00234215
4.16266	-0.00238181
4.17868	-0.00242479
4.19475	-0.00247098
4.21088	-0.00252021
4.22708	-0.00257235
4.24334	-0.00262724
4.25966	-0.0026847
4.27604	-0.00274458
4.29249	-0.00280668
4.309	-0.00287082
4.32557	-0.00293681
4.34221	-0.00300446
4.35891	-0.00307358
4.37568	-0.00314395
4.39251	-0.00321539
4.4094	-0.00328767
4.42636	-0.00336061
4.44339	-0.003434
4.46048	-0.00350763
4.47763	-0.0035813
4.49486	-0.00365481
4.51215	-0.00372798
4.5295	-0.0038006
4.54692	-0.00387249
4.56441	-0.00394347
4.58197	-0.00401336
4.59959	-0.004082
4.61728	-0.00414922
4.63504	-0.00421488
4.65287	-0.00427882
4.67077	-0.00434091
4.68873	-0.00440102
4.70677	-0.00445904
4.72487	-0.00451487
4.74304	-0.0045684
4.76129	-0.00461955
4.7796	-0.00466825
4.79798	-0.00471443
4.81644	-0.00475806
4.83496	-0.00479908
4.85356	-0.00483748
4.87223	-0.00487323
4.89097	-0.00490634
4.90978	-0.00493681
4.92866	-0.00496467
[truncated: 1,570 more rows]

[truncated: 5 more sheets: SI Fig2, SI Fig3, SI Fig4 Left, SI Fig4 Right, SI Fig5]
